# Supplementary material for: Gene expression analysis in endometriosis: Immunopathology insights, transcription factors and therapeutic targets
Source: Front Immunol. 2022 Nov 30;13:1037504. doi: 10.3389/fimmu.2022.1037504 (PMC9748153; doi:10.3389/fimmu.2022.1037504)
Supplement: Supplementary file 1 [file DataSheet_1.zip]

Archive with 51 entries (39 files):
- Raw data and code/Figure 1/
- Raw data and code/Figure 1/Expression profile of GSEA enriched pathway.xlsx
- Raw data and code/Figure 1/Expression profile of GSVA enrichment pathway.xlsx
- Raw data and code/Figure11/
- Raw data and code/Figure11/ceRNA.xlsx
- Raw data and code/Figure12/
- Raw data and code/Figure12/docking_result.docx
- Raw data and code/Figure2/
- Raw data and code/Figure2/cibersort.xlsx
- Raw data and code/Figure3/
- Raw data and code/Figure3/cibersort.xlsx
- Raw data and code/Figure3/Immune response gene sets data.xlsx
- Raw data and code/Figure3/Immune response pathway sets data.xlsx
- Raw data and code/Figure3/MCPcounter.xlsx
- Raw data and code/Figure3/The R code for the cibersort.txt
- Raw data and code/Figure3/The R code for the immune response gene sets.txt
- Raw data and code/Figure3/The R code for the immune response pathway sets.txt
- Raw data and code/Figure3/The R code for the MCPcounter.txt
- Raw data and code/Figure4/
- Raw data and code/Figure4/GO and KEGG of chordal graph.docx
- Raw data and code/Figure4/GOand KEGG of  unicyclic graph.docx
- Raw data and code/Figure4/GSE7305 differentially expressed genes profile.xlsx
- Raw data and code/Figure4/The code of chordal graph.docx
- Raw data and code/Figure4/The code of unicyclic graph.docx
- Raw data and code/Figure5/
- Raw data and code/Figure5/27 TFs expression profiles.xlsx
- Raw data and code/Figure5/27 TFs.xlsx
- Raw data and code/Figure5/Enrichment analysis code for 27 TFs.txt
- Raw data and code/Figure5/Venn of DEGs and TF genes.xlsx
- Raw data and code/Figure5/Venn results of DEGs and TF Gene.xlsx
- Raw data and code/Figure7/
- Raw data and code/Figure7/GSE11691/
- Raw data and code/Figure7/GSE11691/5 TFs expression profiles.xlsx
- Raw data and code/Figure7/GSE11691/ROC curve codes for 5 TFs.docx
- Raw data and code/Figure7/GSE11691/The code for differential expression comparison of 5 TFs.docx
- Raw data and code/Figure7/GSE7305/
- Raw data and code/Figure7/GSE7305/27 TFs expression profiles.xlsx
- Raw data and code/Figure7/GSE7305/5 TFs expression profiles.xlsx
- Raw data and code/Figure7/GSE7305/ROC curve codes for 5 TFs.docx
- Raw data and code/Figure7/GSE7305/The code for differential expression comparison of 5 TFs.docx
- Raw data and code/Figure8/
- Raw data and code/Figure8/╡Ñ╗∙╥≥GSEA╩2╛▌/
- Raw data and code/Figure8/╡Ñ╗∙╥≥GSEA╩2╛▌/AEBP1.xlsx
- Raw data and code/Figure8/╡Ñ╗∙╥≥GSEA╩2╛▌/HOXB6.xlsx
- Raw data and code/Figure8/╡Ñ╗∙╥≥GSEA╩2╛▌/KLF2.xlsx
- Raw data and code/Figure8/╡Ñ╗∙╥≥GSEA╩2╛▌/RORB.xlsx
- Raw data and code/GSE7305.xlsx
- Raw data and code/Set of immune response genes.xlsx
- Raw data and code/Set of immune response pathways.xlsx
- Raw data and code/TF gene.txt
- Raw data and code/The grouping of GSE7305.xlsx
