# Supplementary material for: Gene expression analysis in endometriosis: Immunopathology insights, transcription factors and therapeutic targets
Source: Front Immunol. 2022 Nov 30;13:1037504. doi: 10.3389/fimmu.2022.1037504 (PMC9748153; doi:10.3389/fimmu.2022.1037504)
Supplement: Supplementary file 1 [file DataSheet_1.zip › Raw data and code/Figure 1/Expression profile of GSEA enriched pathway.xlsx]

## Sheet: Sheet1
Term	ES	NES	pvalue	FDR	FWER
PRIMARY_BILE_ACID_BIOSYNTHESIS	0.5825	1.7082	0.0019	0.1417	0.239
GLYCOSAMINOGLYCAN_BIOSYNTHESIS_HEPARAN_SULFATE	0.5731	1.67	0.0125	0.1674	0.336
COMPLEMENT_AND_COAGULATION_CASCADES	0.6641	1.712	0.2026	0.233
SYSTEMIC_LUPUS_ERYTHEMATOSUS	0.6889	1.6255	0.0166	0.2226	0.46
CELL_CYCLE	-0.6523	-1.7519	0.2301	0.174
DNA_REPLICATION	-0.791	-1.5876	0.0259	0.2763	0.581
BASE_EXCISION_REPAIR	-0.6318	-1.4962	0.0851	0.2903	0.807
HOMOLOGOUS_RECOMBINATION	-0.5936	-1.4544	0.0809	0.295	0.873
PRION_DISEASES	0.6124	1.7388	0.3012	0.18
GLYCOSYLPHOSPHATIDYLINOSITOL_GPI_ANCHOR_BIOSYNTHESIS	-0.5458	-1.4593	0.0557	0.3043	0.862
NUCLEOTIDE_EXCISION_REPAIR	-0.5518	-1.4314	0.1111	0.3071	0.911
PYRIMIDINE_METABOLISM	-0.4848	-1.4375	0.1193	0.3116	0.904
THYROID_CANCER	-0.4566	-1.4992	0.0252	0.3118	0.801
RNA_POLYMERASE	-0.61	-1.4752	0.0748	0.3138	0.834
UBIQUITIN_MEDIATED_PROTEOLYSIS	-0.4055	-1.5568	0.0335	0.3173	0.658
AMINOACYL_TRNA_BIOSYNTHESIS	-0.6582	-1.4632	0.0364	0.3174	0.855
MATURITY_ONSET_DIABETES_OF_THE_YOUNG	-0.4709	-1.5326	0.0432	0.3355	0.724
SPLICEOSOME	-0.5144	-1.5168	0.0907	0.3391	0.763
OOCYTE_MEIOSIS	-0.4546	-1.5881	0.0162	0.3439	0.58
P53_SIGNALING_PATHWAY	-0.5073	-1.4997	0.0344	0.3455	0.8
O_GLYCAN_BIOSYNTHESIS	-0.4455	-1.402	0.0679	0.3559	0.938
FOLATE_BIOSYNTHESIS	-0.6606	-1.3756	0.1318	0.3591	0.959
AUTOIMMUNE_THYROID_DISEASE	0.4733	1.3013	0.2037	0.36	0.992
RNA_DEGRADATION	-0.479	-1.3832	0.1516	0.3604	0.955
CITRATE_CYCLE_TCA_CYCLE	-0.6408	-1.3889	0.1321	0.3666	0.953
VEGF_SIGNALING_PATHWAY	0.3461	1.3023	0.1012	0.3676	0.991
LEUKOCYTE_TRANSENDOTHELIAL_MIGRATION	0.411	1.3122	0.1553	0.37	0.986
INSULIN_SIGNALING_PATHWAY	0.3089	1.3049	0.0734	0.3726	0.99
VASCULAR_SMOOTH_MUSCLE_CONTRACTION	0.4419	1.5582	0.0104	0.3737	0.647
TIGHT_JUNCTION	0.3231	1.313	0.0647	0.3788	0.985
ETHER_LIPID_METABOLISM	0.3945	1.2866	0.1258	0.3793	0.994
VIRAL_MYOCARDITIS	0.4582	1.3229	0.1972	0.3795	0.981
DILATED_CARDIOMYOPATHY	0.4167	1.3139	0.1559	0.3878	0.984
GLYCOSAMINOGLYCAN_BIOSYNTHESIS_CHONDROITIN_SULFATE	0.5273	1.3234	0.168	0.3903	0.981
B_CELL_RECEPTOR_SIGNALING_PATHWAY	0.4051	1.2703	0.1984	0.4024	0.995
NITROGEN_METABOLISM	0.4216	1.3236	0.063	0.4027	0.981
CYTOKINE_CYTOKINE_RECEPTOR_INTERACTION	0.4394	1.3283	0.1624	0.4057	0.981
TYPE_I_DIABETES_MELLITUS	0.4923	1.2622	0.2408	0.4085	0.995
HUNTINGTONS_DISEASE	-0.4788	-1.3398	0.2168	0.4093	0.978
JAK_STAT_SIGNALING_PATHWAY	0.3878	1.3319	0.1159	0.4109	0.98
OXIDATIVE_PHOSPHORYLATION	-0.555	-1.3459	0.1992	0.4125	0.978
OTHER_GLYCAN_DEGRADATION	0.5642	1.3635	0.1263	0.4137	0.966
CHEMOKINE_SIGNALING_PATHWAY	0.4465	1.3699	0.1151	0.4158	0.963
SPHINGOLIPID_METABOLISM	-0.4793	-1.328	0.1303	0.4218	0.984
FOCAL_ADHESION	0.3942	1.3327	0.1342	0.4233	0.98
DRUG_METABOLISM_CYTOCHROME_P450	0.3466	1.1934	0.1925	0.4253	0.999
ALLOGRAFT_REJECTION	0.5958	1.3372	0.2041	0.4277	0.978
ALPHA_LINOLENIC_ACID_METABOLISM	0.4786	1.3723	0.1339	0.4299	0.962
REGULATION_OF_ACTIN_CYTOSKELETON	0.3293	1.1947	0.2335	0.431	0.999
TOLL_LIKE_RECEPTOR_SIGNALING_PATHWAY	0.3841	1.2265	0.2393	0.4316	0.998
ADIPOCYTOKINE_SIGNALING_PATHWAY	0.3328	1.1846	0.2311	0.4329
LEISHMANIA_INFECTION	0.501	1.3486	0.1733	0.433	0.973
LONG_TERM_POTENTIATION	0.3603	1.3418	0.0929	0.4335	0.976
NOD_LIKE_RECEPTOR_SIGNALING_PATHWAY	0.403	1.2301	0.2378	0.4336	0.998
ACUTE_MYELOID_LEUKEMIA	0.3501	1.2347	0.1847	0.4342	0.998
FC_GAMMA_R_MEDIATED_PHAGOCYTOSIS	0.3427	1.2197	0.215	0.4353	0.998
GLYCOSAMINOGLYCAN_DEGRADATION	0.3941	1.2009	0.2308	0.4368	0.998
LINOLEIC_ACID_METABOLISM	0.3431	1.1958	0.2242	0.4372	0.999
APOPTOSIS	0.3433	1.2359	0.1782	0.4416	0.998
FC_EPSILON_RI_SIGNALING_PATHWAY	0.3338	1.2018	0.2464	0.4435	0.998
GNRH_SIGNALING_PATHWAY	0.3005	1.2386	0.104	0.4463	0.997
MAPK_SIGNALING_PATHWAY	0.3623	1.373	0.0679	0.4482	0.962
ARRHYTHMOGENIC_RIGHT_VENTRICULAR_CARDIOMYOPATHY_ARVC	0.3931	1.2022	0.2422	0.4516	0.998
MISMATCH_REPAIR	-0.756	-1.5891	0.0317	0.4535	0.577
PATHWAYS_IN_CANCER	-0.2811	-1.1896	0.1245	0.4539
N_GLYCAN_BIOSYNTHESIS	-0.4633	-1.2124	0.3065	0.455	0.999
TGF_BETA_SIGNALING_PATHWAY	0.3535	1.1631	0.274	0.4558
NON_HOMOLOGOUS_END_JOINING	-0.5174	-1.3054	0.1856	0.4559	0.992
PURINE_METABOLISM	-0.3682	-1.2478	0.2167	0.4583	0.998
INTESTINAL_IMMUNE_NETWORK_FOR_IGA_PRODUCTION	0.4663	1.2033	0.2863	0.4585	0.998
PROTEASOME	-0.6753	-1.2671	0.2531	0.4589	0.998
MTOR_SIGNALING_PATHWAY	0.3176	1.1652	0.2213	0.4594
ENDOMETRIAL_CANCER	-0.3287	-1.254	0.1301	0.4595	0.998
ABC_TRANSPORTERS	0.4078	1.4861	0.0426	0.4616	0.814
AXON_GUIDANCE	0.3454	1.3753	0.0453	0.4627	0.959
GLYOXYLATE_AND_DICARBOXYLATE_METABOLISM	-0.5506	-1.1799	0.3506	0.463
SMALL_CELL_LUNG_CANCER	-0.3327	-1.2022	0.169	0.4634
GLYCEROLIPID_METABOLISM	-0.3697	-1.1738	0.2565	0.4639
GLUTATHIONE_METABOLISM	-0.4566	-1.1896	0.2613	0.4647
GLYCEROPHOSPHOLIPID_METABOLISM	-0.2831	-1.2196	0.1673	0.466	0.999
PEROXISOME	-0.3659	-1.2126	0.2133	0.4664	0.999
PROSTATE_CANCER	-0.3182	-1.292	0.0826	0.4678	0.994
MELANOMA	-0.3478	-1.2567	0.1295	0.4679	0.998
RIBOFLAVIN_METABOLISM	-0.4595	-1.1664	0.2802	0.4683
PARKINSONS_DISEASE	-0.5174	-1.2356	0.3075	0.4718	0.999
HEMATOPOIETIC_CELL_LINEAGE	0.5046	1.3804	0.1336	0.4728	0.957
PENTOSE_AND_GLUCURONATE_INTERCONVERSIONS	-0.4856	-1.2673	0.1979	0.4742	0.998
BLADDER_CANCER	-0.3784	-1.1902	0.2096	0.475
ALZHEIMERS_DISEASE	-0.4012	-1.1562	0.3704	0.4767
MELANOGENESIS	0.2736	1.1458	0.1971	0.4777
CYSTEINE_AND_METHIONINE_METABOLISM	-0.407	-1.22	0.2056	0.478	0.999
ARACHIDONIC_ACID_METABOLISM	0.4422	1.3865	0.065	0.4823	0.953
PROTEIN_EXPORT	-0.5971	-1.2692	0.2593	0.4869	0.998
WNT_SIGNALING_PATHWAY	-0.271	-1.1178	0.286	0.4887
ONE_CARBON_POOL_BY_FOLATE	-0.505	-1.2212	0.2278	0.4888	0.999
BASAL_TRANSCRIPTION_FACTORS	-0.3986	-1.2747	0.1717	0.4915	0.997
GLYCOSPHINGOLIPID_BIOSYNTHESIS_GLOBO_SERIES	-0.4257	-1.1212	0.3043	0.4919
NEUROTROPHIN_SIGNALING_PATHWAY	0.3126	1.391	0.0392	0.4961	0.948
ALDOSTERONE_REGULATED_SODIUM_REABSORPTION	-0.3328	-1.1226	0.2526	0.4992
ENDOCYTOSIS	0.2686	1.1287	0.2535	0.5
ASTHMA	0.6939	1.4897	0.0609	0.5043	0.804
VIBRIO_CHOLERAE_INFECTION	-0.3411	-1.1029	0.3547	0.5055
LONG_TERM_DEPRESSION	0.3558	1.397	0.0427	0.5061	0.942
HYPERTROPHIC_CARDIOMYOPATHY_HCM	0.356	1.1209	0.3259	0.5063
TYPE_II_DIABETES_MELLITUS	-0.2954	-1.1235	0.2484	0.5075
DRUG_METABOLISM_OTHER_ENZYMES	-0.3676	-1.128	0.2948	0.509
GAP_JUNCTION	0.2979	1.1123	0.3134	0.5136
CELL_ADHESION_MOLECULES_CAMS	0.4511	1.4256	0.069	0.5164	0.92
NON_SMALL_CELL_LUNG_CANCER	-0.297	-1.1283	0.2904	0.519
PPAR_SIGNALING_PATHWAY	0.459	1.502	0.5213	0.773
GLIOMA	-0.2649	-1.0881	0.3129	0.5219
CALCIUM_SIGNALING_PATHWAY	0.37	1.4562	0.0296	0.532	0.874
ADHERENS_JUNCTION	0.4042	1.3995	0.0624	0.5324	0.942
GALACTOSE_METABOLISM	0.3568	1.0953	0.3096	0.5367
DORSO_VENTRAL_AXIS_FORMATION	0.4697	1.4085	0.1174	0.5395	0.935
GLYCINE_SERINE_AND_THREONINE_METABOLISM	0.36	1.0866	0.3126	0.5441
LIMONENE_AND_PINENE_DEGRADATION	-0.4663	-1.0613	0.3785	0.5484
CARDIAC_MUSCLE_CONTRACTION	-0.3151	-1.0547	0.4083	0.5506
VASOPRESSIN_REGULATED_WATER_REABSORPTION	-0.289	-1.0468	0.3574	0.5547
AMYOTROPHIC_LATERAL_SCLEROSIS_ALS	-0.2834	-1.0623	0.3679	0.5564
PROXIMAL_TUBULE_BICARBONATE_RECLAMATION	0.4631	1.4261	0.0311	0.5573	0.919
ASCORBATE_AND_ALDARATE_METABOLISM	-0.3963	-1.0377	0.39	0.5605
NEUROACTIVE_LIGAND_RECEPTOR_INTERACTION	0.2462	1.0572	0.3753	0.5663
ERBB_SIGNALING_PATHWAY	0.2337	1.0467	0.3481	0.5682
RIBOSOME	0.3217	1.0692	0.4498	0.5692
PANCREATIC_CANCER	0.2903	1.0593	0.3753	0.5713
ALANINE_ASPARTATE_AND_GLUTAMATE_METABOLISM	0.35	1.0487	0.4263	0.5731
TRYPTOPHAN_METABOLISM	-0.3296	-1.019	0.4235	0.5753
METABOLISM_OF_XENOBIOTICS_BY_CYTOCHROME_P450	0.3162	1.0612	0.348	0.5762
VALINE_LEUCINE_AND_ISOLEUCINE_BIOSYNTHESIS	-0.5234	-1.023	0.5088	0.5777
VALINE_LEUCINE_AND_ISOLEUCINE_DEGRADATION	-0.3688	-0.9942	0.4766	0.5811
HEDGEHOG_SIGNALING_PATHWAY	0.287	1.0351	0.3752	0.5814
LYSINE_DEGRADATION	-0.3038	-0.9984	0.4483	0.5829
ARGININE_AND_PROLINE_METABOLISM	-0.314	-1.0018	0.4454	0.5863
TAURINE_AND_HYPOTAURINE_METABOLISM	0.5196	1.4293	0.0989	0.5927	0.914
BASAL_CELL_CARCINOMA	-0.3205	-1.0035	0.4431	0.5928
NOTCH_SIGNALING_PATHWAY	0.3093	1.0219	0.4487	0.5958
LYSOSOME	0.2867	0.9983	0.4718	0.598
BETA_ALANINE_METABOLISM	0.3978	1.0048	0.4816	0.6021
ECM_RECEPTOR_INTERACTION	0.3344	1.0001	0.4479	0.6027
RENAL_CELL_CARCINOMA	0.2598	1.0116	0.4306	0.6052
GLYCOSPHINGOLIPID_BIOSYNTHESIS_GANGLIO_SERIES	0.3874	1.0058	0.4327	0.6084
ANTIGEN_PROCESSING_AND_PRESENTATION	-0.3377	-0.9613	0.5127	0.6101
CHRONIC_MYELOID_LEUKEMIA	-0.249	-0.9641	0.537	0.6142
STARCH_AND_SUCROSE_METABOLISM	-0.3448	-0.9657	0.5103	0.6208
PROGESTERONE_MEDIATED_OOCYTE_MATURATION	-0.4166	-1.5963	0.012	0.6342	0.554
COLORECTAL_CANCER	0.2673	0.972	0.498	0.6374
FATTY_ACID_METABOLISM	-0.3132	-0.9378	0.5311	0.6387
SELENOAMINO_ACID_METABOLISM	0.3147	0.9628	0.4962	0.6448
PATHOGENIC_ESCHERICHIA_COLI_INFECTION	-0.3227	-0.9173	0.5565	0.6643
PENTOSE_PHOSPHATE_PATHWAY	-0.3765	-0.9091	0.5861	0.6682
TYROSINE_METABOLISM	0.3	0.937	0.5147	0.6741
T_CELL_RECEPTOR_SIGNALING_PATHWAY	0.2584	0.94	0.4981	0.677
RETINOL_METABOLISM	-0.2697	-0.8864	0.6561	0.6972
NICOTINATE_AND_NICOTINAMIDE_METABOLISM	0.3339	0.9139	0.5474	0.7065
PRIMARY_IMMUNODEFICIENCY	0.3451	0.9013	0.5731	0.7204
TASTE_TRANSDUCTION	-0.2299	-0.8653	0.6977	0.7225
GRAFT_VERSUS_HOST_DISEASE	0.3851	0.8873	0.5906	0.7358
TERPENOID_BACKBONE_BIOSYNTHESIS	-0.3934	-0.8502	0.6586	0.7367
PHOSPHATIDYLINOSITOL_SIGNALING_SYSTEM	-0.1987	-0.8193	0.7587	0.7464
INOSITOL_PHOSPHATE_METABOLISM	-0.2262	-0.82	0.7212	0.7548
BIOSYNTHESIS_OF_UNSATURATED_FATTY_ACIDS	-0.3509	-0.8229	0.6793	0.7604
FRUCTOSE_AND_MANNOSE_METABOLISM	-0.3271	-0.8289	0.6598	0.761
SULFUR_METABOLISM	0.3397	0.8634	0.6633	0.7691
RENIN_ANGIOTENSIN_SYSTEM	0.3387	0.8382	0.7069	0.7759
NATURAL_KILLER_CELL_MEDIATED_CYTOTOXICITY	0.2602	0.839	0.6479	0.7834
PHENYLALANINE_METABOLISM	0.3441	0.8404	0.6315	0.7898
CYTOSOLIC_DNA_SENSING_PATHWAY	0.2357	0.8432	0.6955	0.7943
GLYCOSPHINGOLIPID_BIOSYNTHESIS_LACTO_AND_NEOLACTO_SERIES	0.2396	0.8111	0.7872	0.8118
BUTANOATE_METABOLISM	-0.2747	-0.7446	0.7806	0.8419
SNARE_INTERACTIONS_IN_VESICULAR_TRANSPORT	0.222	0.7763	0.7328	0.8568
EPITHELIAL_CELL_SIGNALING_IN_HELICOBACTER_PYLORI_INFECTION	-0.1966	-0.7223	0.8619	0.8597
GLYCOSAMINOGLYCAN_BIOSYNTHESIS_KERATAN_SULFATE	0.3104	0.7666	0.712	0.8616
PORPHYRIN_AND_CHLOROPHYLL_METABOLISM	-0.2492	-0.7037	0.873	0.8707
PANTOTHENATE_AND_COA_BIOSYNTHESIS	-0.2836	-0.6902	0.8616	0.8751
OLFACTORY_TRANSDUCTION	0.1446	0.6812	0.8657	0.921
GLYCOLYSIS_GLUCONEOGENESIS	0.2615	0.6867	0.8855	0.9244
AMINO_SUGAR_AND_NUCLEOTIDE_SUGAR_METABOLISM	0.264	0.7021	0.8702	0.9274
HISTIDINE_METABOLISM	0.2385	0.6928	0.9218	0.9281
PROPANOATE_METABOLISM	0.2802	0.7081	0.8184	0.9302
STEROID_HORMONE_BIOSYNTHESIS	0.2374	0.6609	0.9217	0.9309
RIG_I_LIKE_RECEPTOR_SIGNALING_PATHWAY	0.1568	0.6272	0.963	0.939
PYRUVATE_METABOLISM	0.2603	0.6362	0.9327	0.9416
CIRCADIAN_RHYTHM_MAMMAL	0.2535	0.5919	0.9474	0.9529
REGULATION_OF_AUTOPHAGY	0.1842	0.5681	0.9151	0.9556
STEROID_BIOSYNTHESIS	-0.2889	-0.5354	0.9628	0.9686
