# Supplementary material for: Gene expression analysis in endometriosis: Immunopathology insights, transcription factors and therapeutic targets
Source: Front Immunol. 2022 Nov 30;13:1037504. doi: 10.3389/fimmu.2022.1037504 (PMC9748153; doi:10.3389/fimmu.2022.1037504)
Supplement: Supplementary file 1 [file DataSheet_1.zip › Raw data and code/Figure 1/Expression profile of GSVA enrichment pathway.xlsx]

## Sheet: Sheet1
PATHWAY	GSM175766	GSM175767	GSM175768	GSM175769	GSM175770	GSM175771	GSM175772	GSM175773	GSM175774	GSM175775	GSM175776	GSM175777	GSM175778	GSM175779	GSM175780	GSM175781	GSM175782	GSM175783	GSM175784	GSM175785
N_GLYCAN_BIOSYNTHESIS	-0.0858845	-0.199726	-0.286858	-0.222646	-0.12514	-0.489128	-0.282384	-0.531129	-0.0487002	0.49988	0.348709	-0.246087	0.410169	-0.011917	-0.34356	0.113577	0.493887	-0.00381288	0.377191	0.202451
OTHER_GLYCAN_DEGRADATION	0.229243	0.207571	0.057924	0.626973	0.507654	0.0369908	0.63377	0.0465347	0.150927	0.338908	-0.49845	-0.396531	-0.111626	-0.385373	-0.257103	-0.353156	-0.414026	-0.112199	-0.583804	-0.189983
O_GLYCAN_BIOSYNTHESIS	0.290469	0.221347	-0.279462	-0.0639015	0.351142	-0.286373	-0.100913	-0.101008	0.0723142	0.214181	-0.163175	0.200985	0.36592	-0.127862	-0.122669	-0.0917893	0.191586	0.0123592	-0.129199	-0.12314
GLYCOSAMINOGLYCAN_DEGRADATION	0.417088	-0.0544129	0.0919682	0.248786	0.31899	-0.314938	0.0612629	-0.248655	-0.00977909	0.254294	-0.204603	-0.172944	-0.271598	0.339236	0.0338178	-0.0444451	-0.0507539	-0.0316418	-0.275897	-0.275776
GLYCOSAMINOGLYCAN_BIOSYNTHESIS_KERATAN_SULFATE	-0.158555	0.197664	0.0844338	-0.0671701	-0.0863612	-0.0184948	0.258756	-0.329765	0.298653	0.366288	-0.432262	0.144179	-0.479917	0.121002	-0.269768	0.609822	-0.24496	-0.0555704	-0.0913079	-0.230531
GLYCEROLIPID_METABOLISM	-0.022065	-0.202182	0.0437526	-0.1544	-0.274318	-0.141555	-0.0644142	0.0156786	0.0209053	0.261489	0.066894	0.15496	-0.0331412	-0.268532	0.0798443	0.101954	0.0575722	0.153658	0.0354432	0.0885314
GLYCOSYLPHOSPHATIDYLINOSITOL_GPI_ANCHOR_BIOSYNTHESIS	-0.228264	-0.247971	0.190678	-0.445784	-0.337729	-0.264007	-0.330668	-0.300972	-0.293324	0.28309	0.106256	0.0226087	0.442236	0.110532	0.19217	0.0376432	0.406393	0.177272	0.236163	0.320407
GLYCEROPHOSPHOLIPID_METABOLISM	-0.00694603	0.114605	0.201246	0.0281042	0.111395	-0.0602616	-0.00782827	0.113791	0.184627	0.18668	-0.26387	0.00958978	-0.0503413	-0.0159784	-0.0542699	-0.0394546	-0.134792	-0.109825	-0.20173	-0.15682
ETHER_LIPID_METABOLISM	0.159949	0.192859	0.250447	0.243304	0.218802	0.297189	0.146425	0.0288624	0.222028	-0.0611137	-0.329802	0.0287026	-0.0744422	0.0354159	-0.11224	-0.049855	-0.18963	-0.394488	-0.321838	-0.208795
ARACHIDONIC_ACID_METABOLISM	0.0112849	0.0706624	0.00127768	0.456499	0.323755	0.0486906	0.267383	0.0963161	-0.193702	-0.120746	-0.45037	-0.352005	0.0812246	0.192704	-0.0101624	-0.204857	0.117512	-0.112996	-0.14286	-0.0919079
LINOLEIC_ACID_METABOLISM	-0.192956	-0.192425	0.0189191	0.174318	0.11978	-0.0810189	0.00947828	-0.35104	-0.22679	0.041225	-0.470153	-0.0625219	0.438699	0.338123	0.222986	0.118816	0.254357	-0.0211862	-0.200866	0.0321868
ALPHA_LINOLENIC_ACID_METABOLISM	-0.15285	-0.0817517	0.0190238	-0.161585	0.184364	0.0396961	-0.172878	-0.153185	-0.0277987	0.196862	-0.388828	-0.0577626	0.404864	-0.162457	0.0150246	-0.262803	0.415944	0.0062405	-0.302488	0.390262
SPHINGOLIPID_METABOLISM	0.0668167	0.227041	-0.406396	-0.121056	0.35301	-0.479688	0.172792	-0.375623	-0.251254	0.227865	0.217467	0.106717	0.153872	0.274943	-0.184923	0.148237	0.37776	0.0719484	-0.109244	0.131347
GLYCOSPHINGOLIPID_BIOSYNTHESIS_LACTO_AND_NEOLACTO_SERIES	-0.0978108	-0.145504	0.181025	-0.181659	-0.0823441	0.143408	0.253786	-0.00157856	0.0976675	-0.0334708	-0.342332	-0.0390746	0.0461145	0.310668	-0.198375	0.0681204	0.06707	0.0118169	-0.0811522	-0.0782595
GLYCOSPHINGOLIPID_BIOSYNTHESIS_GLOBO_SERIES	-0.0788584	-0.346582	-0.394406	0.0337099	0.199069	-0.260699	0.0711579	-0.348622	0.272396	-0.0789098	-0.0519694	-0.298657	0.162052	-0.109158	0.179616	-0.0431184	0.292041	-0.0228979	0.263594	0.180774
GLYCOSPHINGOLIPID_BIOSYNTHESIS_GANGLIO_SERIES	0.243316	0.181999	0.221509	0.439648	0.386296	-0.25625	-0.159798	-0.00588597	0.324815	0.544106	-0.183881	-0.12333	-0.0828378	-0.0996504	-0.112297	-0.295921	-0.112781	-0.297053	-0.152736	-0.363722
RIBOFLAVIN_METABOLISM	0.178228	-0.0671057	-0.343661	-0.116934	-0.213052	-0.382922	0.113279	-0.458875	-0.30424	0.219758	0.35372	0.247672	0.299428	0.381606	0.0463594	0.345341	-0.142822	0.37667	0.188062	-0.0761907
NICOTINATE_AND_NICOTINAMIDE_METABOLISM	0.291331	0.257	-0.00959491	-0.0178412	0.289867	0.0966298	0.0299989	0.00812217	-0.21143	-0.0255075	-0.115254	-0.144017	0.160204	0.531103	-0.0969613	-0.276468	-0.19989	-0.363614	-0.272868	-0.247697
PANTOTHENATE_AND_COA_BIOSYNTHESIS	0.332956	-0.200285	-0.207854	0.234202	0.0233363	-0.174805	-0.421866	0.0773697	-0.161701	0.468166	0.0320756	-0.237795	0.218358	0.391259	0.0285501	0.0635662	-0.237581	-0.175677	0.230317	0.227368
AMINOACYL_TRNA_BIOSYNTHESIS	-0.58589	-0.401298	-0.179544	-0.636371	-0.674209	-0.42943	-0.376158	-0.272917	-0.549172	0.306183	0.6005	0.15928	0.638411	-0.209931	0.288394	-0.00959087	0.585156	0.32984	0.484788	0.508934
BASAL_TRANSCRIPTION_FACTORS	-0.248171	-0.249208	-0.173003	-0.303557	-0.403557	0.126245	-0.00925625	-0.0586417	0.16557	0.0892139	0.30892	-0.0660161	0.0800902	0.0488026	0.197318	0.218432	0.0594107	-0.301991	0.397455	0.179578
NON_HOMOLOGOUS_END_JOINING	-0.0184236	0.343991	-0.0153063	-0.459078	-0.497326	0.0995953	0.0954951	0.195856	-0.194744	0.123047	0.494188	-0.0118435	0.0205968	-0.302218	0.476569	-0.145828	0.178909	-0.298985	0.0343087	0.0706486
SNARE_INTERACTIONS_IN_VESICULAR_TRANSPORT	0.269071	-0.122834	0.0906539	0.0926311	0.0229219	0.102813	0.185446	-0.150558	0.266775	0.230843	-0.184701	-0.494505	0.30494	-0.0765048	-0.224478	-0.216564	-0.179503	-0.239693	-0.00829613	0.175871
LYSOSOME	0.0724475	0.0979876	-0.24833	0.436058	0.270219	-0.242894	0.19903	-0.235691	-0.0600852	0.0882325	0.0846038	-0.239654	0.133079	0.0374203	-0.183668	-0.138709	-0.160496	-0.0533234	0.00188809	0.0886417
CARDIAC_MUSCLE_CONTRACTION	0.248807	0.165933	-0.266779	-0.163193	-0.0612142	-0.304954	-0.169202	-0.202941	-0.198414	0.281818	0.0287485	-0.0165989	0.154942	0.117307	-0.15162	-0.0668183	0.177982	0.324244	-0.058195	0.0914881
RENIN_ANGIOTENSIN_SYSTEM	0.305396	0.0496935	-0.109002	0.349001	0.149821	-0.190287	0.11222	-0.2465	0.31829	0.200375	-0.306089	-0.00660712	0.232823	0.0566903	0.131126	-0.279482	0.0665797	0.0321681	-0.212517	-0.18813
CIRCADIAN_RHYTHM_MAMMAL	0.194862	0.489691	0.0222915	-0.15459	0.0985869	0.167161	0.0553937	0.00918891	0.436155	-0.474167	-0.0975676	0.266336	-0.251292	-0.0539448	-0.0283177	0.370452	0.0281869	-0.407001	0.214379	-0.257966
TASTE_TRANSDUCTION	0.039219	-0.176003	-0.0772042	-0.19931	0.135403	0.172459	-0.206707	0.0615961	-0.198572	-0.00943376	-0.0309778	-0.0451383	0.11612	0.195798	0.0969229	0.00107323	0.158913	-0.0196521	-0.213386	0.262268
PROXIMAL_TUBULE_BICARBONATE_RECLAMATION	0.0416403	0.205088	0.0145281	0.277672	-0.164007	0.235211	0.202392	-0.0180561	0.0973872	0.179525	-0.217384	0.140518	-0.192961	0.182562	-0.386416	-0.0474328	-0.313615	0.0202536	-0.409024	-0.136376
PATHOGENIC_ESCHERICHIA_COLI_INFECTION	0.24796	-0.0111125	-0.361167	0.0274346	0.239804	-0.368967	0.00268019	-0.295496	0.183012	0.378381	0.185415	0.0107415	-0.223463	0.437732	-0.440505	0.235395	-0.239248	0.00573818	0.0142136	-0.0482758
SYSTEMIC_LUPUS_ERYTHEMATOSUS	0.569197	0.340329	-0.350435	0.562383	0.522404	0.34505	0.414889	0.13461	0.35456	-0.127662	-0.39155	-0.282989	-0.445885	-0.145634	-0.387834	-0.382921	-0.418651	-0.141844	-0.0910554	-0.331745
PRIMARY_IMMUNODEFICIENCY	0.11648	0.108438	-0.331424	0.604859	0.426387	-0.0912862	0.323391	0.128474	-0.160987	-0.315882	-0.179133	-0.250934	-0.281379	0.0475318	-0.230073	0.134991	0.173707	0.0644874	0.00194048	-0.379799
HYPERTROPHIC_CARDIOMYOPATHY_HCM	0.434907	0.338328	0.102946	0.162128	0.323169	-0.294912	-0.211081	-0.259153	0.173715	0.0319241	-0.237514	-0.0684121	-0.21443	0.306337	-0.178808	0.182689	-0.258979	0.0574675	-0.251778	-0.327832
ARRHYTHMOGENIC_RIGHT_VENTRICULAR_CARDIOMYOPATHY_ARVC	0.428252	0.347574	0.158297	0.108269	0.214206	-0.218289	-0.0806426	-0.149141	0.233911	0.00705291	-0.221771	-0.0530389	-0.22539	0.220319	-0.100979	0.166583	-0.248662	-0.0717566	-0.305643	-0.37295
DILATED_CARDIOMYOPATHY	0.447568	0.254575	0.149192	0.210697	0.283213	-0.195466	-0.106978	-0.0991913	0.236126	0.089429	-0.237733	-0.223718	-0.30024	0.187711	-0.112698	0.122697	-0.250823	-0.00361724	-0.285805	-0.354921
GLYCOLYSIS_GLUCONEOGENESIS	0.0681018	-0.208105	-0.315246	-0.146945	-0.0236816	-0.301668	0.218415	-0.239568	0.0469101	0.54765	0.183654	-0.087016	0.159931	0.0634634	-0.309891	-0.101176	0.068814	0.19994	-0.148216	0.0666669
CITRATE_CYCLE_TCA_CYCLE	-0.285966	-0.305938	-0.410593	-0.556697	-0.405748	-0.451705	-0.199838	-0.66831	-0.252482	0.618177	0.54507	-0.0155366	0.615182	0.117133	0.146173	-0.361379	0.331667	0.127115	0.309581	0.495467
PENTOSE_PHOSPHATE_PATHWAY	-0.261941	-0.200633	-0.317752	-0.156506	-0.231228	-0.428536	0.118995	-0.30657	-0.379958	0.608881	0.240856	-0.0117737	0.377308	0.251751	-0.381042	0.186301	-0.104204	0.273036	0.240511	0.334665
PENTOSE_AND_GLUCURONATE_INTERCONVERSIONS	0.142701	-0.251814	-0.146912	0.183886	-0.207693	0.106004	0.389761	-0.336766	-0.0451905	0.00489456	-0.128715	0.0920928	0.276204	-0.28817	-0.226461	-0.270803	-0.00555295	0.0968853	0.120955	0.603644
FRUCTOSE_AND_MANNOSE_METABOLISM	0.158559	-0.174572	-0.412349	-0.184721	-0.366284	-0.385179	-0.033804	-0.275156	-0.0502152	0.437892	0.107543	0.178359	0.393628	-0.260633	-0.33238	-0.0227229	0.0905751	0.378096	0.194077	0.268907
GALACTOSE_METABOLISM	-0.0185729	-0.0426059	-0.0214103	-0.035426	0.102584	-0.0538788	0.0103606	-0.0236799	0.27882	0.250905	-0.0841275	-0.112281	-0.000166698	-0.135395	-0.363663	-0.0685918	0.0406098	0.226948	0.10224	-0.144581
ASCORBATE_AND_ALDARATE_METABOLISM	0.0977651	0.146898	-0.106276	-0.15474	-0.251728	-0.4032	0.373817	-0.234712	0.0250212	0.271315	-0.0585416	0.200193	0.221734	-0.410831	0.194489	-0.253809	0.117847	0.186586	0.150892	0.330332
FATTY_ACID_METABOLISM	-0.0378405	-0.189103	0.0846243	-0.288388	-0.284736	-0.111386	0.116966	-0.0544154	0.145293	0.367997	0.236491	-0.183489	0.319339	-0.164617	0.145092	-0.308972	0.0951098	-0.173823	-0.181995	0.307639
STEROID_BIOSYNTHESIS	-0.219457	0.0802926	-0.0377206	-0.156593	-0.389877	0.0950555	-0.283066	0.378431	-0.217086	0.624611	0.0774852	0.466977	0.355887	-0.223798	0.0875953	-0.506127	0.250264	-0.215668	-0.169805	0.194472
PRIMARY_BILE_ACID_BIOSYNTHESIS	-0.0710169	0.176488	-0.123215	0.0203326	0.242988	0.255826	0.241478	-0.204598	0.111125	0.267345	0.233763	0.121119	0.0586783	-0.233159	-0.174639	-0.0729841	-0.0336416	-0.228084	-0.295632	-0.289058
STEROID_HORMONE_BIOSYNTHESIS	0.109679	0.032518	-0.186722	0.141901	0.0103222	-0.128133	0.323362	-0.169412	0.115728	0.471888	-0.337614	-0.118272	-0.0443208	0.0863697	0.00746272	-0.21927	-0.0175525	-0.0934315	-0.0794649	0.224137
OXIDATIVE_PHOSPHORYLATION	0.00249195	-0.191012	-0.473176	-0.349444	-0.431424	-0.514181	-0.0877634	-0.373581	-0.438732	0.506911	0.390988	-0.15548	0.477448	0.0425077	-0.213894	-0.281116	0.456176	0.393983	0.323171	0.48661
PURINE_METABOLISM	0.125698	-0.113938	-0.190196	-0.186727	-0.227241	-0.278283	-0.138679	-0.220719	-0.200342	0.257599	0.324052	-0.0945566	0.245619	-0.0303399	-0.021101	-0.0504178	0.0889806	0.169291	0.356296	0.197122
PYRIMIDINE_METABOLISM	-0.081887	-0.0828404	-0.260951	-0.278719	-0.311022	-0.295226	-0.167015	-0.282043	-0.231995	0.239826	0.384525	-0.162923	0.336609	-0.135012	-0.098455	-0.150013	0.180117	0.292367	0.458704	0.359801
ALANINE_ASPARTATE_AND_GLUTAMATE_METABOLISM	0.00598235	0.132678	-0.151962	-0.156807	-0.0415837	-0.282007	0.179228	-0.0595291	-0.147836	0.244835	-0.000281687	-0.222361	0.0620532	0.238032	-0.226023	0.200359	-0.192349	0.133268	-0.160679	-0.0510725
GLYCINE_SERINE_AND_THREONINE_METABOLISM	-0.0995247	0.264162	-0.11956	-0.247308	-0.100494	-0.120851	-0.223873	-0.277703	-0.300646	0.151068	0.0270971	-0.0660819	0.251875	0.222996	0.101872	-0.152582	0.281951	0.0695799	-0.206459	0.243054
CYSTEINE_AND_METHIONINE_METABOLISM	-0.250073	0.0226022	-0.264405	-0.268323	-0.253862	-0.199172	0.0115474	-0.202886	-0.0229249	0.290808	0.389864	0.238029	0.288393	0.174064	-0.0621298	0.0221198	0.14545	-0.140923	-0.0314502	0.283387
VALINE_LEUCINE_AND_ISOLEUCINE_DEGRADATION	-0.111921	-0.211104	0.145103	-0.33003	-0.31729	-0.281046	0.138299	-0.082096	0.0131178	0.519425	0.24914	-0.103818	0.316996	-0.18061	0.21806	-0.453683	-0.0518542	-0.108281	-0.0330553	0.270868
VALINE_LEUCINE_AND_ISOLEUCINE_BIOSYNTHESIS	-0.366282	-0.519424	-0.176911	-0.560409	-0.531388	-0.471076	-0.462405	-0.321387	-0.310134	0.630014	0.626939	-0.0477748	0.358528	0.500158	0.364627	-0.206115	0.237447	0.250396	0.449729	0.0331063
LYSINE_DEGRADATION	-0.22388	-0.223107	0.351857	-0.337699	-0.370738	-0.0337955	0.0878267	0.179226	0.0252163	0.107025	0.342414	0.1466	0.227428	-0.371175	0.229134	-0.140069	0.164313	0.0367272	0.00597726	-0.0250036
ARGININE_AND_PROLINE_METABOLISM	-0.0126848	0.111321	-0.0611034	-0.177126	0.00197816	-0.083981	0.0106272	-0.16381	0.122338	0.171444	0.070441	-0.0485193	0.230096	0.0284963	-0.140325	-0.347675	-0.0569072	0.189544	-0.204772	0.16074
HISTIDINE_METABOLISM	-0.0313108	-0.0161002	0.0579071	0.000418802	-0.144003	-0.0225569	0.0563767	-0.0365478	0.0616786	0.340767	-0.049861	-0.219679	0.0761926	0.231542	0.0322337	-0.146194	0.009443	0.0916685	-0.305798	-0.189965
TYROSINE_METABOLISM	0.0548265	0.00741752	-0.0268807	-0.108466	0.0547947	-0.0953547	0.214276	-0.139289	0.109717	0.358711	-0.187422	-0.343478	-0.00642068	0.278364	-0.282284	-0.24865	0.0305909	0.120529	-0.331322	-0.00806952
PHENYLALANINE_METABOLISM	-0.0578757	0.0910254	-0.394198	-0.00169171	0.269001	-0.378857	0.119528	-0.180156	0.033922	0.499348	-0.127685	-0.285491	-0.286452	0.457599	-0.295797	0.041447	-0.00332115	0.118604	-0.180212	0.108675
TRYPTOPHAN_METABOLISM	-0.062493	0.0522104	0.0381086	-0.0219057	-0.248143	-0.214898	0.260746	-0.150081	-0.20568	0.14865	0.212596	0.153015	0.443523	-0.0492823	0.0802869	-0.147481	0.0694672	0.0367936	0.0156089	0.122436
BETA_ALANINE_METABOLISM	0.115651	-0.0806244	0.166877	-0.0846474	0.0280558	-0.211691	0.136184	0.0463867	0.217986	0.509285	-0.00188928	-0.226588	0.248844	-0.218117	0.0996533	-0.317273	-0.147926	-0.0786535	-0.0990015	-0.217037
TAURINE_AND_HYPOTAURINE_METABOLISM	-0.321137	-0.0990332	0.299505	0.263563	-0.106669	0.149851	-0.0403046	0.435687	-0.0871733	-0.110574	-0.475195	-0.0653508	0.0695381	-0.0767742	0.301873	0.139251	0.16861	0.0500252	-0.12521	-0.529219
SELENOAMINO_ACID_METABOLISM	-0.170903	0.128132	-0.12413	-0.423804	-0.369265	-0.156629	-0.103369	-0.18701	0.0468846	0.196818	0.146749	0.0264578	0.387647	0.173843	0.321155	-0.000648831	0.159477	0.0185104	-0.213288	0.200877
GLUTATHIONE_METABOLISM	-0.0996407	-0.147496	-0.375377	0.0154685	-0.177155	-0.302623	0.0383151	-0.129283	-0.114281	0.348693	0.15269	-0.127918	0.258041	-0.0305825	-0.00617815	-0.286505	0.161607	0.238488	0.284804	0.330691
STARCH_AND_SUCROSE_METABOLISM	0.0751309	-0.182963	-0.33946	-0.0392545	0.0448048	-0.429167	0.191804	-0.351703	0.0453193	0.199848	0.136326	0.138302	0.107517	0.167234	-0.211057	-0.00541721	0.0424654	0.18977	0.0934937	0.269641
AMINO_SUGAR_AND_NUCLEOTIDE_SUGAR_METABOLISM	0.182177	0.118614	-0.17808	0.169314	0.134923	-0.166156	0.103353	-0.160639	0.132511	0.443419	0.031015	-0.227464	0.218262	-0.0692999	-0.306411	-0.410731	0.130839	-0.191586	0.0665413	0.219573
GLYCOSAMINOGLYCAN_BIOSYNTHESIS_CHONDROITIN_SULFATE	0.0403413	0.360918	-0.104932	0.0134266	0.160597	-0.359599	-0.189271	0.16308	0.341046	0.487189	-0.121384	-0.239135	-0.449691	0.0400434	-0.178201	-0.0111452	-0.462971	0.0443367	-0.0587005	-0.0994339
GLYCOSAMINOGLYCAN_BIOSYNTHESIS_HEPARAN_SULFATE	0.0918881	0.424582	0.202247	-0.0390672	0.0242468	0.010616	0.0308329	0.14542	0.254501	0.186053	-0.15275	-0.30847	-0.38524	-0.387525	-0.291821	0.304356	-0.262812	0.0704359	0.0437971	-0.119113
INOSITOL_PHOSPHATE_METABOLISM	0.181706	0.158354	0.187591	0.267029	-0.0400778	-0.0250604	0.0962086	-0.0390921	0.178002	-0.224291	0.0318434	0.00667754	-0.1961	0.170259	0.110757	0.129233	-0.11215	-0.395369	-0.183657	-0.0281243
PYRUVATE_METABOLISM	-0.0104156	-0.167763	-0.081489	-0.178543	-0.160452	-0.189792	0.217431	-0.0807378	0.0489651	0.561377	0.203403	-0.0140247	0.136653	-0.364029	-0.151971	-0.332525	-0.0708522	-0.0242376	0.140391	0.0533856
GLYOXYLATE_AND_DICARBOXYLATE_METABOLISM	-0.329544	-0.304279	-0.301724	-0.317088	-0.409886	-0.209762	0.0131805	-0.23781	-0.217678	0.543305	0.0192853	0.0869903	0.441817	-0.205308	-0.0154623	-0.400723	0.0732707	0.344742	0.411405	0.281275
PROPANOATE_METABOLISM	-0.142962	-0.130641	0.0424177	-0.479619	-0.156007	-0.0910807	0.0761775	-0.0627482	0.243737	0.474719	0.224418	0.0138412	0.421138	-0.281457	0.165006	-0.463145	-0.0262119	-0.296383	-0.0419003	0.199102
BUTANOATE_METABOLISM	-0.0634075	0.0503086	0.239443	-0.147508	-0.214073	-0.352246	0.183994	-0.0920648	-0.13004	0.497389	0.0566068	-0.086897	0.342255	-0.276304	0.084728	-0.449886	0.0479112	0.033581	-0.0244982	-0.0785973
ONE_CARBON_POOL_BY_FOLATE	-0.161365	-0.168927	-0.320674	-0.426441	-0.473808	0.0447781	-0.369526	0.0571234	-0.132648	0.159226	0.239869	0.279363	0.202315	0.0346313	0.341017	-0.185985	0.111554	0.208737	0.244176	0.236523
FOLATE_BIOSYNTHESIS	0.083681	-0.101792	-0.573195	-0.0822777	0.27195	-0.349397	-0.399556	-0.360357	-0.508369	0.350915	0.596483	-0.0341837	0.188458	-0.154403	-0.144743	-0.102878	0.354719	0.398149	0.173793	0.581302
RETINOL_METABOLISM	-0.20753	-0.269805	-0.140168	0.105042	0.00513876	0.0589631	0.00879758	-0.216196	0.0276432	0.129086	-0.277943	-0.00861429	-0.0194615	0.413456	-0.0927139	0.176947	0.0214424	-0.0116677	0.0310227	-0.00101374
PORPHYRIN_AND_CHLOROPHYLL_METABOLISM	0.0509389	0.0544886	-0.263464	0.0801626	-0.136912	-0.274055	0.260516	-0.155833	-0.258173	0.289268	0.154417	-0.276693	0.171991	-0.00633759	-0.129102	-0.268535	-0.00942076	0.10737	0.237633	0.449303
TERPENOID_BACKBONE_BIOSYNTHESIS	-0.117644	-0.20007	-0.254773	-0.476808	-0.557247	-0.0945978	-0.138883	-0.402301	-0.406391	0.631945	0.531744	-0.223168	0.577767	-0.0887414	-0.356322	-0.263142	0.239666	0.45999	0.241712	0.308783
LIMONENE_AND_PINENE_DEGRADATION	-0.142925	-0.0425732	0.433132	-0.418481	-0.331147	-0.443237	0.229185	0.10363	0.287293	0.464943	0.191431	0.264038	0.459806	-0.507786	0.287771	-0.310404	0.233517	-0.365042	-0.128272	-0.108777
NITROGEN_METABOLISM	0.121151	-0.166217	0.200122	0.236162	0.0580927	0.322285	0.373716	0.0754404	-0.10631	0.108719	-0.244388	-0.0495846	0.0565391	0.037542	-0.0617614	0.185396	-0.110481	-0.308723	-0.364928	0.0200981
SULFUR_METABOLISM	-0.0804585	-0.232469	0.00922764	0.304992	-0.0529864	-0.426547	-0.196654	-0.273157	0.156663	0.256578	-0.30894	-0.37974	0.224819	-0.035666	0.131661	-0.27302	0.183581	0.16441	0.118281	0.385382
METABOLISM_OF_XENOBIOTICS_BY_CYTOCHROME_P450	0.0720352	-0.119211	-0.164344	0.356293	-0.0265822	0.021513	0.363341	-0.153934	0.0177217	0.107314	-0.258542	-0.285924	0.0206517	0.0467728	-0.0407725	-0.113691	0.0915244	-0.0906954	-0.0360809	0.132639
DRUG_METABOLISM_CYTOCHROME_P450	0.075668	-0.058596	-0.0266607	0.350008	0.0841337	0.0342006	0.349136	-0.168072	0.106619	0.0215721	-0.305022	-0.264814	-0.155554	0.160578	-0.0310155	-0.104799	0.0422985	-0.0730453	-0.177709	0.0482668
DRUG_METABOLISM_OTHER_ENZYMES	0.183452	-0.283401	-0.114398	0.272599	0.0251732	-0.0612364	0.138711	-0.251713	-0.114385	0.0767506	-0.0504614	-0.401587	0.0496981	0.338739	-0.163559	-0.0176535	-0.160244	0.260852	0.155134	0.270106
BIOSYNTHESIS_OF_UNSATURATED_FATTY_ACIDS	-0.477409	-0.147184	-0.260481	-0.293939	-0.433502	-0.412476	-0.224416	-0.0809248	-0.277181	0.536403	0.330691	0.219874	0.549668	-0.10339	0.113431	-0.353163	0.227897	-0.0137436	0.262269	0.330579
ABC_TRANSPORTERS	0.131964	-0.2806	0.0890748	0.149911	0.0774835	0.0595117	-0.0204978	0.00593303	0.112255	0.235943	-0.276681	-0.0908085	-0.0561515	0.20876	-0.059028	0.266404	-0.223307	-0.140076	0.120354	0.0033379
RIBOSOME	-0.395929	0.229196	0.519851	0.0680895	-0.119922	0.433164	0.680522	0.524461	0.357434	-0.565244	-0.416123	-0.482286	-0.177737	-0.262072	-0.36944	-0.579227	0.239399	-0.313907	0.147196	-0.209058
RNA_DEGRADATION	-0.277019	-0.220463	-0.228035	-0.451161	-0.499312	-0.0741074	0.00993256	-0.145823	-0.0972576	0.145845	0.573345	0.04485	0.260029	-0.130033	0.130991	0.23283	0.243933	-0.0997884	0.385227	0.381032
RNA_POLYMERASE	-0.356585	-0.32202	-0.411701	-0.504557	-0.502136	-0.154251	-0.0737374	-0.207212	-0.10967	0.437983	0.423591	-0.360113	0.428047	-0.39844	0.0157761	-0.250457	0.27972	0.437681	0.547535	0.485851
DNA_REPLICATION	-0.30078	-0.457423	-0.279717	-0.424445	-0.573554	-0.349323	-0.342139	-0.35543	-0.358066	-0.0669334	0.66092	0.181588	0.339024	-0.518912	0.0524599	0.0573456	0.189957	0.563555	0.726767	0.578434
SPLICEOSOME	-0.432924	-0.15606	-0.283934	-0.477671	-0.576156	-0.086755	-0.161254	-0.00673963	-0.0067018	-0.0818726	0.587999	0.134498	0.295259	-0.259809	0.157963	0.0745886	0.321686	0.0980065	0.479241	0.320933
PROTEASOME	-0.287698	-0.273565	-0.651094	-0.47203	-0.554726	-0.724894	-0.33724	-0.506449	-0.476979	0.6453	0.647397	0.138684	0.483563	0.106736	-0.394467	0.166004	0.228185	0.535554	0.617025	0.599301
PROTEIN_EXPORT	-0.116255	-0.425288	-0.562178	-0.417493	-0.348243	-0.636246	-0.217504	-0.543402	-0.446475	0.508505	0.507547	0.223582	0.640449	-0.0297536	0.0558036	0.105285	0.472756	0.227171	0.344972	0.431942
PPAR_SIGNALING_PATHWAY	0.0554095	-0.0965704	0.0291344	0.175838	0.0946464	0.111028	0.0861906	0.0889817	0.197159	0.293814	-0.19199	-0.0453694	-0.111002	-0.011919	0.0746309	-0.000203351	-0.326327	-0.120631	-0.185192	-0.11167
BASE_EXCISION_REPAIR	-0.272678	-0.311382	-0.166508	-0.433289	-0.586601	-0.322181	-0.152367	-0.155072	-0.361062	-0.0241556	0.539823	0.169245	0.194759	-0.35371	0.317155	-0.0158319	0.268211	0.346628	0.652079	0.317597
NUCLEOTIDE_EXCISION_REPAIR	0.217205	0.00590097	-0.229059	-0.386191	-0.410468	-0.324308	-0.119942	-0.248498	-0.0650083	0.23197	0.507316	0.00478706	0.285233	-0.418332	-0.096272	-0.270851	0.0580423	0.157953	0.494216	0.396726
MISMATCH_REPAIR	0.0515486	-0.301524	-0.190049	-0.427891	-0.627322	-0.425121	-0.19119	-0.369949	-0.34868	0.192206	0.575065	-0.031056	0.344619	-0.364258	0.142006	-0.123913	0.216656	0.455108	0.669735	0.44633
HOMOLOGOUS_RECOMBINATION	-0.192187	-0.260641	-0.287103	-0.468255	-0.569118	-0.244974	-0.243926	-0.260295	-0.354856	0.0782159	0.484866	0.214112	0.368152	-0.129479	0.103932	0.321502	-0.0242115	0.355505	0.5724	0.363044
MAPK_SIGNALING_PATHWAY	0.18727	0.200084	-0.038686	0.138715	0.191732	0.0358876	0.00289742	0.110019	0.271959	-0.0036179	-0.181735	-0.00213624	-0.24607	0.228606	-0.159751	0.0724977	-0.273557	-0.220396	-0.135698	-0.289238
ERBB_SIGNALING_PATHWAY	-0.0244408	0.187579	-0.10226	0.0443546	-0.0664918	-0.0587765	-0.0243137	0.0144881	0.215145	0.0477227	0.0825049	0.0553908	-0.104318	0.052256	-0.0798049	0.128137	-0.116979	-0.126294	-0.113136	-0.102955
CALCIUM_SIGNALING_PATHWAY	0.261359	0.00718806	-0.00509591	0.268883	0.224276	0.0888802	0.0439064	0.0115	0.0956259	0.0515741	-0.288472	-0.207249	-0.0483185	0.166191	-0.210025	-0.0166223	-0.230282	0.0454407	-0.131701	-0.150341
CYTOKINE_CYTOKINE_RECEPTOR_INTERACTION	0.348731	0.209111	-0.250753	0.409875	0.426973	0.0407611	0.0910679	0.029166	0.130602	-0.023092	-0.396771	-0.062057	-0.244389	0.274326	-0.377288	0.074343	-0.161108	-0.0657097	-0.235323	-0.392319
CHEMOKINE_SIGNALING_PATHWAY	0.354048	0.272803	-0.16097	0.466882	0.363858	0.00516609	0.203821	0.0805567	0.141706	-0.0454125	-0.328291	-0.188894	-0.234716	0.194845	-0.304376	-0.111172	-0.186549	-0.160524	-0.147358	-0.325
PHOSPHATIDYLINOSITOL_SIGNALING_SYSTEM	0.269544	0.0123001	0.045688	0.239785	0.0997919	0.0721129	0.00212377	-0.0266968	0.162433	-0.235377	-0.135161	0.0114016	-0.20336	0.0252055	-0.0221579	0.125728	-0.0670643	-0.194398	-0.141086	0.0265603
NEUROACTIVE_LIGAND_RECEPTOR_INTERACTION	0.140334	-0.064374	-0.0562095	0.144295	0.23373	0.0996134	0.0154927	-0.0253235	-0.165972	0.0249962	-0.290117	-0.0635256	-0.0470699	0.309297	-0.132548	0.10642	-0.158161	0.218336	-0.128936	-0.0852216
CELL_CYCLE	-0.185545	-0.0254579	-0.266255	-0.436765	-0.43783	-0.388571	-0.34999	-0.32352	-0.205397	-0.107932	0.562859	0.354748	0.170357	-0.0732971	0.107594	0.121877	0.337327	0.178645	0.489408	0.328746
OOCYTE_MEIOSIS	0.0947736	-0.0666367	-0.106354	-0.25782	-0.364258	-0.162081	-0.108858	-0.249521	0.0384913	0.193711	0.423128	-0.0107496	0.0942655	0.0168949	-0.0753102	0.0886047	0.160424	-0.0468414	0.280575	0.224051
P53_SIGNALING_PATHWAY	-0.194664	0.350438	-0.336214	-0.320016	-0.0749812	-0.318397	-0.202014	-0.240476	-0.190128	-0.0387949	0.359873	0.36797	0.0618329	-0.00482391	0.141017	-0.0324034	0.256452	-0.1097	0.305575	0.1484
UBIQUITIN_MEDIATED_PROTEOLYSIS	-0.156922	0.102062	-0.153309	-0.344327	-0.25075	-0.311282	-0.270512	-0.21726	0.0248226	0.172636	0.354552	0.138539	0.225011	0.00144669	0.128923	0.0106138	0.231218	-0.150681	0.174572	0.22328
REGULATION_OF_AUTOPHAGY	0.133768	0.271602	0.209373	-0.146796	0.0517975	-0.201716	-0.165416	-0.388552	0.372311	0.0539863	0.0430162	0.0465328	0.381123	0.273533	-0.0866882	-0.0056464	-0.262054	-0.594206	0.182412	-0.0728136
ENDOCYTOSIS	0.0730454	0.141265	-0.135517	0.162291	0.0408079	-0.0525083	-0.0943177	0.0131259	0.145282	0.164875	-0.0290747	-0.137398	-0.113986	0.298243	-0.180475	0.124581	-0.177	-0.118213	-0.118079	-0.134645
PEROXISOME	-0.315121	-0.194154	-0.112351	-0.29123	-0.245469	-0.187424	0.122815	-0.14697	-0.0711724	0.287799	0.0971276	-0.155331	0.439442	0.055991	-0.00215041	-0.277542	0.317606	0.157379	-0.0592442	0.383221
MTOR_SIGNALING_PATHWAY	0.0954539	0.203564	-0.0480046	0.194731	0.0208498	-0.0739429	0.237989	-0.0549891	0.292947	-0.111372	0.0893297	0.153867	-0.0780034	0.063748	0.0228843	-0.253154	-0.188033	-0.325218	-0.0147024	-0.178196
APOPTOSIS	0.0408138	0.222626	-0.307749	0.212841	0.2656	-0.187292	0.037527	-0.0153693	0.063973	0.15964	0.0295789	-0.156753	-0.104197	0.266322	-0.149611	-0.00844721	-0.0724611	-0.267094	-0.0863796	-0.149651
VASCULAR_SMOOTH_MUSCLE_CONTRACTION	0.311647	0.133343	0.0979921	0.213797	0.0811191	0.0832601	0.148914	-0.0329325	0.315588	0.0742011	-0.319579	-0.228995	-0.0315818	0.0766264	-0.0310698	-0.161093	-0.115479	-0.226469	-0.170435	-0.24142
WNT_SIGNALING_PATHWAY	0.0354648	0.247613	0.156293	-0.0920434	0.0397314	-0.0167103	0.0217916	-0.0294532	0.230539	-0.231015	0.131945	-0.0788337	-0.116811	-0.110548	-0.0112706	0.336079	-0.0742147	-0.217851	0.0227733	-0.00778033
DORSO_VENTRAL_AXIS_FORMATION	-0.00433744	-0.0821651	-0.0777779	0.469594	-0.0363149	0.290547	0.408967	0.0903236	0.434058	-0.0783702	-0.208731	-0.139253	-0.357785	0.19173	-0.342281	-0.0100282	-0.225178	-0.334173	-0.191148	-0.204975
NOTCH_SIGNALING_PATHWAY	-0.00114872	0.0462161	0.0204226	0.115068	-0.140678	0.302936	0.0344975	0.274798	0.356818	-0.432488	-0.226066	0.261653	-0.229843	0.0554857	0.0852554	0.14793	-0.21582	-0.272282	-0.135838	-0.14632
HEDGEHOG_SIGNALING_PATHWAY	-0.246164	0.154065	0.0571096	-0.251994	0.170025	-0.190132	-0.114922	0.191129	0.175128	-0.166965	-0.0684399	-0.0133841	-0.147129	-0.214336	0.177569	0.289084	0.0338683	0.0651879	0.129472	-0.00532063
TGF_BETA_SIGNALING_PATHWAY	0.193007	0.379861	0.0282256	0.108283	0.136045	0.00370849	0.214868	0.0216378	0.377845	-0.15816	-0.185452	0.0405887	-0.25841	-0.0400826	-0.285593	0.0984207	-0.114425	-0.35433	-0.184375	-0.0751975
AXON_GUIDANCE	0.110775	0.0756047	-0.0135599	0.157505	0.192087	-0.061222	0.060288	-0.033352	0.300795	-0.0434512	-0.161492	-0.120077	-0.168267	-0.00401578	-0.219951	0.236462	-0.0946043	-0.110955	-0.0861869	-0.129933
VEGF_SIGNALING_PATHWAY	0.0742565	0.141614	-0.195412	0.15879	0.238428	0.0285669	-0.0200406	0.0872914	0.278752	0.0306071	-0.157527	-0.252517	-0.178538	0.0712858	-0.357362	0.076368	-0.0352719	-0.0405391	-0.179377	-0.0404789
FOCAL_ADHESION	0.334714	0.327503	-0.0542162	0.170046	0.308141	-0.16561	-0.0809821	-0.0536009	0.219949	0.227076	-0.146537	-0.1174	-0.280138	0.133306	-0.230389	0.220055	-0.310463	-0.261124	-0.150536	-0.272325
ECM_RECEPTOR_INTERACTION	0.446649	0.356697	-0.119092	0.100541	0.349295	-0.304187	-0.261958	-0.188835	0.0548285	0.282956	0.0265566	-0.0818844	-0.215879	0.0940634	-0.068592	0.214192	-0.145163	-0.164995	-0.170771	-0.312016
CELL_ADHESION_MOLECULES_CAMS	0.388596	0.145306	-0.17618	0.478843	0.382653	0.0789745	0.155513	0.103214	-0.00898052	-0.110968	-0.295254	-0.198575	-0.185796	0.0915991	-0.293462	0.13757	-0.199035	-0.0374512	-0.164479	-0.342694
ADHERENS_JUNCTION	0.327764	0.249857	0.125253	-0.0481314	0.138503	-0.0160661	0.146569	0.030676	0.281593	0.000985114	-0.0286522	-0.0471167	-0.242611	0.181259	-0.212916	0.137259	-0.226342	-0.380168	-0.244624	0.0113144
TIGHT_JUNCTION	0.0493663	0.192064	0.0331218	-0.0205055	0.158378	-0.0298385	0.134322	-0.0817763	0.18455	0.0616179	-0.138536	0.0671575	-0.17887	0.188278	-0.272678	0.171619	-0.15983	-0.00158137	-0.12581	-0.104429
GAP_JUNCTION	0.309268	-0.0015516	-0.0870739	0.109959	0.030563	-0.019828	0.0528739	0.026766	0.269605	0.129684	-0.0221685	-0.0675921	-0.340253	0.184224	-0.220058	0.111879	-0.0702758	-0.0815055	-0.0674271	-0.237521
COMPLEMENT_AND_COAGULATION_CASCADES	0.539836	0.2975	-0.125226	0.356412	0.460325	-0.0515868	0.230036	0.168172	0.297446	-0.0400721	-0.365822	-0.0716912	-0.239943	0.331395	-0.340898	-0.240697	-0.417491	-0.227155	-0.311896	-0.265122
ANTIGEN_PROCESSING_AND_PRESENTATION	-0.12786	0.0305604	-0.404141	0.3772	0.152523	-0.0611865	0.143588	-0.343494	-0.160268	-0.0655408	0.121276	-0.0539662	0.119699	0.365672	-0.244076	0.407775	0.0473321	-0.104634	0.368307	-0.294897
TOLL_LIKE_RECEPTOR_SIGNALING_PATHWAY	0.101092	0.311097	-0.107391	0.372574	0.358607	-0.0651191	0.12438	-0.188746	0.155342	-0.0607931	-0.0723054	-0.254432	-0.157215	0.255603	-0.276787	0.00213959	-0.21295	-0.207376	0.0220663	-0.268832
NOD_LIKE_RECEPTOR_SIGNALING_PATHWAY	0.227326	0.366059	-0.154322	0.296503	0.256073	-0.0830966	0.219019	-0.121368	0.0626485	0.0442582	-0.0700643	0.0248297	-0.123736	0.218089	-0.245804	-0.141954	-0.225464	-0.314415	-0.232668	-0.313999
RIG_I_LIKE_RECEPTOR_SIGNALING_PATHWAY	-0.0543759	0.202117	-0.0388641	0.143179	0.145231	0.0112462	-0.11392	-0.288804	0.183305	0.0453118	0.151118	-0.0470832	-0.0864315	0.178918	-0.091883	0.136133	-0.13879	-0.161569	0.0638254	-0.223341
CYTOSOLIC_DNA_SENSING_PATHWAY	-0.117496	0.334653	-0.0794628	0.243797	0.046588	-0.0583279	0.00716103	-0.22959	0.128983	0.0319159	-0.0357908	-0.173906	0.00468165	0.0389559	-0.273254	-0.0309553	-0.0786258	-0.102846	0.262177	-0.210339
JAK_STAT_SIGNALING_PATHWAY	0.254879	0.274743	-0.125976	0.324799	0.242517	0.127962	0.0369358	-0.0666701	0.190311	-0.0794845	-0.315577	0.0323606	-0.249183	0.216154	-0.199121	0.0386648	-0.210311	-0.190678	-0.100374	-0.299827
HEMATOPOIETIC_CELL_LINEAGE	0.377892	0.25969	-0.292412	0.484123	0.428793	0.16409	0.215528	0.163005	0.0625568	-0.141617	-0.344311	-0.113136	-0.370799	0.279275	-0.400958	-0.195876	-0.169628	-0.0794498	-0.256077	-0.363143
NATURAL_KILLER_CELL_MEDIATED_CYTOTOXICITY	0.166731	0.15571	-0.314732	0.374053	0.30995	-0.0928884	-0.0483736	-0.182638	0.115964	-0.112617	-0.134454	-0.144988	-0.188681	0.345238	-0.32729	0.353203	-0.179751	-0.13268	0.180842	-0.329169
T_CELL_RECEPTOR_SIGNALING_PATHWAY	0.14846	0.15384	-0.339514	0.347651	0.337728	-0.0247912	0.123166	-0.0766283	0.158111	-0.261293	0.000801259	-0.0572085	-0.226923	0.0296943	-0.283755	0.13765	-0.0978788	-0.0841036	0.107563	-0.127804
B_CELL_RECEPTOR_SIGNALING_PATHWAY	0.269205	0.189673	-0.236811	0.469274	0.227483	0.00790265	0.15546	0.177043	0.162081	-0.258272	-0.073081	-0.0591653	-0.299167	0.181291	-0.373202	-0.12493	-0.23939	-0.188632	-0.0504808	-0.231002
FC_EPSILON_RI_SIGNALING_PATHWAY	0.151781	0.0989513	-0.19778	0.346557	0.262257	0.0619758	0.0958806	0.0550706	0.145979	-0.0985596	-0.121688	-0.24762	-0.0733962	0.183399	-0.307491	0.0436107	-0.0255763	-0.149139	-0.0942038	-0.126454
FC_GAMMA_R_MEDIATED_PHAGOCYTOSIS	0.248504	0.220022	-0.226441	0.328055	0.238103	-0.222387	0.162532	0.118695	0.113525	-0.0189885	-0.0357252	-0.133751	-0.212253	0.170696	-0.274003	0.106644	-0.0528942	-0.186278	-0.151872	-0.0821451
LEUKOCYTE_TRANSENDOTHELIAL_MIGRATION	0.364241	0.310339	-0.220645	0.35078	0.365732	-0.121149	0.112945	-0.093941	0.147637	0.0498307	-0.19583	-0.150413	-0.208094	0.30024	-0.399166	0.154795	-0.178395	-0.164324	-0.190843	-0.235481
INTESTINAL_IMMUNE_NETWORK_FOR_IGA_PRODUCTION	0.37458	0.00722789	-0.427777	0.576585	0.514141	0.123708	0.171329	0.056495	0.0360894	-0.363417	-0.349415	-0.110837	-0.184521	0.241649	-0.273362	-0.00627728	0.0097649	0.134933	0.0117611	-0.341543
LONG_TERM_POTENTIATION	0.338526	0.07979	-0.0639299	0.20937	0.171743	0.181438	0.0310734	0.100832	0.270926	0.252654	-0.245139	-0.177378	-0.117833	0.00782145	-0.350311	0.0218498	-0.0726235	-0.232159	-0.0497047	-0.247994
NEUROTROPHIN_SIGNALING_PATHWAY	0.0461075	0.0227097	-0.127845	0.153787	0.108597	-0.0337495	-0.0575559	0.00342466	0.29148	-0.0475485	0.0856847	-0.13944	-0.192077	0.123673	-0.157325	0.00922589	-0.209093	-0.097098	0.151415	-0.00721457
LONG_TERM_DEPRESSION	0.0861964	0.050282	-0.0552897	0.0633353	0.0383779	0.0559438	0.151587	-0.116432	0.0335687	0.0618037	-0.215388	0.0175511	-0.0433218	0.245649	-0.282726	0.0398002	0.144463	-0.163702	-0.0242896	-0.00328603
OLFACTORY_TRANSDUCTION	-0.0531121	-0.0903837	-0.0616845	0.0943404	0.155735	0.106962	-0.232916	-0.198893	-0.215034	0.0850415	-0.186165	-0.0945643	-0.0237424	0.321248	0.102722	0.126542	-0.0248974	0.159267	-0.111919	0.145019
REGULATION_OF_ACTIN_CYTOSKELETON	0.297516	0.213813	-0.0956683	0.244327	0.273228	-0.187642	-0.0189095	-0.210222	0.116332	0.0980362	-0.0865372	-0.137309	-0.150879	0.205312	-0.317869	0.295734	-0.20001	-0.130816	-0.15963	-0.0936162
INSULIN_SIGNALING_PATHWAY	0.0349522	0.177547	-0.0499538	0.0807549	-0.034423	-0.118143	0.0859377	-0.0276918	0.286112	0.157326	-0.057747	-0.0526628	-0.0951352	0.135478	-0.0570591	-0.0847304	-0.185635	-0.0708721	0.00904169	-0.14244
GNRH_SIGNALING_PATHWAY	0.167532	-0.00479084	0.0124122	0.201393	0.176714	0.166752	-0.0396097	0.081797	0.253484	0.0859383	-0.18697	-0.103635	-0.104651	0.0853972	-0.0877283	0.0347548	-0.102831	-0.163283	-0.183924	-0.193377
PROGESTERONE_MEDIATED_OOCYTE_MATURATION	0.12947	-0.0776134	-0.0648768	0.0464743	-0.307703	0.0212321	-0.131211	-0.200806	0.126337	0.140317	0.294825	-0.115818	-0.0272505	-0.114493	-0.0338032	0.0029508	0.209902	-0.155358	0.115739	0.0833672
MELANOGENESIS	0.0857095	0.0618226	0.142049	0.117085	0.074253	0.0824387	0.0179581	0.106195	0.171711	-0.165138	-0.124841	-0.312925	-0.194009	-0.0555769	-0.0110983	0.216378	-0.0463194	-0.11707	-0.0181396	-0.032689
ADIPOCYTOKINE_SIGNALING_PATHWAY	0.154648	0.0963081	0.0523596	0.124367	0.0382095	-0.0769479	0.0951332	-0.129707	0.271963	-0.00979722	-0.159435	0.032194	-0.0268167	0.348817	-0.0378103	-0.0945814	-0.382945	-0.135739	-0.116011	-0.0848946
TYPE_II_DIABETES_MELLITUS	0.123111	0.0697446	-0.260507	0.149808	-0.0066596	-0.0781253	0.0678971	-0.0355874	0.0781486	-0.190979	-0.0735961	0.159605	0.00447505	0.0796105	-0.0580341	0.0847563	0.0553261	-0.0982054	-0.0566989	-0.0262929
TYPE_I_DIABETES_MELLITUS	0.361079	0.414643	-0.490873	0.561807	0.449863	0.085326	0.292594	-0.00408482	-0.106335	-0.0154388	-0.387678	-0.224107	-0.139302	0.134315	-0.36462	0.217973	-0.0356558	0.0408148	-0.0381527	-0.506126
MATURITY_ONSET_DIABETES_OF_THE_YOUNG	-0.273294	-0.245461	-0.268353	0.124279	-0.0196835	0.415187	-0.0122048	0.123895	0.386105	0.0893439	-0.367682	0.357187	-0.0102049	0.333099	-0.294605	0.218538	0.159094	0.0124501	-0.179351	-0.444736
ALDOSTERONE_REGULATED_SODIUM_REABSORPTION	-0.000810789	0.293427	-0.0778411	0.270125	-0.0699926	0.111337	0.0704312	-0.150733	0.0209104	0.0128966	-0.19053	0.165718	-0.0730028	0.220291	-0.284044	0.0180066	-0.0333883	-0.0986133	-0.27652	0.0061111
VASOPRESSIN_REGULATED_WATER_REABSORPTION	-0.0226848	0.153993	0.137889	-0.12222	-0.16078	-0.305283	0.00758545	-0.110035	0.295219	0.115063	0.216098	-0.209092	0.111373	0.16111	-0.205254	0.0625674	-0.0229899	-0.219529	0.179024	0.153907
ALZHEIMERS_DISEASE	0.148932	-0.0794374	-0.391698	-0.308939	-0.211763	-0.417973	-0.0246755	-0.297531	-0.224257	0.433004	0.254329	-0.116006	0.235936	0.108942	-0.146343	-0.0814059	0.319178	0.253207	0.219464	0.33063
PARKINSONS_DISEASE	-0.0340819	-0.244012	-0.407701	-0.451359	-0.441097	-0.521614	-0.00940673	-0.340647	-0.366158	0.498918	0.441955	-0.151626	0.482603	-0.0100084	-0.159291	-0.339808	0.422727	0.359226	0.362014	0.551256
AMYOTROPHIC_LATERAL_SCLEROSIS_ALS	-0.127747	0.1422	-0.20871	-0.168485	0.170213	0.0365044	0.0315239	0.0225328	0.00913966	0.236408	0.0961362	-0.330579	-0.0822659	0.150388	-0.252682	0.104537	-0.167782	-0.144301	0.268266	-0.0994158
HUNTINGTONS_DISEASE	-0.0853405	-0.168263	-0.350405	-0.449791	-0.425534	-0.413694	-0.0649749	-0.27098	-0.254964	0.330964	0.408017	0.0200539	0.348419	-0.1171	-0.0968789	-0.108923	0.368716	0.307138	0.341729	0.484949
PRION_DISEASES	0.0486158	0.278511	0.0166056	0.348074	0.208718	0.153823	0.264009	0.0637754	0.326912	0.329335	-0.347014	-0.172034	-0.294364	0.0203753	-0.217774	-0.446335	-0.348067	-0.255587	-0.00551162	-0.213633
VIBRIO_CHOLERAE_INFECTION	-0.0017478	0.0756648	-0.337852	0.105417	0.137637	-0.42158	-0.169862	-0.269415	-0.101104	0.363212	0.14596	-0.0846825	0.149867	0.250318	-0.190926	0.0960205	0.0688464	0.027537	-0.0254564	0.246623
EPITHELIAL_CELL_SIGNALING_IN_HELICOBACTER_PYLORI_INFECTION	0.0987099	0.169386	-0.197149	0.230025	0.117779	-0.341674	-0.207862	-0.207897	0.0456577	0.1067	0.188356	0.0105317	0.0436287	0.36474	-0.231983	-0.0201333	-0.0551096	-0.0807335	0.0308033	0.0348117
LEISHMANIA_INFECTION	0.372019	0.471062	-0.426381	0.469046	0.553841	0.074507	0.327813	0.106019	0.187827	-0.226533	-0.222514	-0.278175	-0.257891	0.054869	-0.292944	-0.233465	-0.382385	-0.20113	0.0439824	-0.209594
PATHWAYS_IN_CANCER	0.0823337	0.175598	-0.139707	0.0264795	0.0609551	-0.0799435	0.0956425	-0.0191446	0.079901	-0.159515	0.0630949	0.087681	-0.206645	0.0827034	-0.0589378	0.300484	-0.083048	-0.183856	0.0428119	-0.131415
COLORECTAL_CANCER	0.12982	0.322339	-0.115181	0.0323235	-0.103101	-0.0582972	0.236212	-0.0976402	0.199374	-0.130339	0.136605	-0.0724656	-0.263824	-0.118741	-0.0592736	0.165971	-0.109558	-0.321972	0.109075	-0.0293289
RENAL_CELL_CARCINOMA	0.0279717	0.184516	-0.188829	0.144709	-0.0639631	-0.0453539	-0.0177925	-0.179464	0.0955977	0.177556	0.155823	0.0883393	-0.193036	0.263982	-0.185903	0.265555	-0.112411	-0.24867	-0.0779052	-0.155242
PANCREATIC_CANCER	0.207388	0.301659	-0.184604	0.0989849	0.11647	-0.268457	0.0773876	-0.152008	0.103732	-0.0299693	0.237987	-0.0103535	-0.249052	0.178167	-0.273215	0.255239	-0.161256	-0.120318	0.132434	-0.183208
ENDOMETRIAL_CANCER	-0.0972631	0.134656	-0.0555713	0.058721	-0.132854	-0.210953	0.209641	-0.173674	0.247798	-0.199713	0.103281	0.00308304	-0.290074	0.103211	0.00732437	0.235291	-0.00227248	-0.251464	0.125351	0.0472982
GLIOMA	0.0587954	-0.00241463	-0.279395	0.226214	0.141579	-0.157865	-0.00781243	-0.119539	0.00608571	-0.0403092	0.0538929	0.10171	-0.238175	0.0473833	-0.169638	0.277348	0.0143681	0.00392455	0.128245	-0.129768
PROSTATE_CANCER	-0.0600715	0.123901	-0.0989097	-0.0168094	-0.0837481	-0.113445	0.135909	-0.0898529	0.100546	-0.240761	0.145045	0.193074	-0.256631	0.0119699	-0.0948925	0.281559	0.0560867	-0.159332	0.202062	-0.0130933
THYROID_CANCER	-0.0125777	-0.109625	-0.363682	-0.117324	-0.137534	-0.214683	0.0425932	-0.265013	0.269367	-0.062212	0.322655	0.262957	0.00129446	0.0569309	0.0187881	0.0987259	0.0536172	-0.0849424	0.201416	0.0752151
BASAL_CELL_CARCINOMA	-0.183391	0.0113974	0.175541	-0.184218	0.166202	-0.0507099	-0.00366857	0.128047	0.0534017	-0.430307	-0.0510188	0.0146626	-0.189845	-0.313575	0.319842	0.439944	-0.0266119	-0.0276891	0.156338	-0.004087
MELANOMA	-0.125198	0.010703	-0.207373	-0.0208147	0.140496	-0.209048	0.0502893	-0.285496	-0.0747629	-0.195599	0.0948872	0.25704	-0.157368	0.107547	-0.133763	0.421087	0.0444472	0.0363142	0.177329	-0.104966
BLADDER_CANCER	-0.13071	0.192191	-0.433757	-0.0688706	-0.242561	-0.318783	-0.194353	-0.164543	-0.00998429	0.0117677	0.13779	0.341053	-0.00417378	0.322876	-0.0453595	0.198468	0.117909	0.0604761	0.379645	-0.157959
CHRONIC_MYELOID_LEUKEMIA	0.0903223	0.211232	-0.229673	0.0280395	-0.0157812	-0.334041	0.0275087	-0.12185	0.124151	-0.0646858	0.200832	0.044304	-0.233402	0.18153	-0.0449909	0.196618	-0.0559006	-0.0285732	0.131884	-0.205272
ACUTE_MYELOID_LEUKEMIA	0.129027	0.136823	-0.15838	0.307042	0.0790319	-0.0890445	0.220061	-0.0142556	0.327437	-0.186988	0.063969	0.0646111	-0.330385	0.191576	-0.155366	-0.188881	-0.254223	-0.133794	-0.179877	-0.164725
SMALL_CELL_LUNG_CANCER	0.167679	0.217965	-0.266612	-0.0587337	0.0847812	-0.26094	0.0277692	-0.117388	-0.0453417	-0.115863	0.173061	0.200546	-0.184358	0.0907338	0.0728148	0.284655	0.0367523	-0.154319	0.0880813	-0.077521
NON_SMALL_CELL_LUNG_CANCER	0.0959738	-0.053272	-0.32608	0.203651	0.0785502	-0.213007	0.062872	-0.153049	0.0575875	-0.185584	0.184054	0.0939523	-0.294145	0.0147355	-0.138312	0.270919	0.0951575	0.0428643	0.211343	-0.00807619
ASTHMA	0.473292	0.338726	-0.420064	0.681015	0.526434	0.46856	0.547857	0.232757	-0.1416	-0.214311	-0.430156	-0.449145	-0.0453642	-0.247057	-0.417566	-0.367897	-0.35484	0.153489	-0.353442	-0.438509
AUTOIMMUNE_THYROID_DISEASE	0.288607	0.295484	-0.352804	0.551038	0.379124	0.276901	0.24856	-0.172635	-0.11332	-0.171717	-0.368068	-0.0697375	-0.0351344	0.184236	-0.409595	0.220846	-0.129225	-0.104272	0.143158	-0.443841
ALLOGRAFT_REJECTION	0.416636	0.401508	-0.508306	0.721725	0.544888	0.236948	0.340441	-0.0233729	-0.120691	-0.242865	-0.352931	-0.318259	-0.183841	0.11954	-0.464292	0.176355	-0.271146	0.144111	-0.00466967	-0.51454
GRAFT_VERSUS_HOST_DISEASE	0.272819	0.287416	-0.579488	0.67008	0.429845	0.0888789	0.220035	-0.0361569	-0.17717	-0.20461	-0.330909	-0.258865	-0.224199	0.376963	-0.345147	0.385909	-0.059826	-0.0641173	0.154265	-0.525714
VIRAL_MYOCARDITIS	0.426466	0.351763	-0.296598	0.447972	0.367475	-0.00990299	0.261705	0.0253087	0.127894	-0.0442356	-0.135894	-0.109486	-0.318762	0.188653	-0.341575	0.196207	-0.304763	-0.178807	-0.0709163	-0.384596
