# Supplementary material for: Gene expression analysis in endometriosis: Immunopathology insights, transcription factors and therapeutic targets
Source: Front Immunol. 2022 Nov 30;13:1037504. doi: 10.3389/fimmu.2022.1037504 (PMC9748153; doi:10.3389/fimmu.2022.1037504)
Supplement: Supplementary file 1 [file DataSheet_1.zip › Raw data and code/Figure11/ceRNA.xlsx]

## Sheet: Sheet1
mRNA	miRNA	LncRNA
AEBP1	hsa-miR-149-5p	AC097634.1
DLX6	hsa-miR-761	NEAT1
HOXB6	hsa-miR-134-5p	AC092127.1
KLF2	hsa-miR-7110-3p	RP1-178F10.3
RORB	hsa-miR-1185-2-3p	AC145207.5
	hsa-miR-508-5p	MALAT1
	hsa-miR-4644	MIRLET7BHG
	hsa-miR-1289	XIST
	hsa-miR-204-5p	EPB41L4A-AS1
	hsa-miR-211-5p	AC068790.9
	hsa-miR-6766-5p	LINC00665
	hsa-miR-4268	LINC01535
	hsa-miR-4649-3p	EBLN3P
	hsa-miR-877-3p	NORAD
	hsa-miR-4270	LINC00240
	hsa-miR-767-5p	AC010542.4
	hsa-miR-338-5p	MIR137HG
	hsa-miR-4704-3p	AC007952.4
	hsa-miR-92b-3p	MEG3
	hsa-miR-92a-3p	JPX
	hsa-miR-495-3p	AC239868.3
	hsa-miR-3140-3p	PURPL
	hsa-miR-7-2-3p	AC130650.2
	hsa-miR-3163	AC007228.2
	hsa-miR-153-5p	MIRLET7BHG
	hsa-miR-5000-3p	LINC00476
	hsa-miR-1286	LINC00630
	hsa-miR-548ai	CYTOR
	hsa-miR-570-5p	MIR4435-2HG
	hsa-miR-548ba	AL669831.5
	hsa-miR-221-3p	ERICD
	hsa-miR-222-3p	AC087477.2
	hsa-miR-449c-3p	AL356488.2
	hsa-miR-2115-3p	AC005261.1
	hsa-miR-4699-3p	AC010980.2
	hsa-miR-548ab	HCG11
	hsa-miR-511-5p	RP1-178F10.3
	hsa-miR-302e	LINC00662
	hsa-miR-4666b	MIR22HG
	hsa-miR-5690	AC005332.7
	hsa-miR-500b-3p
	hsa-miR-335-3p
	hsa-miR-4643
	hsa-miR-6505-5p
	hsa-miR-302a-3p
