# Supplementary material for: Gene expression analysis in endometriosis: Immunopathology insights, transcription factors and therapeutic targets
Source: Front Immunol. 2022 Nov 30;13:1037504. doi: 10.3389/fimmu.2022.1037504 (PMC9748153; doi:10.3389/fimmu.2022.1037504)
Supplement: Supplementary file 1 [file DataSheet_1.zip › Raw data and code/Figure3/cibersort.xlsx]

## Sheet: Sheet1
Group	B_cells_naive	Plasma_cells	T_cells_CD8	T_cells_CD4_memory_resting	T_cells_follicular_helper	T_cells_regulatory_(Tregs)	NK_cells_resting	NK_cells_activated	Monocytes	Macrophages_M0	Macrophages_M1	Macrophages_M2	Dendritic_cells_resting	Dendritic_cells_activated	Mast_cells_resting	Eosinophils
Endometriosis	0.10054	0.0736929	0.139552	0.0553759	0.00996699	0.0416145	0.0056318	0.0355973	0.0698527	0.0145179	0.0400421	0.235434	0.0439918	0	0.13419	0
Endometriosis	0.0485279	0.0582727	0.163021	0.225125	0.0465697	0.059375	0	0.0231625	0.0841435	0	0.0103217	0.150965	0.053518	0.0561627	0.00677061	0.00143717
Endometriosis	0.0976623	0.0695363	0.19943	0.187029	0	0.0939176	0	0.0621421	0.0849205	0.0267627	0.0261653	0.0707764	0.0425222	0	0.0281945	0
Endometriosis	0.128869	0.0997575	0.130733	0.138116	0.014281	0.0150319	0	0.0128035	0.0314235	0.0777252	0.0236307	0.159867	0.042821	0	0.0691495	0
Endometriosis	0.0994162	0.0662011	0.0928634	0.263415	0.0282092	0.0057047	0	0.105838	0.0228351	0.0293314	0.0105397	0.166735	0.0166334	0.00567197	0.0138036	0
Endometriosis	0.0436473	0.0824777	0.15805	0.0801438	0.0621378	0.0673008	0.00394394	0.0396504	0.0528294	0	0.0215893	0.253201	0.0845534	0	0.011009	0
Endometriosis	0.0588726	0.0424175	0.121201	0.172801	0.0459754	0.035446	0	0.0542194	0.0281551	0.0971346	0.0330946	0.18943	0.0645988	0	0.0501558	0
Endometriosis	0.0481652	0.0657524	0.12227	0.0467529	0.0602004	0.0144741	0	0.114188	0.0353945	0.189241	0.00683386	0.193542	0.0248063	0.00158516	0.0744742	0
Endometriosis	0.0175244	0.100502	0.202971	0.173748	0.0231363	0.0885777	0.00019059	0.0902579	0.0913529	0	0.0157098	0.102656	0.041991	0	0.00310458	0
Endometriosis	0	0.0817432	0.234514	0.0654345	0.058251	0	0	0.0750025	0.199537	0	0.0063525	0.129484	0.0154155	0.0397403	0.0897713	0
Endometrium	0.0399603	0.0663407	0.18354	0	0.0955589	0.12993	0	0.197037	0.0905447	0.0440587	0.0048741	0.0458584	0.0571508	0.00942927	0.0357172	0
Endometrium	0.0276604	0.0476998	0.165291	0.0137886	0.142077	0.121534	0	0.209081	0.100636	0.0880947	0.00845265	0	0.0459624	0	0.00414383	0.0255781
Endometrium	0.000417026	0.0589472	0.203453	0	0.148275	0.0341579	0.0303262	0.145899	0.108067	0.0714016	0.0427185	0	0.0469338	0	0.109404	0
Endometrium	0.0776382	0.0239083	0.117867	0.045492	0.0791758	0.0688913	0	0.315216	0.0628179	0.0468397	0	0.0225324	0.0178197	0.0336763	0.0881255	0
Endometrium	0	0.0422756	0.212974	0.0295372	0.109566	0	0	0.269614	0.094526	0.0794466	0.026921	0.001595	0.0595971	0	0.0710866	0.00286139
Endometrium	0	0.0471029	0.12951	0.142906	0.0684879	0.0954885	0.0542768	0.238065	0.0286364	0.00673422	0.011227	0.0768278	0.0237757	0.029728	0.0472344	0
Endometrium	0.0756782	0.0545768	0.171871	0.031948	0.132323	0.139929	0	0.166861	0.0716196	0.0766512	0.00889357	0.012943	0.00992172	0	0.0467833	0
Endometrium	0.0640683	0.0395953	0.154671	0.0784858	0.0661201	0.144579	0.106334	0.0808152	0.0460648	0.0349781	0.0252532	0.0513953	0.0429375	0.0143474	0.0503555	0
Endometrium	0	0.0436861	0.161033	0.0643154	0.105761	0.067962	0	0.329182	0.0476497	0	0.0173575	0.084555	0.0448215	0.000702493	0.0329752	0
Endometrium	0.0388578	0.054964	0.171007	0.0914671	0.0821812	0.0607948	0.026964	0.13557	0.103011	0.0572577	0.00218191	0.0605135	0.0201423	0	0.0950872	0
