# Supplementary material for: Gene expression analysis in endometriosis: Immunopathology insights, transcription factors and therapeutic targets
Source: Front Immunol. 2022 Nov 30;13:1037504. doi: 10.3389/fimmu.2022.1037504 (PMC9748153; doi:10.3389/fimmu.2022.1037504)
Supplement: Supplementary file 1 [file DataSheet_1.zip › Raw data and code/Figure3/Immune response gene sets data.xlsx]

## Sheet: Sheet1
Group	Antigen Processing and Presentation	Antimicrobials	BCR Signaling_Pathway	Chemokine Receptors	Chemokines	Cytokine Receptors	Cytokines	Interferons	Interleukins	Interleukins Receptors	Natural Killer Cell	TCR Signaling Pathway	TGF-b Family Members	TGF-b Family Members Receptors	TNF Family Members	TNF Family Members Receptors
Endometriosis	0.299737	0.136527	0.203078	0.00739223	0.0767243	0.0499877	-0.0402004	-0.599346	-0.18856	0.00566657	0.120091	0.146139	-0.0911791	0.333998	0.0225063	0.0292078
Endometriosis	0.279497	0.130195	0.171591	-0.00575818	0.0195977	0.0390654	-0.0541028	-0.580137	-0.173825	-0.0218254	0.118449	0.158891	-0.0444456	0.345415	-0.0344346	0.0700722
Endometriosis	0.237391	0.0643633	0.118727	-0.0596896	-0.103591	0.0199743	-0.103187	-0.563861	-0.250837	-0.0827679	0.0693665	0.0936748	-0.115564	0.329093	-0.20172	-0.0274692
Endometriosis	0.325036	0.134397	0.271405	0.0417916	0.0649733	0.0581083	-0.0506181	-0.603634	-0.18344	0.0380668	0.159723	0.210661	-0.10481	0.331722	0.019619	0.04252
Endometriosis	0.315564	0.129987	0.219213	0.00556722	0.0254799	0.0512146	-0.0486829	-0.574807	-0.186898	0.0293157	0.148969	0.183627	-0.0873896	0.354095	0.0174777	0.0489973
Endometriosis	0.297278	0.0954166	0.176153	-0.026464	-0.0446432	0.0397099	-0.085663	-0.571387	-0.249276	-0.03144	0.103854	0.125767	-0.120078	0.331628	-0.110164	-0.0168268
Endometriosis	0.309925	0.124332	0.182632	-0.0203634	0.00389205	0.0400199	-0.0769228	-0.633285	-0.234373	-0.0160825	0.116233	0.156747	-0.110341	0.324823	-0.0776753	0.00691362
Endometriosis	0.284525	0.105628	0.184326	-0.00280806	-0.00245823	0.0382828	-0.0699193	-0.645905	-0.239525	-0.0287125	0.102449	0.137689	-0.090267	0.333261	-0.0750333	0.0385139
Endometriosis	0.279087	0.0996593	0.173512	-0.0207689	-0.0292278	0.0490449	-0.0676247	-0.594493	-0.230094	-0.0212797	0.116623	0.135422	-0.083704	0.346725	0.015556	0.0507882
Endometriosis	0.294877	0.0854528	0.0985336	-0.0788833	-0.050202	0.014346	-0.0676226	-0.586335	-0.195526	-0.0420059	0.0902452	0.0903326	-0.0453285	0.275126	-0.162082	0.0552392
Endometrium	0.289268	0.0443669	0.091181	-0.137511	-0.103768	-0.0382964	-0.13193	-0.576083	-0.265505	-0.0747998	0.0970697	0.112991	-0.20614	0.173263	-0.301782	0.0219033
Endometrium	0.270637	0.0747596	0.106135	-0.115411	-0.0280788	-0.0159127	-0.0934045	-0.588796	-0.243833	-0.0621094	0.0917704	0.130964	-0.133317	0.205491	-0.295339	0.11357
Endometrium	0.280554	0.061077	0.0923766	-0.129498	-0.0389038	-0.0304234	-0.106423	-0.571224	-0.230872	-0.0527039	0.0765595	0.100099	-0.185547	0.175648	-0.291044	-0.00216721
Endometrium	0.312976	0.125283	0.138431	-0.051287	-0.00755847	0.0323348	-0.0650647	-0.574484	-0.181905	-0.00980773	0.166805	0.150667	-0.062472	0.211063	-0.226251	0.0489244
Endometrium	0.27555	0.0409847	0.0763639	-0.12855	-0.10241	-0.0215713	-0.126917	-0.582107	-0.295373	-0.0570432	0.080096	0.103721	-0.177834	0.17939	-0.296178	0.00774706
Endometrium	0.306922	0.0751986	0.109721	-0.0770647	-0.062851	-0.00150639	-0.0880153	-0.583245	-0.226754	-0.0494593	0.145933	0.148513	-0.0616526	0.232999	-0.203824	0.0859845
Endometrium	0.282659	0.0669462	0.0960113	-0.132735	-0.0544921	-0.0289991	-0.108413	-0.568457	-0.251738	-0.0403447	0.0957191	0.120781	-0.174384	0.20394	-0.275527	0.0614816
Endometrium	0.300537	0.068451	0.104532	-0.131841	-0.0634025	-0.0296696	-0.0962095	-0.616995	-0.27362	-0.0549144	0.106915	0.113489	-0.12547	0.138295	-0.297184	0.0665958
Endometrium	0.307387	0.0632534	0.106323	-0.125729	-0.0573202	-0.0326702	-0.105414	-0.574978	-0.254625	-0.0390286	0.130581	0.129189	-0.139966	0.177101	-0.297929	0.0152093
Endometrium	0.271192	0.0429733	0.0921175	-0.137615	-0.119386	-0.0367343	-0.132584	-0.608337	-0.268346	-0.0828162	0.0769815	0.10772	-0.167847	0.183837	-0.344682	0.0172875
