# Supplementary material for: Gene expression analysis in endometriosis: Immunopathology insights, transcription factors and therapeutic targets
Source: Front Immunol. 2022 Nov 30;13:1037504. doi: 10.3389/fimmu.2022.1037504 (PMC9748153; doi:10.3389/fimmu.2022.1037504)
Supplement: Supplementary file 1 [file DataSheet_1.zip › Raw data and code/Figure3/Immune response pathway sets data.xlsx]

## Sheet: Sheet1
Group	EGFR signaling pathway	Hedgehog signaling pathway	IL-6 signaling pathway	JAK/SATAsignaling pathway	MAPK signaling pathway	mTOR signaling pathway	NF-KB signaling pathway	NOTCH signaling pathway	PI3K signaling pathway	WNT signaling pathway
Endometriosis	0.750471	0.171693	0.858028	0.17486	0.359996	0.754251	0.498232	0.661228	0.64321	0.495187
Endometriosis	0.773395	0.202526	0.900308	0.180879	0.364514	0.771108	0.581436	0.673928	0.676823	0.504679
Endometriosis	0.757003	0.192724	0.844962	0.0987732	0.333576	0.736259	0.43029	0.686219	0.597142	0.468173
Endometriosis	0.770197	0.127317	0.870901	0.249136	0.352299	0.7308	0.525192	0.691076	0.662654	0.454202
Endometriosis	0.770028	0.206863	0.860326	0.157415	0.352418	0.745062	0.500878	0.661782	0.633679	0.513998
Endometriosis	0.784851	0.155456	0.848086	0.103299	0.341495	0.740063	0.466502	0.712265	0.615806	0.458088
Endometriosis	0.763562	0.155008	0.855611	0.162737	0.347858	0.776722	0.505024	0.670127	0.636338	0.476607
Endometriosis	0.752399	0.185575	0.827989	0.15603	0.356746	0.749935	0.490445	0.715251	0.628518	0.471924
Endometriosis	0.789351	0.187963	0.892599	0.147914	0.372562	0.768551	0.48393	0.687021	0.633249	0.484416
Endometriosis	0.754891	0.113312	0.827668	0.00660615	0.325358	0.781962	0.47545	0.5942	0.575081	0.418976
Endometrium	0.741484	0.179779	0.775127	-0.0118533	0.290738	0.771243	0.454229	0.608237	0.55992	0.505724
Endometrium	0.746961	0.183133	0.822169	0.0267813	0.327457	0.768968	0.500333	0.700142	0.56672	0.49423
Endometrium	0.71863	0.177145	0.782448	-0.00324326	0.284821	0.73026	0.495304	0.630121	0.533423	0.501254
Endometrium	0.749521	0.136882	0.9086	0.114717	0.380426	0.756892	0.5359	0.692092	0.643062	0.465801
Endometrium	0.733687	0.221989	0.775374	-0.0545403	0.299724	0.760528	0.426616	0.681953	0.529915	0.525505
Endometrium	0.768119	0.225122	0.774414	0.0329322	0.341919	0.753367	0.477699	0.682766	0.583963	0.542004
Endometrium	0.717653	0.179307	0.76892	0.0177672	0.279687	0.737782	0.45282	0.635314	0.547588	0.502684
Endometrium	0.671494	0.20431	0.720075	0.0543952	0.272845	0.710763	0.413608	0.639599	0.579115	0.493418
Endometrium	0.727031	0.211619	0.814466	0.00733568	0.30529	0.758643	0.462236	0.644675	0.568121	0.49513
Endometrium	0.717451	0.192612	0.794054	-0.0914003	0.281387	0.752023	0.447322	0.641209	0.55237	0.517135
