# Supplementary material for: Gene expression analysis in endometriosis: Immunopathology insights, transcription factors and therapeutic targets
Source: Front Immunol. 2022 Nov 30;13:1037504. doi: 10.3389/fimmu.2022.1037504 (PMC9748153; doi:10.3389/fimmu.2022.1037504)
Supplement: Supplementary file 1 [file DataSheet_1.zip › Raw data and code/Figure3/MCPcounter.xlsx]

## Sheet: Sheet1
Group	T cells	CD8 T cells	Cytotoxic lymphocytes	B lineage	NK cells	Monocytic lineage	Myeloid dendritic cells	Neutrophils	Endothelial cells	Fibroblasts
Endometriosis	47.7511	37.9032	51.3326	196.962	41.5323	126.629	76.8784	71.9392	148.31	2078.87
Endometriosis	45.7639	32.9333	54.1353	59.0771	41.2523	118.572	70.5217	74.0387	104.126	1707.86
Endometriosis	43.475	33.4072	38.7125	54.5527	42.2509	63.32	66.7679	68.2647	125.346	1688.28
Endometriosis	59.8943	42.8965	74.1168	184.394	42.0814	148.538	78.7398	69.6412	142.684	1658.49
Endometriosis	55.1708	38.1428	69.4937	105.675	44.9203	129.407	64.0594	68.3037	111.08	2165.21
Endometriosis	46.0836	33.3895	43.9554	64.5277	41.6763	109.745	79.7229	70.9066	134.382	1422.51
Endometriosis	49.3951	34.1113	50.5491	68.5384	42.9365	111.553	83.523	64.4992	111.606	1581.79
Endometriosis	47.1313	39.3574	48.748	59.5126	39.8445	120.454	68.2863	71.702	139.177	1380.08
Endometriosis	48.0039	34.5612	48.9624	65.475	47.2493	86.1348	60.5146	76.4983	140.652	1967.66
Endometriosis	40.5116	36.6595	46.105	43.1969	41.3805	70.1537	55.5433	72.4819	112.204	1728.34
Endometrium	40.9671	33.041	149.084	34.5653	44.4282	76.0617	51.8553	58.7578	88.186	1784.02
Endometrium	43.5716	31.1057	120.95	39.896	43.3033	77.5877	55.4067	62.0291	92.4061	1686.83
Endometrium	41.1104	35.1861	69.139	43.4573	40.5397	76.7322	53.5367	61.7909	87.8722	1652.64
Endometrium	42.5483	33.2603	563.633	41.6857	68.4898	94.0491	58.3911	73.0491	97.1194	1572.1
Endometrium	43.8905	34.3381	133.95	40.7044	46.5041	85.3851	56.4314	60.0805	95.1823	1724.75
Endometrium	45.5512	37.5976	273.334	40.1179	64.0792	67.9756	59.1355	58.772	92.2498	2139.13
Endometrium	44.3766	45.1192	79.2043	41.0584	44.3515	71.3143	56.9814	60.8576	83.6304	1691.41
Endometrium	48.9543	35.8752	119.562	40.9258	54.5191	77.6373	58.6776	66.5875	81.6988	1648.65
Endometrium	45.0969	36.48	326.203	42.1985	52.6972	79.086	60.2109	60.4152	84.73	1800.81
Endometrium	41.1686	34.2618	61.6408	38.93	43.6695	73.6452	47.8563	62.7535	87.2303	1613.36
