# Supplementary material for: Gene expression analysis in endometriosis: Immunopathology insights, transcription factors and therapeutic targets
Source: Front Immunol. 2022 Nov 30;13:1037504. doi: 10.3389/fimmu.2022.1037504 (PMC9748153; doi:10.3389/fimmu.2022.1037504)
Supplement: Supplementary file 1 [file DataSheet_1.zip › Raw data and code/Figure3/The R code for the cibersort.txt]

library(tidyverse)
library(ggplot2)
library(reshape2)
library(car)
library(rstatix)

set.seed(100)
data <- data.frame(x = rnorm(100, 2, 1), y = rnorm(100, 1, 1))
data2 <- melt(data)

data3 <- lapply(data, function(x) get_summary_stats(data.frame(x)))
data3
# $x
# # A tibble: 1 x 13
# variable     n    min   max median    q1    q3   iqr   mad  mean    sd    se    ci
# <chr>    <dbl>  <dbl> <dbl>  <dbl> <dbl> <dbl> <dbl> <dbl> <dbl> <dbl> <dbl> <dbl>
#   1 x          100 -0.272  4.58   1.94  1.39  2.66  1.26 0.974  2.00  1.02 0.102 0.203
# 
# $y
# # A tibble: 1 x 13
# variable     n   min   max median    q1    q3   iqr   mad  mean    sd    se    ci
# <chr>    <dbl> <dbl> <dbl>  <dbl> <dbl> <dbl> <dbl> <dbl> <dbl> <dbl> <dbl> <dbl>
#   1 x          100 -1.14  3.17  0.927 0.568  1.45 0.878 0.648  1.01 0.796  0.08 0.158
data3 <- rbind(data3[[1]], data3[[2]])
data3[1] <- c("x", "y")

## Shapiro-Wilk normality test
lapply(data, function(x) shapiro.test(x))
# $x
# 
# Shapiro-Wilk normality test
# 
# data:  x
# W = 0.98836, p-value = 0.535
# 
# 
# $y
# 
# Shapiro-Wilk normality test
# 
# data:  x
# W = 0.98532, p-value = 0.3348


## Levene's Test
leveneTest(value~variable, data = data2)
# Levene's Test for Homogeneity of Variance (center = median)
#        Df F value  Pr(>F)  
# group   1  4.4476 0.03621 *
#       198                  
# ---
# Signif. codes:  0 鈥 ***鈥  0.001 鈥 **鈥  0.01 鈥 *鈥  0.05 鈥 .鈥  0.1 鈥  鈥  1


t.test(value~variable, data = data2, var.equal = T)
# Two Sample t-test
# 
# data:  value by variable
# t = 7.6613, df = 198, p-value = 8.012e-13
# alternative hypothesis: true difference in means is not equal to 0
# 95 percent confidence interval:
#   0.7364913 1.2470521
# sample estimates:
#   mean in group x mean in group y 
# 2.002913        1.011141 

t.test(value~variable, data = data2, var.equal = F)
# Welch Two Sample t-test
# 
# data:  value by variable
# t = 7.6613, df = 186.92, p-value = 9.657e-13
# alternative hypothesis: true difference in means is not equal to 0
# 95 percent confidence interval:
#   0.7363983 1.2471452
# sample estimates:
#   mean in group x mean in group y 
# 2.002913        1.011141

wilcox.test(value~variable, data = data2)
# Wilcoxon rank sum test with continuity correction
# 
# data:  value by variable
# W = 7844, p-value = 3.711e-12
# alternative hypothesis: true location shift is not equal to 0


summary(aov(value~variable, data = data2))
# Df Sum Sq Mean Sq F value   Pr(>F)    
# variable      1  49.18   49.18    58.7 8.01e-13 ***
#   Residuals   198 165.90    0.84                     
# ---
#   Signif. codes:  0 鈥 ***鈥  0.001 鈥 **鈥  0.01 鈥 *鈥  0.05 鈥 .鈥  0.1 鈥  鈥  1


ggplot(data2, aes(x = variable, y = value, color = variable, fill = variable)) +
  geom_violin(alpha = 0.2) +
  theme_bw()

ggplot(data2, aes(x = variable, y = value, color = variable, fill = variable)) +
  geom_violin(alpha = 0.2) +
  geom_point(position = position_jitter(0.3)) +
  theme_bw()
  
ggplot(data2, aes(x = variable, y = value, color = variable, fill = variable)) +
  geom_boxplot(alpha = 0.2) +
  geom_point(position = position_jitter(0.3)) +
  theme_bw()

ggplot(data2, aes(x = variable, y = value, color = variable, fill = variable)) +
  geom_violin(alpha = 0.1) +
  geom_boxplot(alpha = 0.1) +
  geom_point(position = position_jitter(0.3)) +
  theme_bw()

ggplot() +
  geom_violin(data = data2, aes(x = variable, y = value, color = variable, fill = variable), alpha = 0.1) +
  geom_errorbar(data = data3, aes(x = variable, ymin=mean-sd, ymax=mean+sd), width = 0.2)
