# Supplementary material for: Gene expression analysis in endometriosis: Immunopathology insights, transcription factors and therapeutic targets
Source: Front Immunol. 2022 Nov 30;13:1037504. doi: 10.3389/fimmu.2022.1037504 (PMC9748153; doi:10.3389/fimmu.2022.1037504)
Supplement: Supplementary file 1 [file DataSheet_1.zip › Raw data and code/Figure4/GSE7305 differentially expressed genes profile.xlsx]

## Sheet: Sheet1
Tag	logFC	AveExpr	t	P.Value	adj.P.Val	B
C7	5.33577	8.03984	49.7923	6.49234e-24	8.61086e-20	42.1724
CLDN11	4.19669	7.75677	49.1659	8.53152e-24	8.61086e-20	41.98
CSTA	3.97641	7.33297	35.5212	9.24975e-21	6.22385e-17	36.5673
LINC01116	2.34491	6.61141	34.0213	2.32768e-20	1.17467e-16	35.7902
PTGIS	4.04369	7.07973	31.452	1.24393e-19	5.022e-16	34.3477
SERPINE2	3.88432	8.17959	29.0379	6.80211e-19	2.28846e-15	32.8476
ZFPM2	3.15863	7.53446	28.479	1.02754e-18	2.96313e-15	32.4781
SCN7A	4.29151	5.99397	27.4736	2.20113e-18	5.554e-15	31.7906
DPYSL3	3.24156	7.79734	26.3192	5.45699e-18	1.22394e-14	30.9631
ITPR1	2.55476	6.89701	25.9291	7.47989e-18	1.50989e-14	30.6737
KCNT2	3.33931	5.89605	25.3465	1.20797e-17	2.21673e-14	30.2318
GATA6	3.01263	6.88562	25.1189	1.46085e-17	2.45739e-14	30.056
FIBIN	3.21062	6.42665	23.6504	5.18318e-17	7.75754e-14	28.876
TCF21	3.72017	7.26132	23.6063	5.38994e-17	7.75754e-14	28.8393
CHL1	4.11502	6.06728	23.5308	5.76454e-17	7.75754e-14	28.7763
CFH	4.15884	8.0281	21.7576	2.96632e-16	3.74238e-13	27.228
TWIST2	-1.85592	7.49005	-20.7433	8.0066e-16	9.44584e-13	26.2795
LY96	2.82572	7.25374	20.6707	8.61169e-16	9.44584e-13	26.2097
DLK1	4.45689	7.45796	20.6389	8.89086e-16	9.44584e-13	26.1791
ARX	2.77125	6.75122	20.5796	9.43739e-16	9.52516e-13	26.1218
CREBL2	1.22877	7.66692	20.5248	9.97429e-16	9.58767e-13	26.0687
DIRAS3	4.57516	6.93524	20.4559	1.06938e-15	9.81208e-13	26.0018
MARVELD2	-1.93765	5.97256	-20.3316	1.21344e-15	1.06498e-12	25.8803
ESRP1	-2.54324	6.17175	-20.2841	1.2736e-15	1.0712e-12	25.8338
VCAM1	3.89083	7.45891	19.997	1.71074e-15	1.34753e-12	25.5496
HOXB6	-2.26779	6.35545	-19.983	1.73565e-15	1.34753e-12	25.5357
PRSS8	-2.14692	6.24162	-19.4505	3.03208e-15	2.26687e-12	24.9969
AQP1	1.64678	7.68481	19.3277	3.45517e-15	2.49093e-12	24.8705
MEIS2	1.784	8.05361	19.0045	4.88969e-15	3.40356e-12	24.5338
MAST4	1.1165	7.06729	18.8561	5.74551e-15	3.86596e-12	24.3772
NID2	2.02234	8.23457	18.797	6.12789e-15	3.99025e-12	24.3146
LHX9	1.28602	5.24018	18.7465	6.47648e-15	4.04797e-12	24.2609
NRK	2.94717	5.62106	18.7268	6.6176e-15	4.04797e-12	24.2399
SIGLEC11	2.98612	6.3654	18.6283	7.37467e-15	4.37839e-12	24.1346
GRHL2	-2.08807	5.79869	-18.215	1.16826e-14	6.68826e-12	23.6864
RAB25	-2.83068	6.62881	-18.1965	1.19279e-14	6.68826e-12	23.6661
DUBR	1.45704	5.88525	18.1281	1.28834e-14	7.01243e-12	23.5909
TCEAL4	1.6529	10.3354	18.1066	1.32008e-14	7.01243e-12	23.5672
HOOK1	-2.34084	5.52689	-18.0308	1.43828e-14	7.44436e-12	23.4834
LINC02381	2.59674	7.10279	17.9251	1.622e-14	8.18543e-12	23.366
SYNPO	1.32812	6.91907	17.6746	2.16201e-14	1.06445e-11	23.0849
WNT2B	2.26618	6.54637	17.6015	2.35274e-14	1.13077e-11	23.0022
FAM162A	1.05284	8.67908	17.5716	2.43592e-14	1.14352e-11	22.9681
NUAK1	1.90731	7.92989	17.3673	3.09091e-14	1.41802e-11	22.7348
WISP2	3.36297	7.43787	17.3297	3.23042e-14	1.44909e-11	22.6915
PRELP	2.42137	7.58253	17.2462	3.56414e-14	1.56404e-11	22.595
CHMP4C	-2.00049	5.94588	-17.1206	4.13497e-14	1.77593e-11	22.4492
SGCE	2.6731	8.15994	17.0761	4.35945e-14	1.83333e-11	22.3972
MSX1	-3.94579	8.0319	-16.9282	5.20147e-14	2.126e-11	22.2237
WIPF3	2.00842	6.80281	16.9074	5.3328e-14	2.126e-11	22.1992
RYR2	1.47894	5.70108	16.9014	5.37135e-14	2.126e-11	22.1921
STX18	-2.98513	9.44932	-16.8848	5.47946e-14	2.12708e-11	22.1725
FOXA2	-1.30814	5.8181	-16.7719	6.27778e-14	2.391e-11	22.0387
TCEAL2	3.02751	6.79448	16.5142	8.58837e-14	3.21046e-11	21.73
KIAA1324	-3.08892	7.03907	-16.4618	9.15818e-14	3.36122e-11	21.6667
BICC1	2.00646	6.86178	16.3687	1.027e-13	3.69921e-11	21.5537
DLX5	-2.97103	7.2517	-16.355	1.04456e-13	3.69921e-11	21.537
DLX6	-2.44284	5.73223	-16.3315	1.0753e-13	3.74243e-11	21.5084
PEG3	2.96737	9.45617	16.2771	1.15024e-13	3.91884e-11	21.4419
CLDN3	-2.63041	7.48963	-16.2669	1.16482e-13	3.91884e-11	21.4295
MEF2C	1.42914	7.48363	16.2526	1.1857e-13	3.92371e-11	21.4119
PLSCR4	2.62274	7.6488	16.1986	1.26809e-13	4.12865e-11	21.3456
PPP1R12B	1.57672	7.00428	16.1798	1.29806e-13	4.15915e-11	21.3226
NFASC	2.01729	6.03638	16.1453	1.35509e-13	4.27405e-11	21.2801
RCAN2	3.14939	7.19541	16.0875	1.45676e-13	4.52403e-11	21.2086
PDE7B	1.33973	6.55643	16.0287	1.56816e-13	4.76795e-11	21.1358
LOC100506388	2.22796	5.54895	16.0214	1.58255e-13	4.76795e-11	21.1268
PLXDC2	1.51554	6.89675	15.9766	1.67426e-13	4.97008e-11	21.0711
C4orf19	-1.42673	5.49596	-15.9242	1.78875e-13	5.23299e-11	21.0057
SEMA6D	1.43199	6.08342	15.8874	1.87381e-13	5.40354e-11	20.9598
PPM1H	-2.0582	5.90582	-15.8675	1.9218e-13	5.46387e-11	20.9348
BNC2	2.46172	7.30765	15.8488	1.96773e-13	5.51675e-11	20.9114
HOXA11	-2.95554	7.36542	-15.8222	2.03547e-13	5.6285e-11	20.8779
ABCA9	1.91769	5.61534	15.7561	2.21383e-13	6.03896e-11	20.7948
FIGN	1.82194	5.44348	15.7077	2.35496e-13	6.3383e-11	20.7336
ALDH1A2	-1.77127	6.80812	-15.6134	2.65717e-13	7.05759e-11	20.6141
FOXC1	1.58306	6.51375	15.5579	2.85396e-13	7.48182e-11	20.5433
SH3BP5	1.64912	8.83661	15.4934	3.10173e-13	8.02711e-11	20.4608
SLC16A4	2.47588	6.63989	15.4367	3.33805e-13	8.52935e-11	20.388
ARHGAP6	2.29037	6.3477	15.422	3.40208e-13	8.58431e-11	20.3692
ESR1	-1.99959	7.40946	-15.4117	3.44781e-13	8.59229e-11	20.3559
HOXA10	-3.26332	7.83029	-15.372	3.63039e-13	8.93695e-11	20.3047
PLCXD3	2.93643	7.06129	15.2595	4.20473e-13	1.02261e-10	20.159
WWC3	1.13501	7.5653	15.2463	4.27825e-13	1.02811e-10	20.1418
KRTCAP3	-1.37564	6.55295	-15.0986	5.1956e-13	1.23386e-10	19.949
GPR160	-2.49251	6.64935	-15.074	5.3674e-13	1.25984e-10	19.9167
PAPSS1	-2.04172	9.89217	-14.9883	6.01288e-13	1.38229e-10	19.8038
PDLIM3	2.84243	6.7353	14.9867	6.02604e-13	1.38229e-10	19.8017
RASSF3	1.4359	7.2372	14.9227	6.56203e-13	1.48833e-10	19.717
RPP25	1.36319	7.00935	14.9121	6.6553e-13	1.49271e-10	19.7029
LINC01279	2.96854	7.06321	14.8858	6.8929e-13	1.52901e-10	19.6681
RCAN3	-1.25806	5.72576	-14.8294	7.43379e-13	1.63107e-10	19.5929
PDZRN4	1.47802	4.68263	14.807	7.66092e-13	1.66283e-10	19.563
RBMS3	2.13044	6.64757	14.7137	8.68552e-13	1.86517e-10	19.4381
TMEM101	-2.35642	7.95253	-14.6944	8.91531e-13	1.88351e-10	19.4121
BST2	2.79004	8.64718	14.6909	8.95754e-13	1.88351e-10	19.4074
UGT8	-2.38551	5.41377	-14.6521	9.44004e-13	1.9645e-10	19.3552
EXPH5	-1.23654	5.74165	-14.6194	9.86724e-13	2.03245e-10	19.3112
PTPN3	-1.15232	6.28048	-14.4883	1.17952e-12	2.40503e-10	19.1334
HS6ST2	2.70232	5.78858	14.4596	1.22685e-12	2.47653e-10	19.0942
GABRP	-4.86768	7.37345	-14.4091	1.31469e-12	2.61226e-10	19.0253
CDCA7	-3.53996	7.36904	-14.4062	1.31998e-12	2.61226e-10	19.0213
ARHGEF6	1.48726	7.12478	14.3744	1.37904e-12	2.67906e-10	18.9777
STEAP2	1.89687	6.84155	14.3737	1.38027e-12	2.67906e-10	18.9768
TMEM150C	1.67706	7.05909	14.3638	1.39925e-12	2.69003e-10	18.9632
LINC01541	-5.68016	6.78811	-14.3549	1.41647e-12	2.69744e-10	18.951
DMD	1.87769	5.85315	14.3183	1.48987e-12	2.81071e-10	18.9006
OPTN	1.71113	7.7869	14.2694	1.59384e-12	2.979e-10	18.8334
ASRGL1	-3.51332	8.53397	-14.2406	1.65876e-12	3.0719e-10	18.7936
PPP3CA	0.809589	8.25871	14.2103	1.72991e-12	3.15368e-10	18.7517
PLPP2	-2.34978	6.99962	-14.2086	1.73417e-12	3.15368e-10	18.7492
STXBP6	-2.09884	5.92165	-14.1784	1.80834e-12	3.25921e-10	18.7074
CCDC69	1.69805	6.28926	14.1496	1.88232e-12	3.36253e-10	18.6674
RERG	2.17256	6.44031	14.1394	1.90945e-12	3.36268e-10	18.6531
TMEM30B	-1.39052	6.13446	-14.137	1.91572e-12	3.36268e-10	18.6499
DSE	2.063	6.82712	14.1148	1.97615e-12	3.42126e-10	18.6189
TNS1	1.69862	8.02613	14.1123	1.98299e-12	3.42126e-10	18.6154
KLHDC8A	2.55018	6.87399	14.0545	2.14995e-12	3.67787e-10	18.5347
HERC5	1.99279	6.77641	14.0108	2.28587e-12	3.87687e-10	18.4735
SHE	1.29127	6.18531	14.005	2.30469e-12	3.87687e-10	18.4654
FMO1	2.50496	7.24871	13.947	2.50052e-12	4.17152e-10	18.3839
LHFPL6	1.7822	8.18212	13.9385	2.53056e-12	4.18705e-10	18.372
JAM3	1.0152	7.30126	13.9221	2.58997e-12	4.25049e-10	18.3488
PAX2	-1.03883	6.06627	-13.8537	2.85292e-12	4.64427e-10	18.2522
MAP2K6	-1.61693	6.10214	-13.8215	2.98637e-12	4.82262e-10	18.2065
CREG1	1.43536	9.3752	13.7837	3.15144e-12	5.04881e-10	18.1528
FXYD6	1.81264	7.90428	13.7045	3.52799e-12	5.60756e-10	18.0399
SALL1	-3.09147	6.25931	-13.697	3.56639e-12	5.62431e-10	18.0291
IRF6	-1.6009	6.03136	-13.6898	3.60296e-12	5.63794e-10	18.0189
SERPINA3	2.40097	7.81941	13.6721	3.69571e-12	5.73858e-10	17.9935
APCDD1	-2.88018	9.3235	-13.6629	3.74476e-12	5.77037e-10	17.9803
P2RY14	-3.64786	7.66494	-13.6466	3.83302e-12	5.86162e-10	17.957
CELSR1	-1.17305	5.72146	-13.5996	4.10128e-12	6.2247e-10	17.8893
AP1M2	-1.34896	6.62326	-13.5808	4.21361e-12	6.34745e-10	17.8623
EYA2	-3.54032	7.41688	-13.5412	4.46114e-12	6.63007e-10	17.8052
FCHSD2	1.0135	6.76279	13.5403	4.4669e-12	6.63007e-10	17.8039
GPM6B	-2.23769	6.53023	-13.5309	4.5278e-12	6.67141e-10	17.7904
TMEM255A	4.21336	5.5181	13.5196	4.60218e-12	6.7093e-10	17.7741
VWF	1.15749	8.39299	13.517	4.62e-12	6.7093e-10	17.7702
CCDC80	2.3064	7.73433	13.5043	4.70529e-12	6.78436e-10	17.7519
METAP1	-0.93726	8.20139	-13.4759	4.90328e-12	6.96672e-10	17.7106
PEG3-AS1	2.24083	7.44569	13.4745	4.91268e-12	6.96672e-10	17.7087
SH3D19	1.99974	7.65662	13.4705	4.94162e-12	6.96672e-10	17.7028
GATM	2.02906	5.90141	13.4666	4.96982e-12	6.96672e-10	17.6972
GATA6-AS1	1.33247	6.1543	13.4321	5.22453e-12	7.27326e-10	17.6471
SLC48A1	1.01722	7.01117	13.4264	5.2681e-12	7.28368e-10	17.6388
INMT	2.2581	6.48225	13.4123	5.37765e-12	7.38458e-10	17.6182
PLLP	-1.95471	7.01781	-13.3993	5.47977e-12	7.47396e-10	17.5994
TGFBR3	2.82632	8.73774	13.3685	5.73123e-12	7.71742e-10	17.5544
MCCC2	-1.37723	7.05622	-13.3681	5.73473e-12	7.71742e-10	17.5538
TSPAN18	1.02971	6.8381	13.3578	5.82211e-12	7.78312e-10	17.5387
DCLK1	1.43743	5.37765	13.3166	6.18322e-12	8.21148e-10	17.4784
MSRB3	1.67353	7.34409	13.2665	6.65361e-12	8.74368e-10	17.405
NRP2	1.50708	6.17402	13.2648	6.6706e-12	8.74368e-10	17.4024
JADE2	1.10591	6.70857	13.2278	7.04256e-12	9.11091e-10	17.3481
EMX2	-1.75264	8.00432	-13.2269	7.05183e-12	9.11091e-10	17.3468
HOXC6	3.50495	8.14634	13.2236	7.08616e-12	9.11091e-10	17.3419
CAPS	-2.3	7.43342	-13.2127	7.20099e-12	9.17046e-10	17.3258
CDON	1.80435	5.93461	13.2106	7.22334e-12	9.17046e-10	17.3227
HOXB3	-2.38384	6.94981	-13.198	7.35898e-12	9.27216e-10	17.304
TPD52	-2.01032	6.2617	-13.1946	7.39531e-12	9.27216e-10	17.2991
FLRT3	2.34559	6.76617	13.1712	7.65514e-12	9.53869e-10	17.2645
ERBB3	-1.4544	5.96983	-13.1603	7.77988e-12	9.63464e-10	17.2483
PBX3	2.08429	8.01762	13.1542	7.84995e-12	9.63466e-10	17.2393
MPDZ	1.34916	8.15398	13.152	7.87535e-12	9.63466e-10	17.2361
LOC100506098	-1.09234	5.41436	-13.1461	7.94457e-12	9.66079e-10	17.2273
FAM46A	1.56033	7.46488	13.117	8.29353e-12	1.00247e-09	17.1842
ZNF275	1.51832	8.64532	13.1122	8.35361e-12	1.00373e-09	17.177
OVOL2	-1.31797	5.47986	-13.0897	8.63584e-12	1.03107e-09	17.1437
PDGFD	2.29163	7.43221	13.086	8.68338e-12	1.03107e-09	17.1382
HOXB7	-1.97708	6.69393	-13.0816	8.7404e-12	1.03178e-09	17.1316
PPFIBP1	1.73555	7.19263	13.0465	9.20897e-12	1.07468e-09	17.0792
CSDC2	1.38666	7.14164	13.0464	9.21032e-12	1.07468e-09	17.0791
SYTL2	2.1313	6.62555	13.0396	9.30276e-12	1.07923e-09	17.0691
RNASE1	1.75714	8.29531	12.9672	1.03632e-11	1.19538e-09	16.9608
PAPSS2	1.86786	8.62354	12.9616	1.04511e-11	1.19867e-09	16.9524
NR1H4	1.54712	5.06461	12.9257	1.1027e-11	1.25758e-09	16.8986
FHL2	2.32522	9.80836	12.8865	1.16947e-11	1.32623e-09	16.8396
NTRK2	2.06162	5.95009	12.8485	1.23815e-11	1.39044e-09	16.7823
RASGRF2	2.23576	6.40558	12.8476	1.23987e-11	1.39044e-09	16.7809
TMC4	-1.89866	6.79382	-12.7833	1.36617e-11	1.52362e-09	16.6836
VSIR	1.35171	6.38475	12.7673	1.39955e-11	1.55227e-09	16.6593
CAVIN2	2.08214	6.70539	12.7447	1.44809e-11	1.5906e-09	16.6251
FZD4	0.946177	6.7709	12.7439	1.44986e-11	1.5906e-09	16.6239
KLHDC8B	0.993896	7.83253	12.7314	1.47757e-11	1.61223e-09	16.6049
BSPRY	-0.898661	5.68835	-12.6984	1.55343e-11	1.68588e-09	16.5546
PLN	2.87417	5.95091	12.6631	1.63912e-11	1.76937e-09	16.5007
PARD3B	0.844417	5.7411	12.6541	1.66183e-11	1.78435e-09	16.4869
LOC102724156	-1.55102	5.71528	-12.5829	1.85244e-11	1.97848e-09	16.3778
PODN	1.55883	6.86651	12.5733	1.87982e-11	1.99716e-09	16.3631
HOMER2	-1.65362	5.46462	-12.5484	1.95289e-11	2.06393e-09	16.3248
COLEC11	2.58168	7.7956	12.5376	1.98545e-11	2.08741e-09	16.3082
FAM129A	1.91726	6.94581	12.5262	2.02039e-11	2.11314e-09	16.2906
SHROOM3	-1.74928	6.62156	-12.5123	2.0642e-11	2.14783e-09	16.2691
CPXM2	2.37008	7.12349	12.4807	2.16675e-11	2.23331e-09	16.2203
CCDC3	2.19558	8.17234	12.4802	2.16848e-11	2.23331e-09	16.2195
NEXN	2.90754	7.05692	12.4498	2.27227e-11	2.32832e-09	16.1726
HMGB3	-1.50556	7.58101	-12.4197	2.38032e-11	2.42646e-09	16.1259
AEBP1	2.72186	10.0048	12.4164	2.39268e-11	2.42646e-09	16.1207
EPCAM	-4.63535	8.22521	-12.4133	2.4041e-11	2.42646e-09	16.1159
CNDP2	-1.42285	8.06312	-12.407	2.42767e-11	2.43265e-09	16.1061
PLD3	0.731535	7.94013	12.4052	2.43434e-11	2.43265e-09	16.1033
ARHGAP25	0.847162	6.36488	12.3894	2.49446e-11	2.48046e-09	16.0788
CAV2	1.58365	7.63991	12.3763	2.5456e-11	2.5189e-09	16.0584
DHRS2	2.32685	6.47903	12.3356	2.71167e-11	2.67014e-09	15.9948
PRKAR2B	2.77008	7.97507	12.3292	2.73844e-11	2.6834e-09	15.985
CDK1	-2.58568	6.56022	-12.3178	2.78761e-11	2.71839e-09	15.9671
CPNE8	1.15233	5.62809	12.2959	2.88406e-11	2.79892e-09	15.9329
SCRN1	0.938378	7.95801	12.2528	3.08428e-11	2.97891e-09	15.8654
FMO2	2.18909	6.29176	12.2478	3.10848e-11	2.98799e-09	15.8575
DENND5B	1.51275	6.10202	12.2391	3.15122e-11	3.01472e-09	15.8438
NOD1	0.940113	7.12167	12.2227	3.2332e-11	3.07856e-09	15.8179
CXADR	-2.30676	6.68505	-12.2115	3.2901e-11	3.11666e-09	15.8004
XPR1	-0.970375	7.0984	-12.2088	3.3041e-11	3.11666e-09	15.7961
ABCA6	2.83317	5.42156	12.2013	3.34305e-11	3.13873e-09	15.7843
ADGRF5	1.25532	7.21957	12.1867	3.42025e-11	3.19635e-09	15.7614
ITM2A	2.70734	8.06068	12.1614	3.55875e-11	3.31046e-09	15.7214
ENOX1	1.54749	6.21935	12.1567	3.58502e-11	3.31959e-09	15.714
TMEM176B	2.41935	7.34292	12.1469	3.64086e-11	3.35591e-09	15.6985
ADAMTS9	-1.70525	7.6564	-12.128	3.75023e-11	3.44101e-09	15.6687
TP53	-1.06972	7.16226	-12.1187	3.80551e-11	3.47593e-09	15.654
ANGPT1	1.90182	5.51519	12.1132	3.83862e-11	3.48803e-09	15.6452
RGL3	-0.861837	5.63405	-12.1106	3.85434e-11	3.48803e-09	15.6411
PROS1	2.91219	8.19412	12.108	3.8706e-11	3.48803e-09	15.6369
HOXD8	1.38267	6.94251	12.1051	3.88787e-11	3.48803e-09	15.6324
VSIG2	-0.789028	6.24067	-12.1009	3.91413e-11	3.49605e-09	15.6256
GAS1	2.46134	8.0034	12.0824	4.02954e-11	3.58328e-09	15.5964
GATA4	1.37135	6.06957	12.0349	4.34397e-11	3.84594e-09	15.5208
FZD7	2.93642	6.65315	12.0281	4.39054e-11	3.8702e-09	15.51
MREG	-1.39928	5.80189	-12.0132	4.49563e-11	3.9456e-09	15.4862
SPTBN1	1.02349	7.72893	12.0085	4.5292e-11	3.95785e-09	15.4787
RASSF9	1.19621	5.27579	12.0005	4.58657e-11	3.99071e-09	15.4661
MYH11	3.0078	7.68637	11.9901	4.66277e-11	4.0396e-09	15.4495
SCPEP1	0.839211	7.27749	11.9762	4.76702e-11	4.11227e-09	15.4272
MOGAT1	-1.65363	6.43625	-11.9674	4.83423e-11	4.1525e-09	15.4131
PRAG1	1.45413	7.46329	11.9572	4.91329e-11	4.20253e-09	15.3968
PAMR1	-2.97403	9.39595	-11.936	5.08141e-11	4.32799e-09	15.3629
UCA1	-3.57305	7.49543	-11.9291	5.13795e-11	4.3544e-09	15.3518
RPL23AP32	1.22899	7.75646	11.9263	5.16091e-11	4.3544e-09	15.3473
JAZF1	-1.49205	7.51189	-11.9243	5.17713e-11	4.3544e-09	15.3441
PLBD2	0.739061	7.14863	11.9159	5.24678e-11	4.39467e-09	15.3307
STAR	4.75009	7.74738	11.9043	5.34484e-11	4.45831e-09	15.312
ARHGEF28	1.11445	6.64851	11.8646	5.69448e-11	4.7304e-09	15.2482
HTRA1	1.81359	9.74649	11.8613	5.72505e-11	4.7363e-09	15.2428
MAL2	-3.46988	6.5096	-11.8388	5.93464e-11	4.88966e-09	15.2066
CLDN7	-1.38548	6.8937	-11.8309	6.01029e-11	4.93186e-09	15.1938
MAN1C1	1.30404	7.28688	11.8273	6.04526e-11	4.94047e-09	15.188
MMRN2	1.12004	6.00567	11.8172	6.14372e-11	5.00069e-09	15.1717
EHF	-3.15551	6.3726	-11.8122	6.19355e-11	5.021e-09	15.1636
CDH3	2.78817	8.09467	11.802	6.29491e-11	5.07806e-09	15.1472
TMEM176A	1.76399	7.95507	11.8001	6.31425e-11	5.07806e-09	15.1441
ISCU	0.80528	10.1959	11.7774	6.54864e-11	5.24567e-09	15.1074
MAP3K1	-1.27091	7.59548	-11.7745	6.57994e-11	5.24991e-09	15.1026
PCOLCE	-1.51299	9.94448	-11.7688	6.64001e-11	5.27698e-09	15.0935
SOX17	-3.47312	8.20304	-11.7241	7.13561e-11	5.6486e-09	15.0209
FBXL7	0.96802	7.61333	11.7091	7.31053e-11	5.76446e-09	14.9965
JAK3	0.863676	6.01543	11.6902	7.53781e-11	5.92055e-09	14.9657
UBE2QL1	1.19753	5.86587	11.6717	7.76583e-11	6.07601e-09	14.9356
TXN	-1.45614	9.42181	-11.6435	8.1287e-11	6.33536e-09	14.8896
SP100	0.93684	6.86369	11.6355	8.23475e-11	6.39334e-09	14.8765
AOC3	2.11273	7.32704	11.6303	8.30564e-11	6.42366e-09	14.8679
SLC22A5	-1.10328	6.11813	-11.627	8.35025e-11	6.43351e-09	14.8625
MMP26	-4.55534	7.58722	-11.6087	8.60173e-11	6.60207e-09	14.8326
CMYA5	1.45576	6.60832	11.6049	8.65511e-11	6.60597e-09	14.8264
CD248	-1.17903	8.37311	-11.6037	8.67225e-11	6.60597e-09	14.8244
ST3GAL4	0.995121	6.24287	11.5857	8.92937e-11	6.77625e-09	14.7949
MAPRE2	0.786382	6.70504	11.5819	8.98462e-11	6.79264e-09	14.7887
ST14	-1.08307	6.55805	-11.56	9.3103e-11	7.0126e-09	14.7528
KLHL13	-1.2255	7.20631	-11.5571	9.35514e-11	7.02018e-09	14.7479
PTCH1	-2.57498	7.53793	-11.5343	9.7089e-11	7.24625e-09	14.7105
MN1	1.9122	6.89693	11.5319	9.74732e-11	7.24625e-09	14.7065
SLC25A35	-0.822925	6.6835	-11.5309	9.7641e-11	7.24625e-09	14.7048
DPYD	1.41562	6.39039	11.5089	1.01207e-10	7.48341e-09	14.6686
MYO5B	-1.2514	5.7588	-11.4982	1.02992e-10	7.58756e-09	14.651
RFPL1S	1.16864	4.76919	11.4917	1.04092e-10	7.62468e-09	14.6403
CMTM6	-1.3949	8.5237	-11.4908	1.04251e-10	7.62468e-09	14.6388
TSC22D3	1.31671	7.68444	11.4676	1.08297e-10	7.89199e-09	14.6004
ECM1	-2.89935	8.78873	-11.4496	1.1153e-10	8.09834e-09	14.5707
VAT1	0.995488	8.90801	11.4371	1.13853e-10	8.20841e-09	14.5499
ECI1	-1.81657	8.34638	-11.4365	1.13967e-10	8.20841e-09	14.5489
SPCS2	-0.620511	9.10609	-11.4349	1.14266e-10	8.20841e-09	14.5463
PLPP1	-1.79881	9.28252	-11.4248	1.16165e-10	8.31526e-09	14.5296
AKAP12	2.22183	7.74424	11.4201	1.1708e-10	8.35115e-09	14.5217
TFCP2L1	-0.860895	6.09733	-11.4138	1.18291e-10	8.40782e-09	14.5113
SDK1	-1.78483	6.56653	-11.4059	1.19847e-10	8.48856e-09	14.4981
TCEAL3	1.13744	9.36521	11.3923	1.22547e-10	8.64945e-09	14.4757
PDGFRL	1.7286	7.98892	11.375	1.26099e-10	8.86396e-09	14.4468
CDK2AP1	-1.06691	10.4508	-11.3732	1.26465e-10	8.86396e-09	14.4439
TRIL	1.07017	6.15606	11.3697	1.27198e-10	8.88452e-09	14.4381
PROK1	2.92519	7.73182	11.3477	1.31904e-10	9.18142e-09	14.4014
CELSR2	-0.917042	6.22935	-11.3365	1.34374e-10	9.32121e-09	14.3827
RORB	-2.74694	6.84809	-11.3296	1.35905e-10	9.39126e-09	14.3713
TAOK3	0.759499	7.035	11.3278	1.36314e-10	9.39126e-09	14.3683
POC1B	-1.57986	7.39752	-11.3183	1.3848e-10	9.50803e-09	14.3524
TACC1	1.00623	8.07227	11.3136	1.39555e-10	9.54932e-09	14.3446
TIMP1	2.33814	11.3803	11.256	1.53562e-10	1.04723e-08	14.248
FRZB	2.03615	6.09389	11.1993	1.68744e-10	1.14665e-08	14.1529
PCED1B	1.2728	6.66645	11.1974	1.69276e-10	1.14665e-08	14.1497
PGM1	1.04228	9.30767	11.1946	1.70076e-10	1.14821e-08	14.145
REV3L	-1.65202	8.70524	-11.1862	1.72487e-10	1.15804e-08	14.1307
TRPC1	1.22021	7.2019	11.1847	1.72907e-10	1.15804e-08	14.1283
IDH2	-0.982449	7.32044	-11.1835	1.73253e-10	1.15804e-08	14.1263
ACSS3	1.11818	7.28162	11.168	1.7779e-10	1.18444e-08	14.1002
UBXN8	1.98135	7.48754	11.1596	1.80311e-10	1.19729e-08	14.086
ANXA6	0.821779	8.03648	11.1412	1.85945e-10	1.23065e-08	14.0549
NPR1	1.09694	6.8663	11.1252	1.91015e-10	1.2566e-08	14.0278
LRP1	1.10553	7.25715	11.1044	1.97765e-10	1.29613e-08	13.9927
TSPAN5	1.11836	7.74077	11.1003	1.99129e-10	1.30085e-08	13.9858
ID1	-2.33173	10.167	-11.0962	2.00515e-10	1.30275e-08	13.9787
KLF2	2.14528	7.70415	11.0956	2.00711e-10	1.30275e-08	13.9778
MSC-AS1	1.97014	5.5479	11.093	2.01615e-10	1.30443e-08	13.9732
ENPP6	2.49652	4.55438	11.0891	2.02933e-10	1.30876e-08	13.9666
BOC	1.64347	7.50812	11.0774	2.06941e-10	1.33035e-08	13.9469
AGR2	-3.15434	6.86703	-11.0698	2.09613e-10	1.34326e-08	13.9339
C9orf152	-2.39053	5.30659	-11.0592	2.13394e-10	1.36315e-08	13.9159
SNX18	1.10435	8.25942	11.0478	2.17528e-10	1.38518e-08	13.8965
CLIP4	1.96149	7.07939	11.0427	2.19398e-10	1.39269e-08	13.8879
C2orf88	-2.75936	6.96645	-11.0303	2.24024e-10	1.41705e-08	13.8668
GATA2	-1.33318	7.18604	-11.028	2.24898e-10	1.41705e-08	13.8629
AOX1	2.95477	7.08647	11.0268	2.25341e-10	1.41705e-08	13.8609
CHST15	1.33235	7.46487	11.024	2.26417e-10	1.41939e-08	13.8561
RAB29	1.11985	6.58431	10.9891	2.40168e-10	1.50094e-08	13.7965
HSPA12A	0.873523	6.71879	10.9783	2.44576e-10	1.52218e-08	13.7782
PPP1R3C	1.33613	5.76551	10.9771	2.45075e-10	1.52218e-08	13.7761
TMEM245	0.828316	8.19296	10.9714	2.47443e-10	1.53217e-08	13.7664
TMEM47	1.90364	7.84064	10.952	2.5572e-10	1.57481e-08	13.7332
AFAP1-AS1	1.07045	5.75903	10.9516	2.5589e-10	1.57481e-08	13.7325
MTM1	0.816465	5.58449	10.9459	2.58371e-10	1.58525e-08	13.7227
FREM2	-2.48366	5.20913	-10.9409	2.60577e-10	1.59394e-08	13.7142
44811	0.809984	8.47894	10.9058	2.76603e-10	1.68196e-08	13.6539
IL4R	1.3467	7.05364	10.8976	2.80484e-10	1.70025e-08	13.6398
NR3C1	1.04845	8.01111	10.8845	2.86773e-10	1.73317e-08	13.6174
SNCA	0.770379	6.57445	10.8802	2.88906e-10	1.73723e-08	13.6099
WBP1L	1.15637	8.61164	10.8796	2.89165e-10	1.73723e-08	13.609
F8	1.55559	6.67366	10.8596	2.99209e-10	1.79196e-08	13.5745
CTSL	1.26741	8.99671	10.858	3.00051e-10	1.79196e-08	13.5717
C14orf132	-0.993392	7.84636	-10.8547	3.01704e-10	1.79652e-08	13.5661
CYBRD1	2.02472	8.5407	10.8456	3.06458e-10	1.81946e-08	13.5503
HOXB5	-0.929055	6.62644	-10.8305	3.14417e-10	1.85823e-08	13.5244
FAM19A2	2.27265	5.74326	10.8271	3.1627e-10	1.85823e-08	13.5185
MECOM	-1.99125	7.06845	-10.8264	3.1666e-10	1.85823e-08	13.5172
IP6K2	-0.748969	8.25026	-10.8264	3.1667e-10	1.85823e-08	13.5172
PON3	1.74829	6.31271	10.8174	3.21573e-10	1.88153e-08	13.5017
GCNT2	-1.68859	6.11274	-10.7646	3.51962e-10	2.04747e-08	13.4104
TMEM139	-1.1801	5.31709	-10.7584	3.55741e-10	2.06351e-08	13.3996
ROBO3	1.3534	6.7462	10.7395	3.67472e-10	2.12249e-08	13.3668
LPAR4	1.40158	4.92287	10.7386	3.68014e-10	2.12249e-08	13.3653
SPART	1.13663	7.3757	10.7307	3.73082e-10	2.14559e-08	13.3515
PRSS35	2.57817	5.87182	10.7186	3.80915e-10	2.18442e-08	13.3305
SNX29P2	1.04461	5.43489	10.7092	3.87136e-10	2.2138e-08	13.3141
RAMP1	-1.34737	8.01115	-10.705	3.89947e-10	2.22358e-08	13.3068
LYVE1	1.97865	6.16292	10.6973	3.95111e-10	2.24668e-08	13.2935
SP110	0.821867	7.21938	10.6905	3.99781e-10	2.26685e-08	13.2817
USP54	-0.770466	7.31013	-10.687	4.02201e-10	2.27418e-08	13.2756
PLSCR1	1.47435	7.73048	10.6829	4.05101e-10	2.27582e-08	13.2683
CACNA1D	-1.82809	6.38482	-10.6801	4.07069e-10	2.27582e-08	13.2634
EIF1B	0.654723	8.86704	10.68	4.07091e-10	2.27582e-08	13.2633
SRGAP1	0.771013	6.38312	10.6799	4.07169e-10	2.27582e-08	13.2631
ARSJ	-1.25142	5.52071	-10.6779	4.08565e-10	2.27582e-08	13.2597
LINC00261	-1.18115	6.28705	-10.6769	4.09255e-10	2.27582e-08	13.258
NGF	1.31324	6.39685	10.6663	4.16851e-10	2.31041e-08	13.2394
ASAP3	0.925054	7.29731	10.665	4.17764e-10	2.31041e-08	13.2372
TENM4	1.51592	7.09947	10.654	4.25784e-10	2.34832e-08	13.218
AQP11	1.86404	6.42157	10.6424	4.34427e-10	2.38947e-08	13.1976
GNG12	0.865859	8.22659	10.6376	4.38056e-10	2.40288e-08	13.1892
ZNF664	-0.623539	7.46957	-10.6325	4.41885e-10	2.41732e-08	13.1804
ECM2	2.06207	7.38657	10.6103	4.59193e-10	2.50521e-08	13.1416
HAPLN4	-1.12616	6.01378	-10.6059	4.62754e-10	2.51263e-08	13.1338
LYRM1	0.706464	8.27775	10.6048	4.63656e-10	2.51263e-08	13.1318
ST6GALNAC1	-2.22653	6.79367	-10.604	4.64288e-10	2.51263e-08	13.1304
IRF2BPL	1.24921	9.67583	10.5826	4.81814e-10	2.60051e-08	13.093
HPN	-1.31343	6.02373	-10.5808	4.83319e-10	2.60167e-08	13.0898
COL8A1	3.56598	5.84046	10.5671	4.94938e-10	2.65713e-08	13.0658
PSAP	0.805924	10.935	10.565	4.96816e-10	2.66014e-08	13.062
ELMO1	1.04314	5.51128	10.5571	5.03606e-10	2.68936e-08	13.0482
GSEC	0.885798	6.40068	10.5555	5.05069e-10	2.69006e-08	13.0453
MYLK	2.18604	8.94871	10.5535	5.06821e-10	2.69228e-08	13.0418
FBLN7	-1.10569	6.26004	-10.5447	5.14627e-10	2.72658e-08	13.0264
QSOX1	0.993136	7.09993	10.5354	5.23064e-10	2.76402e-08	13.0099
ZC3H12C	1.0084	5.80608	10.5334	5.24861e-10	2.76628e-08	13.0064
MIR10A	-1.40261	6.49554	-10.5184	5.38759e-10	2.83213e-08	12.98
CD24	-4.6209	8.93037	-10.5141	5.42779e-10	2.84585e-08	12.9725
EPHX1	1.0658	9.3534	10.4984	5.57824e-10	2.90962e-08	12.9449
PLD1	1.19829	5.6426	10.4909	5.65218e-10	2.94059e-08	12.9315
HS3ST1	2.05902	7.11293	10.4857	5.70412e-10	2.95393e-08	12.9223
PHLDB2	1.26699	5.66685	10.4854	5.70709e-10	2.95393e-08	12.9218
P2RX7	0.968665	5.62778	10.4716	5.84602e-10	3.0181e-08	12.8974
SERINC2	-0.942165	6.04986	-10.4618	5.94667e-10	3.06223e-08	12.8802
MYO1D	1.16577	5.36106	10.4583	5.98309e-10	3.07315e-08	12.874
DOCK4	1.19755	6.26783	10.4467	6.10618e-10	3.12424e-08	12.8534
MKX	1.8312	5.13267	10.4449	6.12573e-10	3.12424e-08	12.8502
CELF2	1.56771	7.21481	10.4446	6.129e-10	3.12424e-08	12.8496
SLC4A3	1.1471	6.7283	10.4256	6.33663e-10	3.21385e-08	12.8159
PIP5K1B	-2.30685	6.1032	-10.4227	6.3685e-10	3.22192e-08	12.8109
MFAP3L	-0.908139	5.35181	-10.4144	6.46221e-10	3.26115e-08	12.7961
DSP	-2.02559	8.24549	-10.4067	6.55043e-10	3.29743e-08	12.7824
NFIX	1.08452	7.14577	10.4011	6.61479e-10	3.32154e-08	12.7725
CNKSR1	-0.959444	6.04719	-10.3962	6.67192e-10	3.34192e-08	12.7638
CALD1	1.67968	9.07786	10.3943	6.69369e-10	3.34453e-08	12.7605
CNOT11	-1.01031	7.85836	-10.3881	6.76729e-10	3.37295e-08	12.7494
SIPA1L2	1.28059	7.70769	10.3854	6.79941e-10	3.38061e-08	12.7446
TJP3	-0.917431	6.08309	-10.3768	6.90266e-10	3.42352e-08	12.7294
JPT2	-0.971805	7.62611	-10.3567	7.15238e-10	3.53868e-08	12.6934
MATN2	2.01759	7.90905	10.331	7.48386e-10	3.69362e-08	12.6476
PDLIM1	-1.60829	10.0194	-10.3258	7.5529e-10	3.7186e-08	12.6383
TNFSF13B	2.10485	6.63685	10.3082	7.79121e-10	3.8266e-08	12.6069
MIA2	-1.02002	5.89102	-10.3034	7.85745e-10	3.84421e-08	12.5983
ZEB2	1.03756	6.67385	10.3028	7.86514e-10	3.84421e-08	12.5973
PRR15	-2.612	7.02446	-10.2818	8.16373e-10	3.98051e-08	12.5596
MRC1	2.22999	7.17907	10.2796	8.19543e-10	3.98633e-08	12.5557
SMARCB1	-0.780732	7.45389	-10.2391	8.80455e-10	4.27232e-08	12.4832
DPP6	-1.58004	6.26978	-10.2305	8.94038e-10	4.32783e-08	12.4677
RNASE4	2.76813	7.72116	10.2264	9.0058e-10	4.34351e-08	12.4603
EPS8L1	-0.827011	6.43829	-10.2256	9.01909e-10	4.34351e-08	12.4588
44622	0.839839	6.68954	10.2244	9.03733e-10	4.34351e-08	12.4568
PERP	-2.22075	7.07374	-10.2185	9.13284e-10	4.37899e-08	12.4461
TRABD2A	1.44012	6.25507	10.2154	9.18387e-10	4.39302e-08	12.4405
NEK7	1.38476	8.29258	10.2009	9.42409e-10	4.49727e-08	12.4143
ANKDD1A	1.09418	6.34947	10.1886	9.63158e-10	4.58545e-08	12.3923
TMEM120A	0.892897	7.78851	10.1817	9.75083e-10	4.6313e-08	12.3799
TRAK1	-0.668879	7.10787	-10.1781	9.81361e-10	4.65018e-08	12.3734
CASTOR2	1.09081	7.71465	10.176	9.85141e-10	4.65715e-08	12.3695
TMEM159	1.25163	6.85219	10.1703	9.9521e-10	4.6915e-08	12.3592
TSPAN1	-1.87495	7.17717	-10.1692	9.97055e-10	4.6915e-08	12.3573
LOC100505938	-0.830705	5.59333	-10.1477	1.03617e-09	4.86419e-08	12.3184
TLE1	-1.14133	7.70428	-10.1374	1.05542e-09	4.94307e-08	12.2997
PHACTR3	1.6454	5.25387	10.1243	1.0803e-09	5.0479e-08	12.2761
DNAJC14	-0.735179	5.95555	-10.1189	1.09085e-09	5.0771e-08	12.2663
VTCN1	-1.92617	5.99085	-10.1185	1.09158e-09	5.0771e-08	12.2656
CCNA2	-2.07828	6.44333	-10.1151	1.09823e-09	5.09628e-08	12.2595
WASF3	1.17351	7.18484	10.0938	1.14105e-09	5.28284e-08	12.2208
C16orf45	0.62263	7.01293	10.0869	1.1551e-09	5.33568e-08	12.2084
ZWINT	-2.55009	7.80534	-10.0766	1.1768e-09	5.42347e-08	12.1895
MME	-2.11507	7.11029	-10.0732	1.18394e-09	5.44395e-08	12.1834
RNASET2	-1.60673	8.64291	-10.0714	1.18767e-09	5.4487e-08	12.1802
FMOD	1.39678	8.68233	10.0665	1.19821e-09	5.48457e-08	12.1713
CA8	-0.644656	4.62671	-10.0643	1.20287e-09	5.49346e-08	12.1674
LIFR	1.39541	7.02101	10.0597	1.21289e-09	5.52673e-08	12.159
FOXP1	1.66443	8.15333	10.0575	1.21776e-09	5.53641e-08	12.1549
COMMD6	0.585029	9.26501	10.0559	1.22121e-09	5.53961e-08	12.152
ADGRA3	-0.830397	6.94874	-10.0527	1.22839e-09	5.5597e-08	12.1461
FGF7	2.14234	5.30163	10.0306	1.27809e-09	5.75114e-08	12.1059
DAPK1	1.75962	7.51483	10.0304	1.27858e-09	5.75114e-08	12.1056
SLC23A2	0.824182	6.52462	10.0301	1.27923e-09	5.75114e-08	12.105
BAMBI	1.47357	8.08004	10.0196	1.30356e-09	5.84747e-08	12.086
PARP1	-0.890882	7.89267	-10.0022	1.34511e-09	6.0087e-08	12.0542
ADCY9	0.729918	6.80302	10.0018	1.34611e-09	6.0087e-08	12.0535
FAM162B	-1.50566	7.05813	-10.0009	1.34843e-09	6.0087e-08	12.0517
VLDLR	1.82029	7.95618	9.98157	1.39619e-09	6.20784e-08	12.0165
DACT2	-1.23775	6.48344	-9.96763	1.43178e-09	6.35207e-08	11.991
CLDN5	1.63685	7.21638	9.96407	1.44103e-09	6.37908e-08	11.9845
CENPK	-2.19077	5.63365	-9.9594	1.45325e-09	6.4191e-08	11.9759
NDE1	-0.810675	6.88556	-9.95087	1.47585e-09	6.50468e-08	11.9603
CDCP1	-0.816337	5.61263	-9.94869	1.48167e-09	6.51611e-08	11.9563
SLC9A9	0.756052	6.44304	9.94565	1.48984e-09	6.52569e-08	11.9507
KIAA1549	-0.869377	5.8812	-9.94548	1.49031e-09	6.52569e-08	11.9504
ACSL5	-2.14	8.01912	-9.93686	1.51375e-09	6.61396e-08	11.9346
AGRN	-0.62493	7.04492	-9.92348	1.55087e-09	6.76153e-08	11.9101
NEURL1B	1.56469	8.44205	9.90996	1.58936e-09	6.9012e-08	11.8853
APOL3	1.18616	6.50475	9.90939	1.59101e-09	6.9012e-08	11.8842
PRRG4	-1.45895	6.14103	-9.90865	1.59316e-09	6.9012e-08	11.8828
HOXA11-AS	-1.60247	5.41318	-9.90577	1.6015e-09	6.90343e-08	11.8776
ABLIM1	1.98012	8.92893	9.90512	1.60339e-09	6.90343e-08	11.8764
UBXN10	-0.876591	5.98299	-9.90493	1.60394e-09	6.90343e-08	11.876
TPD52L1	-1.70929	8.09486	-9.90352	1.60804e-09	6.90637e-08	11.8734
CTIF	0.648502	6.67127	9.89939	1.62016e-09	6.94363e-08	11.8658
ANKRD6	1.32921	6.64269	9.89355	1.63741e-09	7.00272e-08	11.8551
EFEMP1	2.48385	8.59221	9.88774	1.6548e-09	7.06212e-08	11.8444
DCDC2	-2.38165	5.88249	-9.87288	1.70009e-09	7.24007e-08	11.8171
C3	4.06156	10.6491	9.86975	1.70979e-09	7.26608e-08	11.8113
LRRC2	1.84023	5.38127	9.86594	1.72169e-09	7.30128e-08	11.8043
SLCO3A1	0.839554	6.63896	9.8567	1.75087e-09	7.40945e-08	11.7872
PCGF5	0.648889	6.5554	9.84679	1.78277e-09	7.52865e-08	11.769
POU5F1P3	-1.22127	5.92928	-9.83453	1.82305e-09	7.68268e-08	11.7463
TAGLN	2.61884	10.2919	9.83053	1.83637e-09	7.72272e-08	11.739
SLC46A3	1.72654	6.82284	9.82802	1.84482e-09	7.73116e-08	11.7343
FGF7P3	1.93724	5.42969	9.82765	1.84604e-09	7.73116e-08	11.7336
MGARP	2.79348	7.04595	9.80988	1.90691e-09	7.96955e-08	11.7008
DNAL4	-0.721909	7.04925	-9.80079	1.93883e-09	8.08018e-08	11.684
GLT1D1	-0.947748	6.18338	-9.80007	1.94139e-09	8.08018e-08	11.6826
RCC2	-0.993541	8.61918	-9.79669	1.95342e-09	8.11351e-08	11.6764
SPINT2	-1.44702	8.86914	-9.77702	2.02494e-09	8.39332e-08	11.64
ARHGAP24	0.721033	5.36281	9.77292	2.04019e-09	8.43385e-08	11.6324
TPX2	-2.18547	6.20669	-9.77215	2.04307e-09	8.43385e-08	11.6309
FN1	1.43689	10.56	9.76543	2.06838e-09	8.5209e-08	11.6185
TMTC4	-0.693494	6.63328	-9.75954	2.09083e-09	8.5958e-08	11.6075
ACTG2	2.78546	7.55303	9.75026	2.12669e-09	8.7086e-08	11.5903
OCIAD2	-1.21043	8.38519	-9.74998	2.12778e-09	8.7086e-08	11.5898
SESN1	0.702559	7.35403	9.7491	2.1312e-09	8.7086e-08	11.5881
TIMP2	1.41879	10.3075	9.74669	2.14066e-09	8.72957e-08	11.5837
CAB39L	0.914057	6.05353	9.73996	2.16724e-09	8.82014e-08	11.5712
NEFH	1.37991	6.13196	9.69336	2.36095e-09	9.58915e-08	11.4844
LTBP2	2.28782	8.55943	9.67299	2.45119e-09	9.93567e-08	11.4464
SCGB2A1	-5.7734	8.35745	-9.67082	2.46101e-09	9.94422e-08	11.4424
PPP2R2C	-1.55583	6.09992	-9.67035	2.46315e-09	9.94422e-08	11.4415
ARMT1	-0.96273	8.27507	-9.66585	2.48368e-09	1.00071e-07	11.4331
COL7A1	-2.11529	8.1863	-9.65446	2.53642e-09	1.01992e-07	11.4118
AHCY	-0.765118	8.23802	-9.65312	2.54269e-09	1.02041e-07	11.4093
MRAS	0.772358	7.18453	9.64959	2.5593e-09	1.02504e-07	11.4027
ALDH3B2	-0.834481	4.69562	-9.64675	2.57277e-09	1.02618e-07	11.3974
SPA17	-1.93985	6.30896	-9.64538	2.57926e-09	1.02618e-07	11.3948
HOXC4	1.04404	6.88455	9.64478	2.58214e-09	1.02618e-07	11.3937
SMOC2	1.91972	8.77382	9.64438	2.58403e-09	1.02618e-07	11.393
GBP4	0.761095	5.80994	9.64364	2.58757e-09	1.02618e-07	11.3916
PTGR1	-1.16653	8.17583	-9.64061	2.6021e-09	1.0282e-07	11.3859
SHANK2	-0.960632	5.03015	-9.64032	2.60347e-09	1.0282e-07	11.3854
AKR1C1	0.878673	6.50003	9.63939	2.60793e-09	1.0282e-07	11.3836
FYCO1	0.722877	7.63568	9.63403	2.63389e-09	1.03641e-07	11.3736
TPM2	1.28688	8.35288	9.6327	2.64038e-09	1.03694e-07	11.3711
CAV1	1.28002	9.6581	9.62993	2.65394e-09	1.04024e-07	11.3659
PLA2G16	1.18357	7.42625	9.6236	2.68518e-09	1.04777e-07	11.3541
WFDC2	-3.12764	7.58412	-9.62288	2.68871e-09	1.04777e-07	11.3527
CASP2	-0.590276	6.5498	-9.62134	2.69637e-09	1.04873e-07	11.3499
MSX2	-2.67744	5.99365	-9.61834	2.7114e-09	1.05063e-07	11.3442
TOP2A	-3.3163	6.65852	-9.61828	2.71167e-09	1.05063e-07	11.3441
TCEAL1	1.03994	8.74069	9.61671	2.71956e-09	1.05167e-07	11.3412
HOXD11	-1.32694	6.11791	-9.61008	2.75315e-09	1.06262e-07	11.3287
RNF183	-1.08921	6.0423	-9.6087	2.76019e-09	1.06331e-07	11.3262
NCAM1	1.54812	6.33087	9.60736	2.76705e-09	1.06392e-07	11.3236
LAMB2	1.08611	8.79909	9.59983	2.8059e-09	1.0768e-07	11.3095
CHST6	-0.969024	6.16449	-9.59627	2.82443e-09	1.08186e-07	11.3028
HMGN1	-0.869654	10.4768	-9.59135	2.8503e-09	1.0897e-07	11.2936
PCLAF	-3.05094	7.37683	-9.5898	2.85848e-09	1.09076e-07	11.2907
PGR	-2.43058	9.45572	-9.58578	2.87985e-09	1.09684e-07	11.2832
EMILIN3	-0.895866	6.70197	-9.58239	2.89801e-09	1.0985e-07	11.2768
RWDD1	0.647898	8.34201	9.58153	2.90262e-09	1.0985e-07	11.2752
HSD11B2	-1.79356	6.38592	-9.58116	2.90463e-09	1.0985e-07	11.2745
ADSSL1	-0.786043	6.39553	-9.58091	2.90598e-09	1.0985e-07	11.274
EPAS1	1.6072	7.95088	9.55895	3.02683e-09	1.14205e-07	11.2327
LOC90246	-1.02708	5.54918	-9.55522	3.04787e-09	1.14784e-07	11.2257
ADH1B	2.78325	6.09015	9.54588	3.10123e-09	1.16576e-07	11.2081
ZSWIM5	1.04914	6.51335	9.54277	3.11918e-09	1.17033e-07	11.2023
C1S	1.93769	10.3653	9.53781	3.14809e-09	1.17899e-07	11.1929
TSPAN4	1.08817	7.93958	9.52651	3.21496e-09	1.20161e-07	11.1716
BOK	-1.18573	7.63017	-9.5256	3.22041e-09	1.20161e-07	11.1699
C14orf28	1.10069	6.03069	9.50845	3.32488e-09	1.2383e-07	11.1376
CPE	1.75084	7.99331	9.50122	3.36995e-09	1.25076e-07	11.1239
WISP1	2.28348	6.54483	9.5011	3.37071e-09	1.25076e-07	11.1237
MCM2	-1.29859	7.26945	-9.47989	3.50671e-09	1.29883e-07	11.0836
BEX4	0.73094	8.05049	9.47455	3.54188e-09	1.30801e-07	11.0735
C3orf70	1.46133	6.13959	9.47416	3.54444e-09	1.30801e-07	11.0727
AKT3	1.10426	6.73726	9.47045	3.56905e-09	1.31469e-07	11.0657
STRBP	-0.795118	6.17609	-9.46735	3.58982e-09	1.31931e-07	11.0599
PHACTR2	1.07569	7.84143	9.46662	3.59468e-09	1.31931e-07	11.0585
APOA1	1.04727	5.85807	9.4629	3.61976e-09	1.32503e-07	11.0514
KRT19	-1.89522	7.93321	-9.46237	3.62339e-09	1.32503e-07	11.0504
OMD	1.86127	6.31121	9.45924	3.6446e-09	1.33038e-07	11.0445
ATP6V1C2	-1.88774	5.83964	-9.45285	3.68842e-09	1.34187e-07	11.0324
GPC3	1.63771	6.31395	9.45271	3.68937e-09	1.34187e-07	11.0321
ST6GALNAC2	-1.14129	6.42994	-9.4454	3.74019e-09	1.3579e-07	11.0183
CPVL	2.20845	7.21391	9.43662	3.8021e-09	1.3779e-07	11.0016
CDH1	-2.73771	7.58889	-9.4308	3.84377e-09	1.39051e-07	10.9906
GCNT1	-1.13426	6.77961	-9.42465	3.88831e-09	1.40371e-07	10.9789
PPM1L	-0.621716	5.29265	-9.42385	3.89416e-09	1.40371e-07	10.9774
DNAJB4	1.28276	7.14795	9.42198	3.90784e-09	1.40489e-07	10.9738
CCNB1	-2.42027	6.2362	-9.42149	3.91137e-09	1.40489e-07	10.9729
CRABP2	-2.3033	8.16322	-9.42021	3.92083e-09	1.40579e-07	10.9705
C1R	2.21034	10.5519	9.41512	3.95834e-09	1.41672e-07	10.9608
PLXNA4	1.11545	5.48548	9.41222	3.97996e-09	1.42194e-07	10.9553
CAVIN1	1.06986	8.56975	9.4077	4.01386e-09	1.42899e-07	10.9467
KIF2A	-0.735645	6.32493	-9.40769	4.01387e-09	1.42899e-07	10.9467
TPBG	-1.58555	8.31036	-9.40451	4.0379e-09	1.43502e-07	10.9406
UBE2C	-2.30776	6.89396	-9.40229	4.05475e-09	1.43742e-07	10.9364
TXK	-1.15618	4.58444	-9.40175	4.0589e-09	1.43742e-07	10.9354
HSD11B1	3.60708	6.9693	9.38753	4.16864e-09	1.47112e-07	10.9084
LRRK2	1.44121	6.01896	9.38631	4.17823e-09	1.47193e-07	10.906
ABCA8	2.72032	6.83646	9.38334	4.2016e-09	1.47759e-07	10.9004
HAND2-AS1	-1.82613	7.13979	-9.37617	4.25863e-09	1.49504e-07	10.8867
CENPW	-1.8376	7.54193	-9.371	4.30015e-09	1.50699e-07	10.8769
CSGALNACT1	1.71821	6.25671	9.36449	4.35312e-09	1.52041e-07	10.8645
LTA4H	0.777061	9.52648	9.36445	4.3535e-09	1.52041e-07	10.8644
TCF12	-0.975761	8.42423	-9.35649	4.41915e-09	1.54067e-07	10.8492
HSD17B11	1.05349	8.37687	9.3537	4.44238e-09	1.5461e-07	10.8439
TRAF3IP2	-1.11148	7.12566	-9.3516	4.46e-09	1.54956e-07	10.8399
RRM2	-3.19962	7.01667	-9.34786	4.49151e-09	1.55783e-07	10.8327
PEG10	1.91565	7.13384	9.34487	4.51686e-09	1.56393e-07	10.827
GYG1	0.75379	8.44767	9.34382	4.52585e-09	1.56436e-07	10.825
GRK5	0.919251	7.2913	9.34157	4.54508e-09	1.56833e-07	10.8207
GPC6	1.7975	7.98443	9.32944	4.65009e-09	1.60182e-07	10.7976
MYL9	1.68488	8.98821	9.32515	4.68791e-09	1.61173e-07	10.7894
LINC00924	1.01791	4.98963	9.32437	4.69482e-09	1.61173e-07	10.7879
SPOPL	0.850943	7.22169	9.32037	4.73036e-09	1.62117e-07	10.7802
ICA1	-0.66668	5.86781	-9.3145	4.78301e-09	1.63497e-07	10.769
LOC100505915	1.18761	7.0436	9.31408	4.78683e-09	1.63497e-07	10.7682
PRKG1	1.08175	6.32641	9.30212	4.89617e-09	1.6695e-07	10.7453
RAB9B	1.57211	6.6758	9.29987	4.91701e-09	1.67377e-07	10.741
NREP	-2.15866	8.91436	-9.29889	4.92608e-09	1.67404e-07	10.7391
ANO4	-1.28806	5.98565	-9.29745	4.93952e-09	1.67437e-07	10.7364
ELF3	-2.02118	6.90731	-9.29701	4.94366e-09	1.67437e-07	10.7355
DDR2	0.922096	8.45185	9.29324	4.97894e-09	1.6835e-07	10.7283
CTNNA2	-1.8121	5.85532	-9.2872	5.0361e-09	1.69903e-07	10.7167
IDS	0.860677	6.80821	9.28636	5.04412e-09	1.69903e-07	10.7151
COBL	-1.51947	6.22672	-9.28573	5.05013e-09	1.69903e-07	10.7139
PLCB1	-1.33975	6.56347	-9.28421	5.06469e-09	1.7011e-07	10.711
SLC37A3	-0.971524	7.82909	-9.2755	5.14882e-09	1.72648e-07	10.6943
DNAJC22	-0.703935	6.21904	-9.27221	5.18099e-09	1.73438e-07	10.688
ASIC2	-0.956563	5.65299	-9.25696	5.33272e-09	1.78043e-07	10.6587
LYSMD2	0.981833	7.0268	9.25662	5.33616e-09	1.78043e-07	10.6581
COG5	-0.751694	7.44981	-9.25284	5.37447e-09	1.79025e-07	10.6508
IGSF11	1.47105	4.5767	9.25174	5.38577e-09	1.79106e-07	10.6487
NSD2	-0.874971	6.45545	-9.25042	5.39916e-09	1.79256e-07	10.6462
CRIM1	1.65723	7.98109	9.24616	5.44295e-09	1.80413e-07	10.638
STAB1	1.16988	7.23398	9.24437	5.46149e-09	1.8073e-07	10.6345
ADIRF	2.92894	8.3004	9.24257	5.48013e-09	1.80868e-07	10.6311
FMNL3	0.821382	6.07788	9.24224	5.48358e-09	1.80868e-07	10.6304
AADAT	-1.00785	6.61551	-9.22592	5.65601e-09	1.86102e-07	10.5991
PLA2G2A	3.94103	8.70207	9.22355	5.6815e-09	1.86102e-07	10.5945
AKR1C2	1.10141	6.12017	9.22337	5.68342e-09	1.86102e-07	10.5942
ANGPTL1	1.9271	5.60903	9.22211	5.69706e-09	1.86102e-07	10.5917
ZMYND8	-0.684797	7.37724	-9.22208	5.69738e-09	1.86102e-07	10.5917
BCAS1	-1.16893	5.89219	-9.22207	5.69756e-09	1.86102e-07	10.5916
KIF11	-2.68158	5.80342	-9.20866	5.84448e-09	1.90592e-07	10.5658
HOXB2	-1.99964	7.43928	-9.19778	5.96664e-09	1.94262e-07	10.5448
PLA2G5	1.82154	6.05059	9.1967	5.97892e-09	1.94349e-07	10.5428
RACGAP1	-2.21904	7.13911	-9.19519	5.99611e-09	1.94594e-07	10.5399
KIF2C	-1.65295	6.5216	-9.18796	6.07915e-09	1.96972e-07	10.5259
SYNE4	-0.737888	5.92776	-9.1782	6.19322e-09	1.99966e-07	10.5071
TBC1D4	1.42094	7.91143	9.17787	6.19703e-09	1.99966e-07	10.5064
POPDC2	0.749657	5.56498	9.17751	6.20126e-09	1.99966e-07	10.5057
HMGB1	-0.622729	11.1001	-9.16448	6.35721e-09	2.04471e-07	10.4806
SVIL	1.39293	7.55124	9.16349	6.36916e-09	2.04471e-07	10.4787
AMHR2	0.672448	6.43815	9.16331	6.37137e-09	2.04471e-07	10.4783
ABHD11	-0.680636	6.95658	-9.15556	6.4662e-09	2.07185e-07	10.4633
LRBA	-0.702814	6.95606	-9.15356	6.49088e-09	2.07646e-07	10.4595
TOR1AIP1	0.806928	6.95825	9.15067	6.52685e-09	2.08467e-07	10.4539
CCDC178	0.931123	6.48867	9.13502	6.72477e-09	2.14449e-07	10.4236
FGL2	1.86293	6.86942	9.13356	6.74343e-09	2.14705e-07	10.4208
ATP8B2	0.725339	7.49939	9.1327	6.75458e-09	2.14721e-07	10.4191
GIMAP7	1.85421	6.40096	9.13153	6.76973e-09	2.14865e-07	10.4168
FRY	1.39212	6.11651	9.12927	6.79899e-09	2.15416e-07	10.4124
DLX6-AS1	-1.28275	5.3603	-9.12854	6.80846e-09	2.15416e-07	10.411
RHNO1	-0.743843	7.04584	-9.12639	6.83643e-09	2.15963e-07	10.4069
GPSM2	-1.01631	5.84298	-9.11046	7.04794e-09	2.22297e-07	10.376
SLC1A2	-0.744369	5.07492	-9.10897	7.06806e-09	2.22583e-07	10.3731
SLC8B1	0.632656	6.65762	9.10656	7.10061e-09	2.2326e-07	10.3684
SGMS1	1.29547	7.21119	9.10483	7.12424e-09	2.23655e-07	10.3651
HPSE2	-0.876769	5.73262	-9.09734	7.22704e-09	2.26529e-07	10.3505
LTC4S	1.05493	6.28948	9.09562	7.25093e-09	2.26926e-07	10.3472
ENG	0.955525	7.5756	9.08846	7.3511e-09	2.29705e-07	10.3333
PDE1A	0.960411	5.08127	9.08299	7.42848e-09	2.31764e-07	10.3227
TYMS	-2.53126	7.33075	-9.08152	7.44946e-09	2.3206e-07	10.3198
TSHZ2	0.967936	6.68925	9.07924	7.48209e-09	2.32717e-07	10.3154
ADRA2C	-1.35872	6.73475	-9.0772	7.51141e-09	2.33006e-07	10.3114
DEPDC1B	-1.56646	4.17104	-9.07699	7.51447e-09	2.33006e-07	10.311
MAGT1	-0.628319	8.4821	-9.06534	7.68423e-09	2.37905e-07	10.2883
RALGDS	0.691898	7.60866	9.06435	7.69887e-09	2.37993e-07	10.2864
ABI3BP	1.95524	6.90867	9.05966	7.76836e-09	2.39774e-07	10.2773
BUB1B	-2.94857	6.77212	-9.0556	7.82925e-09	2.40935e-07	10.2694
TDRD10	0.968139	5.89622	9.05555	7.82985e-09	2.40935e-07	10.2693
STT3A	-0.70316	9.11141	-9.05335	7.86313e-09	2.41448e-07	10.265
RGS2	2.34995	8.69241	9.05286	7.87044e-09	2.41448e-07	10.2641
RGN	1.22696	6.67868	9.04939	7.92306e-09	2.42693e-07	10.2573
WWTR1	1.10437	8.7762	9.0459	7.97637e-09	2.43956e-07	10.2505
LPAR3	-1.28591	5.82369	-9.03388	8.16277e-09	2.49279e-07	10.2271
HOXD10	-1.82253	7.15822	-9.03017	8.22126e-09	2.50585e-07	10.2198
WDR34	-0.91303	7.28912	-9.02959	8.23036e-09	2.50585e-07	10.2187
RHOBTB3	1.45659	7.85942	9.02286	8.33757e-09	2.53467e-07	10.2056
SELE	1.77668	4.89265	9.0197	8.38852e-09	2.54633e-07	10.1994
PLEKHH1	-1.96045	6.64181	-9.01663	8.43822e-09	2.54961e-07	10.1934
CENPE	-1.56901	5.23442	-9.01618	8.44559e-09	2.54961e-07	10.1925
RNF13	0.844663	8.20164	9.01553	8.45616e-09	2.54961e-07	10.1913
BNIP3L	0.743887	9.73871	9.01514	8.4625e-09	2.54961e-07	10.1905
FABP4	2.27034	5.80747	9.01072	8.53476e-09	2.56755e-07	10.1819
GIMAP8	1.47066	5.94382	9.00834	8.57392e-09	2.57167e-07	10.1773
EPS8	1.33988	9.29616	9.0058	8.61602e-09	2.58046e-07	10.1723
LOC100130417	-0.593139	6.0341	-9.00464	8.63536e-09	2.58242e-07	10.17
MKI67	-1.80967	6.22556	-8.99895	8.73047e-09	2.607e-07	10.1589
FAM102B	1.04838	6.81919	8.98667	8.93958e-09	2.6655e-07	10.1349
CENPF	-1.82984	5.63886	-8.97961	9.06216e-09	2.69806e-07	10.1211
NBL1	1.71777	8.87405	8.97431	9.15528e-09	2.72177e-07	10.1107
HMG20B	-0.745384	7.27402	-8.96755	9.27561e-09	2.7499e-07	10.0975
CCDC181	1.00934	4.70296	8.96747	9.27713e-09	2.7499e-07	10.0973
MCM4	-1.17677	6.4711	-8.96521	9.31762e-09	2.75431e-07	10.0929
HNF1B	-0.933501	6.62741	-8.96512	9.3193e-09	2.75431e-07	10.0927
EMX2OS	-0.717695	7.3774	-8.95181	9.56204e-09	2.82192e-07	10.0666
TMOD2	0.833284	5.08649	8.94468	9.69482e-09	2.85278e-07	10.0527
ST6GALNAC6	0.902525	6.62723	8.94468	9.69486e-09	2.85278e-07	10.0527
CYP39A1	1.03675	5.84568	8.94154	9.75385e-09	2.86596e-07	10.0465
TFAP2C	-1.20648	6.34622	-8.94078	9.76821e-09	2.866e-07	10.045
AMD1	-1.03486	7.93017	-8.93647	9.85006e-09	2.88583e-07	10.0366
CRTC3	0.937933	8.0787	8.93527	9.87293e-09	2.88833e-07	10.0342
SUSD4	0.737473	5.68217	8.93337	9.90927e-09	2.89477e-07	10.0305
CHCHD10	-1.22287	8.45984	-8.92182	1.01333e-08	2.95594e-07	10.0078
PRKAB1	-0.780448	7.07789	-8.92012	1.01667e-08	2.9614e-07	10.0045
PDIA6	-1.22654	9.80092	-8.91212	1.03257e-08	3.00338e-07	9.98873
SCD5	0.934533	7.41706	8.90564	1.04562e-08	3.03696e-07	9.97599
NFIB	1.08132	7.89169	8.90313	1.05071e-08	3.04736e-07	9.97106
ANKRD13B	-0.769843	6.6241	-8.90048	1.05614e-08	3.05871e-07	9.96584
RAD54B	-1.29202	5.97708	-8.89096	1.07583e-08	3.10402e-07	9.94711
NUDT15	-1.08015	7.32976	-8.89068	1.0764e-08	3.10402e-07	9.94657
SSX2IP	-0.815363	5.88508	-8.88899	1.07994e-08	3.10979e-07	9.94324
ANAPC4	-1.80705	9.51256	-8.88775	1.08255e-08	3.11286e-07	9.94079
FOXM1	-1.31688	6.11126	-8.88569	1.08688e-08	3.11733e-07	9.93674
VIT	1.4163	6.45031	8.88554	1.08719e-08	3.11733e-07	9.93645
LRRC8E	-0.930112	5.15608	-8.88385	1.09077e-08	3.12315e-07	9.93312
EPHA4	1.13256	6.08448	8.87209	1.11599e-08	3.19084e-07	9.90994
NECTIN3	1.03833	5.34346	8.86783	1.12526e-08	3.21281e-07	9.90154
PDK4	2.35908	7.07707	8.8623	1.13742e-08	3.24293e-07	9.89064
LSR	-0.950464	6.57842	-8.86075	1.14086e-08	3.24814e-07	9.88758
CRYM	-0.867316	6.66004	-8.85467	1.15443e-08	3.28214e-07	9.87559
DNMT1	-1.08273	7.73976	-8.85353	1.15699e-08	3.2848e-07	9.87335
CRMP1	-0.964469	7.45147	-8.85183	1.16083e-08	3.29108e-07	9.86998
CHD7	-0.636728	6.57805	-8.85087	1.16298e-08	3.29257e-07	9.8681
SAPCD2	-0.837029	7.07039	-8.84974	1.16555e-08	3.29521e-07	9.86587
SELENOM	1.08278	8.93505	8.8479	1.16973e-08	3.29771e-07	9.86223
CD163	1.9246	6.94747	8.8473	1.17111e-08	3.29771e-07	9.86104
TSPAN13	-1.84466	8.40167	-8.84692	1.17197e-08	3.29771e-07	9.86029
ZDHHC23	-0.852382	5.77935	-8.84648	1.17297e-08	3.29771e-07	9.85943
CHN2	1.28004	6.45724	8.84049	1.18674e-08	3.33178e-07	9.84759
RXFP1	-2.76575	5.86784	-8.83658	1.19581e-08	3.35259e-07	9.83987
TOM1L1	-1.26145	7.03077	-8.83525	1.19891e-08	3.35663e-07	9.83724
NUS1P3	-2.28278	5.45959	-8.83017	1.21084e-08	3.38532e-07	9.8272
GDA	-1.76603	6.30259	-8.82855	1.21466e-08	3.39131e-07	9.82401
TSHZ1	1.25651	8.75667	8.82748	1.21719e-08	3.392e-07	9.8219
PKP3	-0.667523	6.28657	-8.82703	1.21827e-08	3.392e-07	9.821
NUSAP1	-2.22274	7.4083	-8.82319	1.22742e-08	3.41278e-07	9.81341
MAML2	0.971864	7.21849	8.81408	1.24943e-08	3.46918e-07	9.79538
CYLD	0.62119	6.32406	8.80197	1.2793e-08	3.53572e-07	9.77142
SGCD	1.26989	6.59271	8.80158	1.28028e-08	3.53572e-07	9.77064
KRT8	-1.24039	7.45086	-8.80153	1.2804e-08	3.53572e-07	9.77055
GCSH	-1.15361	8.92557	-8.79425	1.29873e-08	3.58145e-07	9.75613
PDK3	0.643115	6.54253	8.79066	1.30787e-08	3.60172e-07	9.74902
NDC80	-2.32625	6.21207	-8.78887	1.31247e-08	3.60946e-07	9.74546
LEMD1-AS1	1.23179	4.67036	8.78531	1.32161e-08	3.62968e-07	9.73842
TGFBR2	1.23132	7.63443	8.78015	1.33502e-08	3.65702e-07	9.72818
FAM174B	-0.970711	6.32381	-8.78008	1.3352e-08	3.65702e-07	9.72805
BBX	0.616425	7.98152	8.7745	1.34985e-08	3.69216e-07	9.71697
PLXNA2	0.77729	6.40779	8.77242	1.35535e-08	3.70219e-07	9.71285
FGFR2	-0.884498	6.09823	-8.77016	1.36136e-08	3.71356e-07	9.70837
PGBD5	-1.99616	6.15963	-8.76768	1.36798e-08	3.72659e-07	9.70344
REC8	-0.770926	7.00157	-8.76129	1.38521e-08	3.76844e-07	9.69075
RAB11FIP2	0.72042	7.80245	8.75002	1.41611e-08	3.84692e-07	9.66837
CDC42BPA	0.677425	7.3588	8.74939	1.41787e-08	3.84692e-07	9.66711
PAK6	-0.787512	5.82025	-8.73244	1.46578e-08	3.97158e-07	9.6334
GCLC	-2.17143	7.68077	-8.71651	1.5123e-08	4.09214e-07	9.60171
PLTP	1.08285	8.80531	8.70627	1.54305e-08	4.16975e-07	9.5813
WNK3	0.890895	5.84927	8.69973	1.56301e-08	4.20729e-07	9.56826
EDAR	-0.886047	6.67753	-8.69967	1.5632e-08	4.20729e-07	9.56814
SLC15A3	0.860895	7.10553	8.6955	1.57605e-08	4.23623e-07	9.55983
EFNB2	-0.864116	8.01433	-8.69236	1.58582e-08	4.25278e-07	9.55356
SMARCA4	-0.768888	7.61611	-8.69217	1.58642e-08	4.25278e-07	9.55318
ZNF521	1.92029	6.69935	8.6796	1.62614e-08	4.3477e-07	9.5281
TRPM4	-0.931076	6.30817	-8.67827	1.6304e-08	4.35333e-07	9.52544
ST8SIA2	-0.860227	4.95014	-8.6748	1.64158e-08	4.37741e-07	9.51851
CA12	-1.93567	7.04589	-8.67263	1.64859e-08	4.38771e-07	9.51419
GPRASP1	1.5255	7.86307	8.67226	1.64979e-08	4.38771e-07	9.51345
DOCK10	0.972831	5.5552	8.66431	1.67585e-08	4.45116e-07	9.49755
SLC7A1	-1.4055	6.93029	-8.66297	1.68028e-08	4.45416e-07	9.49488
CEP55	-2.46114	5.514	-8.66263	1.6814e-08	4.45416e-07	9.4942
NRXN1	-0.915573	4.93787	-8.65589	1.7039e-08	4.50785e-07	9.48072
HOXB4	-0.710312	6.53837	-8.65449	1.70859e-08	4.51168e-07	9.47793
HS3ST3A1	1.51628	4.75081	8.65413	1.70982e-08	4.51168e-07	9.4772
KIAA1210	-2.72289	6.11193	-8.65168	1.71808e-08	4.52758e-07	9.47231
ELP3	-1.13793	8.31441	-8.64667	1.73513e-08	4.56423e-07	9.46229
MPZL2	-1.83547	6.36887	-8.64581	1.73808e-08	4.56423e-07	9.46057
PIK3AP1	0.86886	5.75458	8.64561	1.73877e-08	4.56423e-07	9.46016
CEACAM1	-1.12941	6.11159	-8.64486	1.74135e-08	4.56504e-07	9.45866
TTYH2	0.845984	6.60994	8.63478	1.77634e-08	4.65073e-07	9.43848
ANO6	1.06671	7.73932	8.63339	1.78123e-08	4.65751e-07	9.43569
LGALS8	0.712538	6.86337	8.62985	1.79372e-08	4.68409e-07	9.42861
MIER1	0.59272	6.54906	8.62663	1.80515e-08	4.70786e-07	9.42216
PLCH1	-0.816785	4.8853	-8.62494	1.8112e-08	4.71753e-07	9.41877
C2orf40	1.95705	6.21451	8.62192	1.82204e-08	4.73965e-07	9.41272
HMMR	-2.07748	5.89554	-8.61624	1.84261e-08	4.78698e-07	9.40133
IL13RA1	0.756114	7.82766	8.61427	1.8498e-08	4.78901e-07	9.39738
SCNN1A	-1.13138	6.85167	-8.61407	1.85051e-08	4.78901e-07	9.39699
RNASEH2A	-1.31069	7.18801	-8.60253	1.89323e-08	4.8933e-07	9.37384
C16orf46	-0.761843	5.96377	-8.60056	1.90063e-08	4.90616e-07	9.36988
RIPK4	-0.957332	6.28558	-8.59424	1.92455e-08	4.95754e-07	9.35719
TSPAN7	1.11099	6.79436	8.59401	1.92545e-08	4.95754e-07	9.35672
SAMD9L	0.702991	6.17829	8.5917	1.93426e-08	4.97389e-07	9.35209
MCUB	1.11151	7.2913	8.5667	2.03248e-08	5.2198e-07	9.30184
CPXM1	-1.184	9.11183	-8.56149	2.0536e-08	5.26735e-07	9.29135
APEX1	-0.641623	10.1788	-8.55584	2.07673e-08	5.31578e-07	9.27999
RAD54L	-1.03025	6.19287	-8.55512	2.07974e-08	5.31578e-07	9.27853
WDFY3-AS2	1.11462	5.32636	8.55496	2.08038e-08	5.31578e-07	9.27821
ANKRD13A	0.764039	7.85967	8.54291	2.13073e-08	5.43754e-07	9.25395
MCFD2	0.782082	7.56958	8.54067	2.14024e-08	5.44971e-07	9.24944
DLGAP5	-2.69963	5.8423	-8.54052	2.1409e-08	5.44971e-07	9.24912
FILIP1L	1.97939	8.06698	8.53846	2.14967e-08	5.46515e-07	9.24498
HELLS	-1.5115	5.91858	-8.53546	2.16252e-08	5.49089e-07	9.23893
CNTN3	-1.88779	5.82462	-8.53001	2.18606e-08	5.54369e-07	9.22795
SLC39A6	-1.34754	9.1632	-8.51756	2.24088e-08	5.67559e-07	9.20282
PLPPR4	-2.10195	5.92501	-8.51348	2.25915e-08	5.7147e-07	9.19458
KLHL5	0.837208	6.49812	8.49749	2.33222e-08	5.89215e-07	9.16229
TNC	-2.52878	6.94635	-8.49663	2.33621e-08	5.89484e-07	9.16056
CKS2	-2.26864	8.35513	-8.49198	2.35798e-08	5.94234e-07	9.15115
CTSF	1.03237	8.01409	8.47893	2.42014e-08	6.07923e-07	9.12476
TK1	-1.54102	6.3698	-8.47868	2.42133e-08	6.07923e-07	9.12425
KDF1	-0.868945	5.27936	-8.46859	2.47058e-08	6.18324e-07	9.10383
MFSD2A	-1.5483	6.65865	-8.46245	2.50107e-08	6.24061e-07	9.09139
PRSS16	-1.04492	5.42207	-8.45666	2.53011e-08	6.30528e-07	9.07968
LXN	2.14431	8.5784	8.45546	2.53621e-08	6.30867e-07	9.07723
CYB561	-0.662284	7.14163	-8.45516	2.53772e-08	6.30867e-07	9.07663
KAT2B	1.23225	7.21236	8.45266	2.55043e-08	6.32478e-07	9.07156
CYP2J2	-1.16864	6.07804	-8.45161	2.55579e-08	6.32557e-07	9.06943
HEBP1	0.933173	8.75019	8.45135	2.55709e-08	6.32557e-07	9.06891
CCDC68	1.0368	5.31596	8.45075	2.56019e-08	6.32557e-07	9.06769
EZH2	-1.64674	6.43762	-8.44078	2.61172e-08	6.43733e-07	9.04747
PAICS	-1.18521	7.65828	-8.44077	2.6118e-08	6.43733e-07	9.04744
TTK	-2.33956	5.13851	-8.43611	2.63623e-08	6.48963e-07	9.03799
MARK1	-0.720649	5.21214	-8.43138	2.66132e-08	6.5434e-07	9.02838
PPM1K	0.975208	7.07244	8.42268	2.70801e-08	6.64204e-07	9.01074
HEY2	-2.1833	7.18024	-8.42202	2.71161e-08	6.64279e-07	9.00939
RARRES2	1.77116	9.56814	8.42066	2.71899e-08	6.65279e-07	9.00664
NBEA	0.696139	6.64	8.41601	2.74445e-08	6.70696e-07	8.99718
TUNAR	-2.41541	6.33533	-8.40911	2.78265e-08	6.79209e-07	8.98316
LMOD1	2.04926	7.26326	8.40538	2.8035e-08	6.83472e-07	8.97558
ARHGAP11A	-0.919684	4.19788	-8.40448	2.80857e-08	6.83882e-07	8.97375
MYCBP2	0.765481	8.69326	8.40346	2.81435e-08	6.84463e-07	8.97167
LOC643733	1.59779	5.14529	8.39937	2.83751e-08	6.8885e-07	8.96335
HGD	-1.52337	5.58846	-8.39907	2.83921e-08	6.8885e-07	8.96274
COX6C	-0.637542	11.1186	-8.39661	2.85328e-08	6.91433e-07	8.95773
KPNA2	-1.70762	8.97136	-8.39526	2.86098e-08	6.92466e-07	8.955
NEGR1	1.6385	4.94644	8.39251	2.87683e-08	6.9547e-07	8.94939
DUSP4	-1.099	6.06508	-8.39018	2.89031e-08	6.97892e-07	8.94465
ECT2	-1.27264	5.48975	-8.38389	2.92702e-08	7.05913e-07	8.93184
ACTA2	1.77901	9.95428	8.38245	2.93547e-08	7.07106e-07	8.92892
RAPGEF5	0.957891	6.14523	8.38151	2.94103e-08	7.07599e-07	8.927
SKAP2	0.847562	5.95222	8.38039	2.94763e-08	7.08343e-07	8.92473
ESF1	0.799337	7.45328	8.37676	2.96918e-08	7.12674e-07	8.91733
PDIA4	-1.03852	8.63768	-8.37327	2.99007e-08	7.16834e-07	8.91022
NR2F6	-0.75107	6.68794	-8.36802	3.02181e-08	7.23039e-07	8.89951
HOOK2	-0.610914	7.54391	-8.3678	3.02311e-08	7.23039e-07	8.89907
SERPINI1	1.00002	5.77649	8.36706	3.02762e-08	7.23262e-07	8.89756
NRTN	-1.41239	4.55162	-8.3571	3.08887e-08	7.3702e-07	8.87724
TMEM132C	-1.24276	6.28814	-8.35466	3.10406e-08	7.38899e-07	8.87226
TSPAN2	1.18069	4.70608	8.34586	3.15949e-08	7.50322e-07	8.85431
GINS4	-0.914705	5.36892	-8.3412	3.18924e-08	7.56499e-07	8.8448
DAPK1-IT1	1.72072	6.77591	8.33825	3.20826e-08	7.60117e-07	8.83877
GINS1	-1.75234	6.0518	-8.33692	3.21687e-08	7.61264e-07	8.83605
RHPN2	-2.57415	6.46435	-8.33564	3.22514e-08	7.62325e-07	8.83345
PROSER1	-0.693801	6.7813	-8.33117	3.25433e-08	7.67519e-07	8.82431
ANO1	-1.771	6.78948	-8.33058	3.25821e-08	7.67519e-07	8.8231
CLIP3	0.612483	7.47666	8.33006	3.26159e-08	7.67519e-07	8.82204
SPTLC2	-0.732547	6.9124	-8.32917	3.26744e-08	7.67519e-07	8.82023
MAD2L1	-2.06492	6.17322	-8.32916	3.2675e-08	7.67519e-07	8.82021
GHR	1.2847	6.67077	8.32879	3.26992e-08	7.67519e-07	8.81946
LIMS2	0.761859	7.01073	8.32169	3.31704e-08	7.77426e-07	8.80494
N4BP2L1	0.906154	5.98764	8.32128	3.31983e-08	7.77426e-07	8.80409
FAM213A	-1.09566	8.58435	-8.32047	3.32526e-08	7.77794e-07	8.80243
ITGA11	1.33112	6.78735	8.31702	3.34843e-08	7.82309e-07	8.79539
CAMK1D	0.888913	6.36802	8.31509	3.3615e-08	7.84453e-07	8.79144
GATA2-AS1	-0.912758	6.35845	-8.31222	3.38098e-08	7.87207e-07	8.78557
GNG2	0.698468	6.11642	8.31221	3.3811e-08	7.87207e-07	8.78554
CSTF3	-0.744023	7.1857	-8.30884	3.40414e-08	7.91658e-07	8.77865
PDLIM5	1.22977	7.44653	8.308	3.40989e-08	7.92084e-07	8.77693
PRC1	-2.17725	6.42211	-8.30543	3.42765e-08	7.95293e-07	8.77167
MAP7	-0.936795	6.02334	-8.29741	3.48356e-08	8.07337e-07	8.75525
RAD51AP1	-1.87615	5.60319	-8.2912	3.52748e-08	8.15643e-07	8.74254
PLS3	1.07625	10.3102	8.28793	3.55087e-08	8.19175e-07	8.73584
BISPR	0.894777	5.90998	8.28648	3.5613e-08	8.20643e-07	8.73286
CFL2	0.94612	7.47335	8.28299	3.5865e-08	8.25508e-07	8.72571
HSPB2	0.872768	6.80298	8.2766	3.6331e-08	8.35282e-07	8.71261
AIFM1	-1.37459	7.49369	-8.27425	3.65041e-08	8.38308e-07	8.70779
BGN	1.7646	7.96249	8.27241	3.66402e-08	8.40476e-07	8.70401
GPR155	0.873852	5.25649	8.26835	3.69423e-08	8.46445e-07	8.69568
HMGB3P1	-0.909036	6.6285	-8.2646	3.72234e-08	8.51829e-07	8.68799
GTF2I	-0.927857	6.45753	-8.26405	3.72651e-08	8.51829e-07	8.68685
CAMK1G	0.69478	5.7259	8.2561	3.78696e-08	8.62131e-07	8.67053
FRAS1	-1.01276	5.52196	-8.25601	3.78764e-08	8.62131e-07	8.67035
COL8A2	1.30134	6.08921	8.25592	3.78832e-08	8.62131e-07	8.67017
CPNE5	0.682453	5.95582	8.25383	3.80437e-08	8.6481e-07	8.66587
SRBD1	-0.727861	6.73674	-8.25295	3.81117e-08	8.6538e-07	8.66406
PDE2A	1.07277	6.19035	8.25222	3.81678e-08	8.6568e-07	8.66257
MELK	-2.04903	6.79207	-8.24834	3.84691e-08	8.70079e-07	8.6546
GGT5	1.03268	7.15774	8.24826	3.8475e-08	8.70079e-07	8.65444
TBCCD1	-0.624843	6.37067	-8.24805	3.84911e-08	8.70079e-07	8.65402
GLI3	0.722557	7.04214	8.24066	3.90722e-08	8.81243e-07	8.63881
ZDBF2	1.38628	5.76132	8.23764	3.9312e-08	8.84674e-07	8.6326
SMIM6	-0.95991	5.90497	-8.23575	3.94625e-08	8.87072e-07	8.62873
WDR72	-0.816891	5.21066	-8.226	4.02505e-08	9.03779e-07	8.60867
TNFSF14	1.39731	6.11793	8.22472	4.03549e-08	9.05116e-07	8.60604
DIO2	-2.11301	7.65418	-8.21791	4.09167e-08	9.16698e-07	8.59202
DNAJC10	-1.71011	7.76028	-8.21172	4.1434e-08	9.2626e-07	8.57927
COX5A	-0.983989	8.61178	-8.21121	4.1477e-08	9.2626e-07	8.57822
TLCD2	0.906088	5.73682	8.21116	4.14812e-08	9.2626e-07	8.57812
SAE1	-0.842505	7.46297	-8.2094	4.16294e-08	9.28542e-07	8.5745
G6PC3	-0.693822	7.85044	-8.20337	4.21425e-08	9.37914e-07	8.56207
TMEM125	-0.987973	6.33767	-8.20116	4.23315e-08	9.41084e-07	8.55753
PEAR1	1.25806	7.33928	8.19931	4.2491e-08	9.4359e-07	8.55371
PHACTR4	-0.681535	7.51374	-8.19148	4.31725e-08	9.5662e-07	8.53757
JCAD	1.2484	5.99077	8.18953	4.33439e-08	9.59364e-07	8.53355
SMYD2	-0.739672	7.00603	-8.18783	4.34946e-08	9.60832e-07	8.53003
AASS	1.15021	6.5497	8.1877	4.35054e-08	9.60832e-07	8.52978
S100A10	1.8093	8.74798	8.18657	4.3606e-08	9.62001e-07	8.52744
PCNA	-1.39982	8.86174	-8.18574	4.36796e-08	9.62572e-07	8.52573
C1QTNF1	0.838629	7.07726	8.18457	4.37832e-08	9.63804e-07	8.52332
MCM10	-1.08874	5.16501	-8.17993	4.41984e-08	9.71882e-07	8.51375
RBBP8	-1.09446	8.03039	-8.17743	4.44242e-08	9.73666e-07	8.50858
KIF20A	-2.97807	6.43765	-8.17404	4.47317e-08	9.77316e-07	8.50158
ACACB	0.7714	6.8073	8.17399	4.47359e-08	9.77316e-07	8.50148
BTG3	-0.886785	7.22341	-8.17253	4.48692e-08	9.79168e-07	8.49846
THBS2	2.40521	8.61788	8.1699	4.51097e-08	9.83353e-07	8.49304
NDUFB11	-0.808115	9.12217	-8.16747	4.53336e-08	9.87168e-07	8.48802
ESYT2	0.90035	7.30008	8.16309	4.574e-08	9.94944e-07	8.47896
C8orf31	-0.955843	6.48238	-8.15943	4.60819e-08	1.0013e-06	8.47141
CBS	0.952339	6.60349	8.15831	4.61873e-08	1.00251e-06	8.46909
SOCS5	0.875123	7.65299	8.15017	4.69599e-08	1.01819e-06	8.45226
CD47	0.761905	7.63093	8.14886	4.7085e-08	1.0198e-06	8.44956
ADAMTS19	-1.72952	5.9442	-8.148	4.71678e-08	1.0205e-06	8.44778
GAB1	0.667133	6.15222	8.1437	4.75828e-08	1.02764e-06	8.43889
DTX1	-0.918131	6.77681	-8.14108	4.78384e-08	1.03059e-06	8.43346
ALDH18A1	-0.876876	8.20276	-8.14004	4.79401e-08	1.03105e-06	8.4313
C1GALT1C1L	-0.837995	5.33991	-8.13911	4.80305e-08	1.03105e-06	8.42939
CLU	1.91845	8.0479	8.139	4.80414e-08	1.03105e-06	8.42916
SHISA6	-1.45662	5.29659	-8.13867	4.8074e-08	1.03105e-06	8.42847
FANCI	-1.13234	6.19415	-8.13011	4.89207e-08	1.0472e-06	8.41076
GPIHBP1	0.952644	6.39211	8.12306	4.96297e-08	1.06125e-06	8.39616
PBK	-2.68389	5.95594	-8.1204	4.99007e-08	1.06592e-06	8.39064
CDIPT	0.688751	9.25927	8.11924	5.00189e-08	1.06732e-06	8.38824
CDCA3	-1.36443	5.9702	-8.11796	5.0149e-08	1.06896e-06	8.3856
ZNF641	0.682063	7.15274	8.11491	5.04626e-08	1.07451e-06	8.37928
PLOD2	1.53936	8.11974	8.1134	5.06188e-08	1.0767e-06	8.37614
FTL	1.22618	12.2351	8.10114	5.1903e-08	1.10278e-06	8.35073
PAX8	-1.28035	6.8699	-8.10066	5.19538e-08	1.10278e-06	8.34973
ALCAM	-0.77477	7.98941	-8.09958	5.20687e-08	1.10333e-06	8.34749
GIMAP4	1.23914	6.23141	8.09939	5.20894e-08	1.10333e-06	8.34709
LDB3	0.767649	6.1423	8.09865	5.21683e-08	1.10385e-06	8.34555
EGFL6	-1.96581	6.75983	-8.09567	5.24871e-08	1.10943e-06	8.33937
WDR77	-1.5178	8.02912	-8.09451	5.26115e-08	1.1109e-06	8.33697
KIF15	-2.08858	5.56119	-8.09254	5.28248e-08	1.11423e-06	8.33287
PPDPF	-0.617324	7.8538	-8.09032	5.30646e-08	1.11812e-06	8.32827
SLC39A11	-0.906145	6.97876	-8.08885	5.32244e-08	1.12032e-06	8.32522
RAPGEF3	0.952117	6.45475	8.08022	5.41732e-08	1.1391e-06	8.3073
FXYD1	1.41454	7.67717	8.07919	5.42879e-08	1.14033e-06	8.30515
OLFML1	1.56433	8.0679	8.07676	5.45588e-08	1.14448e-06	8.3001
ALYREF	-0.960429	7.91834	-8.0764	5.45987e-08	1.14448e-06	8.29936
KCTD12	1.88451	9.44284	8.06996	5.5324e-08	1.15848e-06	8.28597
SAMD9	0.709353	6.13426	8.06385	5.60207e-08	1.17185e-06	8.27327
PMAIP1	-2.37233	6.57719	-8.05633	5.68908e-08	1.18882e-06	8.25764
FOXN3	0.894711	7.29329	8.05553	5.6984e-08	1.18953e-06	8.25598
FXYD4	-0.80454	5.53309	-8.0531	5.72696e-08	1.19303e-06	8.25091
TTF2	-0.976414	5.02689	-8.05204	5.73938e-08	1.19438e-06	8.24871
BTBD11	-1.82677	5.50221	-8.04543	5.8178e-08	1.20891e-06	8.23494
PLPP5	-0.639445	7.37094	-8.04514	5.82115e-08	1.20891e-06	8.23436
NPR2	-1.42606	7.18405	-8.04324	5.844e-08	1.21116e-06	8.23038
QPCT	-1.83112	6.42959	-8.04159	5.86371e-08	1.214e-06	8.22696
ANLN	-2.29477	5.77099	-8.04052	5.87664e-08	1.21543e-06	8.22473
ZBTB4	0.862617	8.79588	8.0391	5.89387e-08	1.21774e-06	8.22176
IRAK3	0.816266	5.19144	8.03433	5.95178e-08	1.22845e-06	8.21184
PDGFA	0.794232	6.26905	8.03145	5.98718e-08	1.2345e-06	8.20583
APP	0.704122	8.95226	8.03079	5.99523e-08	1.23489e-06	8.20446
TCF3	-0.594789	6.92383	-8.02523	6.0641e-08	1.24781e-06	8.19287
STXBP1	0.876403	7.76924	8.02254	6.0977e-08	1.25344e-06	8.18727
JCHAIN	4.02944	6.09436	8.01132	6.24e-08	1.28113e-06	8.16387
STIL	-1.15926	6.12765	-8.01093	6.24508e-08	1.28113e-06	8.16304
SCGB1D2	-4.67656	7.5483	-8.00769	6.28675e-08	1.28837e-06	8.15629
MARVELD3	-0.78993	5.98398	-8.00311	6.34636e-08	1.29795e-06	8.14672
ESPL1	-1.06941	6.0528	-8.00138	6.3689e-08	1.30124e-06	8.14312
TIMELESS	-1.18337	6.34741	-7.99828	6.4097e-08	1.30825e-06	8.13665
ANG	1.81034	6.9627	7.99548	6.44675e-08	1.31316e-06	8.1308
CPNE2	-0.91693	8.12738	-7.99158	6.49874e-08	1.32108e-06	8.12265
IFI16	1.04634	9.2747	7.98408	6.59993e-08	1.3403e-06	8.10697
DEPDC1	-1.52049	5.00826	-7.98207	6.62732e-08	1.34451e-06	8.10277
CARD16	1.1696	6.14406	7.97446	6.7321e-08	1.3644e-06	8.08686
NDC1	-0.764897	6.73915	-7.96749	6.8296e-08	1.38277e-06	8.07227
MYOCD	3.00025	7.23185	7.9658	6.8534e-08	1.3862e-06	8.06874
CDCA5	-1.31749	6.45566	-7.9639	6.88025e-08	1.38885e-06	8.06478
TRAPPC6A	-0.69779	7.62025	-7.95915	6.94812e-08	1.40115e-06	8.05482
SMC5	0.648543	7.10842	7.95563	6.99878e-08	1.40976e-06	8.04745
CAPRIN2	0.646302	7.51594	7.95473	7.01179e-08	1.40976e-06	8.04556
KIF4A	-1.99446	6.06287	-7.94368	7.17362e-08	1.44086e-06	8.02242
SOCS2	-0.876729	7.20599	-7.93717	7.27066e-08	1.4589e-06	8.00878
ACE	-0.951173	6.09025	-7.93457	7.30995e-08	1.46533e-06	8.00332
ARFGEF3	-0.656793	4.49745	-7.93224	7.34526e-08	1.47095e-06	7.99843
FNBP1L	-0.959877	8.28806	-7.92978	7.38269e-08	1.47698e-06	7.99327
LRRC46	-0.92162	5.95345	-7.92881	7.39739e-08	1.47845e-06	7.99125
FAM83D	-1.95449	5.90424	-7.92658	7.43161e-08	1.48382e-06	7.98657
AGPAT2	-0.697489	7.33263	-7.92288	7.48877e-08	1.49228e-06	7.9788
LAMC3	-0.913816	6.44629	-7.92053	7.52518e-08	1.49806e-06	7.97388
DPYSL2	1.11536	10.2693	7.92002	7.53319e-08	1.49818e-06	7.9728
AURKB	-1.39252	5.98786	-7.91551	7.60387e-08	1.51074e-06	7.96333
SLBP	-0.632099	8.34081	-7.91419	7.62454e-08	1.51336e-06	7.96057
GAS1RR	0.825769	5.12644	7.9103	7.68626e-08	1.52411e-06	7.95239
TRPV2	0.908132	5.98706	7.90401	7.78709e-08	1.5422e-06	7.93917
DCN	1.64402	10.702	7.90366	7.79273e-08	1.5422e-06	7.93844
LRCH2	1.12859	6.84864	7.8956	7.92383e-08	1.56457e-06	7.92151
CD22	0.944999	5.76842	7.89548	7.92589e-08	1.56457e-06	7.92125
SOBP	0.780306	6.27102	7.89528	7.92905e-08	1.56457e-06	7.92085
ZNF395	0.961866	6.99636	7.88956	8.02367e-08	1.58015e-06	7.90881
MGC70870	-0.654132	6.31233	-7.88847	8.0418e-08	1.58218e-06	7.90652
ADGRG1	-1.00038	7.26672	-7.88759	8.05657e-08	1.58354e-06	7.90466
RRAGC	0.638291	7.46171	7.87688	8.23748e-08	1.61753e-06	7.88213
THBS4	1.77946	7.40778	7.87622	8.24876e-08	1.61817e-06	7.88074
CRIP1	-1.5921	8.33296	-7.8754	8.26282e-08	1.61935e-06	7.87902
LAMC2	-1.36207	6.14017	-7.87203	8.32081e-08	1.62827e-06	7.87192
CMAHP	1.34601	5.56469	7.87182	8.32447e-08	1.62827e-06	7.87148
FZD10	-1.89253	6.24557	-7.86636	8.41936e-08	1.64206e-06	7.85998
TMEM120B	-1.55979	7.2102	-7.85954	8.5394e-08	1.66386e-06	7.84562
CNRIP1	0.887442	8.51979	7.85413	8.63595e-08	1.67949e-06	7.83421
HOXD-AS2	0.631726	6.15814	7.85411	8.63621e-08	1.67949e-06	7.83418
DTL	-1.69929	6.16353	-7.85219	8.67076e-08	1.68458e-06	7.83013
E2F8	-1.90388	4.70324	-7.85113	8.68991e-08	1.68668e-06	7.82789
KDSR	0.757419	7.17588	7.85037	8.70367e-08	1.68773e-06	7.82629
ASPM	-1.7412	5.25484	-7.84968	8.71615e-08	1.68852e-06	7.82483
RFXANK	-0.689645	7.6847	-7.84386	8.82221e-08	1.70743e-06	7.81256
YWHAE	-0.685991	9.20757	-7.84062	8.88188e-08	1.71733e-06	7.80573
MANSC1	-0.865935	8.01186	-7.83814	8.9277e-08	1.72454e-06	7.80051
ITGA7	1.00771	6.95387	7.8354	8.97883e-08	1.7311e-06	7.79471
C4orf46	-1.07672	6.00474	-7.83367	9.01116e-08	1.73568e-06	7.79107
SPINT1	-1.01033	6.94109	-7.83048	9.07124e-08	1.74458e-06	7.78433
MYO5A	0.604257	5.39936	7.83029	9.07467e-08	1.74458e-06	7.78394
MAPK10	0.606885	6.51001	7.82572	9.16145e-08	1.75959e-06	7.77429
SKA1	-0.755494	3.89666	-7.8206	9.25959e-08	1.77675e-06	7.76348
NUF2	-2.14612	5.06788	-7.8186	9.29827e-08	1.78248e-06	7.75925
CCL2	2.16359	7.4172	7.81765	9.31679e-08	1.78264e-06	7.75723
SLC26A7	-1.85781	4.9916	-7.8061	9.54356e-08	1.8243e-06	7.73284
JADE1	0.832649	6.79885	7.80411	9.58331e-08	1.83017e-06	7.72862
IQGAP3	-0.723562	5.39793	-7.80213	9.62293e-08	1.836e-06	7.72444
LLGL2	-0.694362	5.80024	-7.80015	9.66271e-08	1.84185e-06	7.72025
FARP1	-0.693589	7.42584	-7.79791	9.70787e-08	1.84871e-06	7.71552
HEY1	-1.08932	7.30676	-7.79261	9.81585e-08	1.86627e-06	7.7043
NPW	-0.928464	4.73986	-7.79248	9.81858e-08	1.86627e-06	7.70402
NES	-0.751266	7.16346	-7.78674	9.93683e-08	1.88697e-06	7.69187
LRFN5	-0.743514	5.26081	-7.78258	1.00235e-07	1.89985e-06	7.68307
SERPING1	2.42883	9.61313	7.78059	1.00652e-07	1.90597e-06	7.67885
C1QTNF6	-0.767227	6.30703	-7.77389	1.02069e-07	1.92934e-06	7.66468
GYPC	0.707179	8.37864	7.77385	1.02077e-07	1.92934e-06	7.66459
KLHL21	0.879791	7.03971	7.7706	1.02773e-07	1.94067e-06	7.6577
RUSC1	-0.72481	7.76384	-7.76255	1.04518e-07	1.96755e-06	7.64062
KAZALD1	-0.751578	5.97177	-7.76223	1.04586e-07	1.96755e-06	7.63996
C17orf58	-1.52669	7.78463	-7.7617	1.04703e-07	1.96791e-06	7.63882
PKD1L2	-1.15523	5.86598	-7.75924	1.05243e-07	1.97623e-06	7.6336
FGFR1OP2	0.937584	6.81964	7.75855	1.05394e-07	1.97721e-06	7.63216
NEK2	-1.54798	5.07586	-7.75129	1.07007e-07	2.00561e-06	7.61675
RFC3	-1.14218	6.4803	-7.74771	1.0781e-07	2.01879e-06	7.60917
MAP3K7CL	0.878617	4.6115	7.73659	1.10348e-07	2.0644e-06	7.58556
HINT1	-0.640626	10.0048	-7.73584	1.10521e-07	2.06573e-06	7.58397
SYNC	1.5358	5.66299	7.73519	1.10674e-07	2.06666e-06	7.58257
FLRT1	-1.08944	6.32036	-7.7333	1.11112e-07	2.07292e-06	7.57857
AGTR1	1.11542	5.02323	7.72987	1.11912e-07	2.08401e-06	7.57128
SCARA3	-0.772194	6.14337	-7.72895	1.12128e-07	2.0861e-06	7.56933
PCNX1	0.595115	6.25729	7.72593	1.1284e-07	2.09741e-06	7.56291
CENPU	-1.62678	6.36829	-7.72344	1.1343e-07	2.10644e-06	7.55762
FGFR3	-1.25485	5.86921	-7.72108	1.13992e-07	2.11492e-06	7.55261
ENO2	1.13485	6.19631	7.71051	1.16546e-07	2.16033e-06	7.53013
FBXO32	1.7464	6.69683	7.70689	1.17435e-07	2.17481e-06	7.52242
MOXD1	-1.73418	6.96347	-7.70627	1.17587e-07	2.17563e-06	7.52111
LINC00312	0.937085	6.11743	7.69751	1.19769e-07	2.21252e-06	7.50246
GOLM1	-1.13582	7.65403	-7.69669	1.19975e-07	2.21372e-06	7.50072
WWC1	-0.594703	6.00779	-7.69268	1.20989e-07	2.22836e-06	7.49218
CDCA4	-0.688261	7.28855	-7.69161	1.21262e-07	2.23135e-06	7.4899
FRMD3	0.890056	5.61981	7.68762	1.22281e-07	2.24805e-06	7.48141
SEMA6A	0.606542	6.3686	7.68453	1.23078e-07	2.25973e-06	7.47482
STIM2	0.652758	7.04114	7.67863	1.24611e-07	2.28465e-06	7.46226
COL14A1	1.03206	7.38689	7.67575	1.2537e-07	2.29647e-06	7.45611
ZNF367	-1.73816	5.79559	-7.67331	1.26015e-07	2.30619e-06	7.4509
JDP2	0.740123	6.1265	7.66795	1.27443e-07	2.33022e-06	7.43947
PATJ	-0.716973	5.76046	-7.66507	1.28216e-07	2.34011e-06	7.43334
C9orf116	-1.03286	6.19396	-7.66391	1.2853e-07	2.34295e-06	7.43085
TROAP	-0.839017	6.52622	-7.66318	1.28726e-07	2.34307e-06	7.42931
HOXA5	-1.93273	7.09311	-7.65882	1.29912e-07	2.36252e-06	7.42001
GPR1	0.63534	4.20142	7.65406	1.31221e-07	2.38418e-06	7.40984
CALHM2	0.944504	7.51449	7.64614	1.33428e-07	2.41774e-06	7.39292
GCKR	0.7511	5.67965	7.64352	1.34165e-07	2.42675e-06	7.38733
ERI2	-0.639542	5.5814	-7.64054	1.35009e-07	2.43983e-06	7.38097
SUSD3	0.591843	5.87397	7.63763	1.35839e-07	2.44933e-06	7.37476
SH3YL1	-1.02604	8.5785	-7.637	1.3602e-07	2.44933e-06	7.37341
ITGA6	-1.41505	7.69969	-7.63262	1.37281e-07	2.46794e-06	7.36404
KIF9	-0.593656	6.8919	-7.63219	1.37405e-07	2.46794e-06	7.36313
HNRNPAB	-1.10448	9.83835	-7.63179	1.3752e-07	2.46794e-06	7.36228
SLC35A2	-0.595925	6.28948	-7.61537	1.42367e-07	2.55224e-06	7.32715
ESPN	-0.693215	5.72986	-7.61156	1.43515e-07	2.5703e-06	7.319
GIMAP6	1.28285	6.24043	7.61118	1.43629e-07	2.5703e-06	7.3182
FABP3	0.830324	5.79807	7.60938	1.44177e-07	2.57783e-06	7.31433
RGS5	0.973025	7.82479	7.60748	1.44755e-07	2.58281e-06	7.31028
SPATA17	-1.00065	4.82027	-7.60747	1.44761e-07	2.58281e-06	7.31024
RBM24	-1.48971	6.23203	-7.60507	1.45493e-07	2.59216e-06	7.30512
EMCN	0.858665	6.587	7.60268	1.46229e-07	2.60298e-06	7.3
CASP1	1.07783	6.55461	7.60148	1.466e-07	2.60729e-06	7.29743
MFSD1	0.816217	8.6685	7.59864	1.47483e-07	2.62069e-06	7.29134
GPX7	-1.11716	7.63793	-7.59692	1.48019e-07	2.62559e-06	7.28766
NTF3	1.05528	6.24289	7.59582	1.48364e-07	2.62939e-06	7.2853
SETDB2	0.651522	5.85096	7.5932	1.49187e-07	2.64165e-06	7.27969
HOXB8	-0.67963	4.78879	-7.59179	1.49634e-07	2.64493e-06	7.27665
TRMT9B	-1.2193	5.18706	-7.59121	1.49817e-07	2.64586e-06	7.27541
TMEM254	-0.611212	6.33664	-7.58302	1.52431e-07	2.68731e-06	7.25787
KDM7A-DT	-0.585302	6.48021	-7.58092	1.53109e-07	2.69691e-06	7.25337
ALAD	0.647117	6.96669	7.58023	1.53333e-07	2.6985e-06	7.25189
DMTN	-0.598323	6.44855	-7.57722	1.54315e-07	2.71105e-06	7.24541
CACNA1G	-0.678335	6.24575	-7.57489	1.55076e-07	2.71969e-06	7.24042
C3AR1	1.06678	6.6795	7.57397	1.55379e-07	2.72264e-06	7.23844
STRA6	-1.02332	6.22322	-7.56561	1.5815e-07	2.76879e-06	7.22052
SNRPF	-0.871942	8.8535	-7.56167	1.59474e-07	2.78955e-06	7.21206
SLC41A1	0.898681	7.23307	7.56045	1.59888e-07	2.79438e-06	7.20943
KLHDC1	1.13213	5.79422	7.55924	1.60298e-07	2.79669e-06	7.20683
CSDE1	0.585033	9.65583	7.55631	1.61295e-07	2.81166e-06	7.20054
SLC25A15	-0.987165	6.23197	-7.55415	1.62033e-07	2.82209e-06	7.19591
STON1	1.81082	7.86971	7.5516	1.62912e-07	2.8325e-06	7.19043
ZMAT1	1.176	5.53123	7.55012	1.63424e-07	2.83897e-06	7.18724
FAM241A	1.11332	6.09816	7.54803	1.64148e-07	2.84908e-06	7.18276
COL10A1	2.58635	6.20754	7.54535	1.65083e-07	2.85817e-06	7.177
ATRNL1	0.865762	5.45168	7.54394	1.65577e-07	2.86405e-06	7.17397
DNAJC15	-1.42897	7.29097	-7.53804	1.6766e-07	2.89518e-06	7.16129
PRKDC	-0.780653	7.86645	-7.5361	1.68351e-07	2.90456e-06	7.15712
MGLL	-1.27382	7.87772	-7.53219	1.69752e-07	2.92623e-06	7.14872
TRIP13	-1.37556	6.72055	-7.53043	1.7039e-07	2.93383e-06	7.14491
SORCS2	1.02003	6.23424	7.5286	1.7105e-07	2.93825e-06	7.14099
NCAPH	-1.13749	6.17999	-7.52841	1.71119e-07	2.93825e-06	7.14058
HSD17B8	-0.632642	7.40813	-7.52825	1.71177e-07	2.93825e-06	7.14024
FEM1C	-0.898105	7.43079	-7.52612	1.71953e-07	2.94656e-06	7.13565
PPP1CA	-0.904464	9.0245	-7.52283	1.73159e-07	2.96417e-06	7.12856
EMP2	0.971341	7.80629	7.52251	1.73275e-07	2.96417e-06	7.12788
SLC16A9	1.68728	7.69269	7.52122	1.73751e-07	2.96571e-06	7.1251
FAM49A	0.655652	5.54646	7.52107	1.73805e-07	2.96571e-06	7.12478
PRR15L	-1.17412	6.3857	-7.51766	1.75068e-07	2.98473e-06	7.11744
SOWAHC	0.970697	7.37749	7.51685	1.75372e-07	2.98738e-06	7.11569
HJURP	-1.37206	6.02869	-7.51286	1.76864e-07	3.00772e-06	7.10709
NAA40	-0.732529	6.78344	-7.51044	1.77772e-07	3.02063e-06	7.1019
SERINC1	0.834542	9.32221	7.50775	1.78794e-07	3.03288e-06	7.09609
DACH1	-1.157	5.83218	-7.50451	1.80028e-07	3.05125e-06	7.08911
CREBRF	1.28517	7.22613	7.50358	1.80384e-07	3.05473e-06	7.0871
LOC101927809	1.47473	5.43042	7.50252	1.80788e-07	3.05899e-06	7.08484
CITED4	-1.03016	6.73936	-7.49215	1.84818e-07	3.1237e-06	7.06248
C12orf45	-0.58542	7.15951	-7.49189	1.84921e-07	3.1237e-06	7.06191
NR3C2	1.73385	6.38767	7.48869	1.86185e-07	3.14241e-06	7.05501
PROM1	-2.28165	6.4352	-7.48399	1.88054e-07	3.17132e-06	7.04487
TRMT5	-0.762141	9.48546	-7.4768	1.90951e-07	3.21314e-06	7.02937
SIGLEC1	0.737401	6.32013	7.47665	1.91012e-07	3.21314e-06	7.02905
PTGFR	0.815173	5.27101	7.4722	1.92831e-07	3.24062e-06	7.01944
ABHD17C	-1.37854	6.42294	-7.47187	1.92967e-07	3.24062e-06	7.01873
FCGR2B	1.89876	6.03389	7.4692	1.9407e-07	3.25643e-06	7.01295
PRNP	0.939569	8.97161	7.46787	1.94616e-07	3.26113e-06	7.01009
OXR1	-0.658124	7.58139	-7.46733	1.9484e-07	3.26113e-06	7.00893
CDC20	-1.82523	6.78259	-7.4671	1.94938e-07	3.26113e-06	7.00842
LMCD1	1.31705	6.68619	7.46696	1.94996e-07	3.26113e-06	7.00812
GALNT12	-1.85082	6.23601	-7.46397	1.9624e-07	3.27923e-06	7.00166
GALNT15	1.68609	5.80152	7.46081	1.97565e-07	3.29863e-06	6.99484
FKBP5	1.73074	7.30877	7.45731	1.99045e-07	3.3206e-06	6.98727
PIGR	-2.10761	6.9812	-7.4547	2.00155e-07	3.33636e-06	6.98163
SDCBP	0.609837	10.3378	7.4492	2.02518e-07	3.3674e-06	6.96973
BACH2	0.87171	6.01776	7.44873	2.02719e-07	3.36798e-06	6.96873
MXD3	-0.753116	6.82276	-7.44716	2.03399e-07	3.37407e-06	6.96533
YDJC	-0.732837	6.36006	-7.44711	2.0342e-07	3.37407e-06	6.96522
S1PR3	-1.30359	7.13792	-7.44515	2.04272e-07	3.38541e-06	6.96099
DDIAS	-1.06063	5.91272	-7.44242	2.05466e-07	3.40241e-06	6.95508
MDFIC	1.06532	6.88808	7.43692	2.07891e-07	3.4292e-06	6.94318
APOBEC3B	-2.36831	5.61642	-7.43682	2.07933e-07	3.4292e-06	6.94297
KITLG	0.926382	5.97004	7.43327	2.09517e-07	3.4525e-06	6.93528
LOC100288570	-1.20419	7.20939	-7.43078	2.1063e-07	3.46801e-06	6.92991
PRKCQ	-0.853055	6.41169	-7.42857	2.11629e-07	3.48162e-06	6.92511
AMIGO2	1.86758	8.66433	7.42261	2.14337e-07	3.5233e-06	6.91221
EMID1	-0.900206	7.09926	-7.41707	2.16888e-07	3.55943e-06	6.90022
CLDN10	-2.66972	7.21723	-7.41601	2.1738e-07	3.56461e-06	6.89792
TGFBI	-1.82143	10.1821	-7.4156	2.17569e-07	3.56482e-06	6.89704
DYNLT1	-0.658001	10.1407	-7.41302	2.18773e-07	3.58162e-06	6.89144
C4BPB	1.44386	5.98744	7.41215	2.19182e-07	3.58432e-06	6.88955
PODXL	-1.34269	8.50142	-7.41191	2.19292e-07	3.58432e-06	6.88904
ATL1	0.900508	6.99341	7.41109	2.1968e-07	3.58775e-06	6.88725
DHRS11	-0.813516	5.66872	-7.40895	2.20687e-07	3.60014e-06	6.88261
FANCD2	-0.633754	5.46923	-7.4034	2.23317e-07	3.63539e-06	6.87059
SUSD6	0.920099	8.1962	7.40238	2.23808e-07	3.64044e-06	6.86837
DYNC1I1	-0.848898	6.2458	-7.40136	2.24297e-07	3.64545e-06	6.86616
CITED2	1.80157	8.20948	7.40028	2.24814e-07	3.65092e-06	6.86382
IGLC1	2.61218	6.82984	7.39838	2.2573e-07	3.66285e-06	6.8597
SIGLEC16	1.51363	5.97022	7.39555	2.27101e-07	3.68213e-06	6.85356
COL3A1	-0.861571	12.0191	-7.39454	2.27591e-07	3.68712e-06	6.85137
NCAPG	-1.98125	5.29015	-7.39357	2.28064e-07	3.69183e-06	6.84927
KIF23	-1.50137	4.73235	-7.39191	2.28876e-07	3.702e-06	6.84566
RUFY3	0.785838	7.60241	7.38632	2.3163e-07	3.74354e-06	6.83354
SPC25	-1.94174	4.89781	-7.38494	2.32317e-07	3.74941e-06	6.83053
PMP22	0.911345	8.04584	7.38484	2.32365e-07	3.74941e-06	6.83033
PLS1	-1.73593	5.95653	-7.38275	2.33405e-07	3.76069e-06	6.82579
TMEM51	0.988159	6.92953	7.38269	2.33436e-07	3.76069e-06	6.82566
TTBK2	0.60779	5.26968	7.37694	2.36328e-07	3.80424e-06	6.81318
PRIM2	-0.639275	5.07095	-7.37232	2.38678e-07	3.839e-06	6.80314
GIMAP1	0.897357	5.8211	7.37172	2.38985e-07	3.84089e-06	6.80184
SERPINA1	-2.1418	7.24507	-7.36724	2.41291e-07	3.87486e-06	6.7921
ERG	0.671883	5.93687	7.3648	2.42556e-07	3.88898e-06	6.7868
EPS15	0.917153	7.90228	7.36327	2.43352e-07	3.89562e-06	6.78348
SYNPO2	1.71996	8.18551	7.36326	2.43356e-07	3.89562e-06	6.78346
CCL26	1.3641	5.55829	7.36265	2.43674e-07	3.89763e-06	6.78214
TPK1	1.08443	5.4636	7.36228	2.43868e-07	3.89764e-06	6.78133
DDX39A	-0.944193	8.2387	-7.3614	2.44327e-07	3.90189e-06	6.77942
LEF1	-1.49431	7.52309	-7.35384	2.48323e-07	3.95944e-06	6.76298
MEG3	1.81439	7.52365	7.34929	2.5076e-07	3.99514e-06	6.75307
DLG2	0.756956	4.98418	7.34825	2.51316e-07	4.00084e-06	6.75083
SLC16A14	0.879192	7.57664	7.34611	2.52477e-07	4.01615e-06	6.74615
KNL1	-1.28002	4.90675	-7.34037	2.55604e-07	4.06269e-06	6.73367
CDS1	-0.91848	6.25302	-7.33536	2.58368e-07	4.1034e-06	6.72277
MPPED2	-1.68709	5.64197	-7.33455	2.5882e-07	4.10734e-06	6.721
CBX7	1.4193	8.2108	7.33188	2.60307e-07	4.12733e-06	6.71519
SYTL4	1.01916	7.02656	7.33104	2.60775e-07	4.12733e-06	6.71337
ENDOD1	0.854131	7.05996	7.33092	2.60845e-07	4.12733e-06	6.71309
VSIG4	1.36138	6.94166	7.33082	2.60897e-07	4.12733e-06	6.71289
MND1	-1.44627	4.92245	-7.32997	2.61374e-07	4.12909e-06	6.71104
TMEM173	0.654705	7.59438	7.3299	2.61418e-07	4.12909e-06	6.71087
ST13	0.975652	9.78241	7.32801	2.62481e-07	4.14265e-06	6.70675
GLS	0.802955	6.90238	7.32315	2.65235e-07	4.17138e-06	6.69617
IHH	-2.2567	7.12909	-7.32308	2.65277e-07	4.17138e-06	6.69601
DEFB124	-0.735842	6.84289	-7.32297	2.65335e-07	4.17138e-06	6.69579
SERPINF1	1.26417	10.7385	7.32183	2.65985e-07	4.17834e-06	6.69331
CCDC146	-1.63739	7.1503	-7.31731	2.68586e-07	4.21265e-06	6.68344
ADAM23	0.746798	5.6657	7.30506	2.7575e-07	4.31831e-06	6.65675
LOC101928307	-0.664144	4.65974	-7.30304	2.76956e-07	4.33047e-06	6.65233
FAR2	-0.665768	5.36379	-7.3025	2.77273e-07	4.33208e-06	6.65117
CLMN	-0.861871	6.24283	-7.30141	2.77926e-07	4.33891e-06	6.64879
CCDC50	0.68649	7.73454	7.30002	2.78762e-07	4.3486e-06	6.64574
RFTN1	0.748858	7.88871	7.29811	2.79908e-07	4.3631e-06	6.64158
FAM69B	-0.666012	6.09947	-7.2922	2.83493e-07	4.41103e-06	6.62868
SIRPA	0.710798	6.59174	7.29196	2.83638e-07	4.41103e-06	6.62816
NCAPG2	-1.0705	6.07689	-7.28938	2.85216e-07	4.43216e-06	6.62253
CAST	0.663775	8.06118	7.28818	2.85954e-07	4.43889e-06	6.61991
ST6GALNAC5	1.23184	5.5079	7.28796	2.86089e-07	4.43889e-06	6.61943
ZNF589	-0.658257	6.42595	-7.2844	2.88292e-07	4.4662e-06	6.61166
HMOX1	1.87816	7.85133	7.28274	2.89326e-07	4.47879e-06	6.60803
CDC25A	-0.622052	5.51603	-7.2789	2.91731e-07	4.5091e-06	6.59963
GMNN	-0.986481	8.10919	-7.27532	2.9399e-07	4.53913e-06	6.59182
LRRN3	0.989814	5.88885	7.27511	2.94124e-07	4.53913e-06	6.59135
CACNB2	0.689486	5.63405	7.27333	2.95249e-07	4.55302e-06	6.58748
ABCA1	1.1441	6.99876	7.27261	2.95714e-07	4.5567e-06	6.58589
CTNNAL1	1.34607	8.86687	7.26991	2.97436e-07	4.57975e-06	6.58
ACTL6A	-0.716611	7.73246	-7.2692	2.97894e-07	4.58329e-06	6.57844
GNLY	-3.03859	7.89968	-7.26676	2.99467e-07	4.60399e-06	6.5731
EIF4E2	-0.609217	7.59606	-7.2661	2.99892e-07	4.60701e-06	6.57167
GNAZ	0.694509	6.38617	7.26408	3.01197e-07	4.62355e-06	6.56726
H2AFX	-1.35093	7.03574	-7.26165	3.02783e-07	4.64436e-06	6.56194
NRN1	1.19448	6.01079	7.25797	3.05198e-07	4.67785e-06	6.55388
KIF14	-1.60312	5.02452	-7.25694	3.05876e-07	4.68469e-06	6.55163
ODF2	-0.639503	6.54819	-7.24824	3.11671e-07	4.76327e-06	6.53261
ADGRL3	-0.895111	5.43475	-7.24817	3.11721e-07	4.76327e-06	6.53245
MPHOSPH8	0.759935	8.32467	7.24783	3.11951e-07	4.76327e-06	6.5317
FCGR2A	1.36308	5.52048	7.24643	3.1289e-07	4.774e-06	6.52865
SMC4	-1.22227	7.37721	-7.24545	3.13558e-07	4.77567e-06	6.52649
ECEL1	1.46642	6.92994	7.24536	3.13614e-07	4.77567e-06	6.52631
ZNF217	-0.71293	8.23415	-7.24522	3.1371e-07	4.77567e-06	6.526
AHR	1.0274	8.16036	7.24359	3.1482e-07	4.78897e-06	6.52241
RUVBL2	-0.750132	8.02437	-7.242	3.15903e-07	4.80182e-06	6.51894
IGDCC4	1.50365	6.85196	7.24112	3.16501e-07	4.80729e-06	6.51702
SPAG5	-1.25576	6.27331	-7.23598	3.20037e-07	4.85735e-06	6.50575
INSIG2	0.921242	7.22819	7.22634	3.26769e-07	4.95207e-06	6.48465
THOC6	-0.596399	6.74372	-7.226	3.27014e-07	4.95207e-06	6.48389
GINS3	-0.915259	5.59272	-7.22543	3.27418e-07	4.95447e-06	6.48264
PGRMC1	-1.65979	10.3871	-7.22491	3.27783e-07	4.95628e-06	6.48151
CSRP1	0.829526	10.136	7.21946	3.31665e-07	5.01122e-06	6.46957
LARGE2	-0.796851	6.52667	-7.21589	3.34241e-07	5.04636e-06	6.46173
ITLN1	0.873154	5.15973	7.20923	3.3909e-07	5.11043e-06	6.44713
GAB2	0.771397	7.80251	7.20902	3.39244e-07	5.11043e-06	6.44667
H2BFXP	0.848496	6.07562	7.20842	3.39683e-07	5.11323e-06	6.44536
RUVBL1	-0.891034	7.47049	-7.20607	3.4142e-07	5.13554e-06	6.44019
NSG1	1.21949	7.23813	7.20489	3.42289e-07	5.14479e-06	6.43761
TULP4	-0.599055	6.7096	-7.20136	3.44918e-07	5.18044e-06	6.42986
COLEC12	1.34223	6.91884	7.19552	3.49303e-07	5.2385e-06	6.41705
OCLN	-0.901941	6.31798	-7.19403	3.50436e-07	5.2516e-06	6.41377
POU6F1	0.609049	6.08086	7.19338	3.50928e-07	5.25315e-06	6.41235
PTGER2	1.44343	6.0242	7.19321	3.5106e-07	5.25315e-06	6.41196
GFRA1	0.985823	5.4481	7.19032	3.53261e-07	5.28217e-06	6.40563
S1PR1	0.835753	6.37957	7.18989	3.53592e-07	5.28251e-06	6.40468
BAIAP2L1	-0.653584	5.69906	-7.18801	3.55032e-07	5.29689e-06	6.40056
SELP	0.716795	6.06644	7.18637	3.56296e-07	5.30655e-06	6.39696
C9orf24	-1.7037	6.07577	-7.18615	3.56469e-07	5.30655e-06	6.39647
CDC42EP3	1.35349	7.66621	7.1833	3.58678e-07	5.33549e-06	6.3902
CPM	-2.62071	8.00959	-7.18012	3.61161e-07	5.36179e-06	6.38321
CDK14	0.729733	7.06916	7.18001	3.61242e-07	5.36179e-06	6.38298
PLEKHA4	0.756467	6.8103	7.17699	3.63616e-07	5.39177e-06	6.37634
CENPH	-1.18218	5.60186	-7.17257	3.67123e-07	5.42911e-06	6.36661
GLIS2	0.939244	8.02796	7.17154	3.67943e-07	5.43726e-06	6.36435
DNAAF2	-0.681399	7.71561	-7.17051	3.68765e-07	5.44542e-06	6.36209
TPM3	-0.653971	8.25094	-7.16943	3.6963e-07	5.4542e-06	6.35972
GSTM4	0.646725	6.68353	7.16899	3.6998e-07	5.45538e-06	6.35876
INSR	1.30668	7.60274	7.16403	3.73985e-07	5.51042e-06	6.34784
PIK3CA	0.704752	6.22898	7.16296	3.74856e-07	5.51519e-06	6.34548
PRSS12	-1.72364	6.21082	-7.15721	3.7956e-07	5.57815e-06	6.33284
MMP16	-1.09379	6.05228	-7.15706	3.79688e-07	5.57815e-06	6.3325
TNS2	0.871496	8.08821	7.15561	3.80881e-07	5.59161e-06	6.32932
DDOST	-0.71539	9.72133	-7.15452	3.81784e-07	5.6008e-06	6.32692
SDK2	-0.663518	6.45965	-7.14837	3.86915e-07	5.66782e-06	6.31339
RIPK2	-0.716888	6.81664	-7.14688	3.88169e-07	5.67589e-06	6.31011
UBE2T	-1.95787	6.1533	-7.14636	3.88606e-07	5.67589e-06	6.30897
FHL5	1.15452	4.77817	7.14633	3.88636e-07	5.67589e-06	6.30889
CTNNBIP1	-0.601716	7.47703	-7.14623	3.8872e-07	5.67589e-06	6.30867
CALHM5	0.695523	5.97412	7.14605	3.88871e-07	5.67589e-06	6.30828
NPAS3	-1.77352	5.85411	-7.14561	3.89245e-07	5.67724e-06	6.3073
SMC2	-0.999667	6.46906	-7.14503	3.89735e-07	5.68028e-06	6.30603
NLGN1	-1.22939	5.47621	-7.14458	3.90114e-07	5.6817e-06	6.30505
FNDC4	0.868425	7.15789	7.14286	3.91574e-07	5.69885e-06	6.30126
MET	-1.20036	6.37751	-7.13833	3.95453e-07	5.75116e-06	6.29127
CAPN2	0.78843	9.21858	7.13713	3.96482e-07	5.76197e-06	6.28863
MMP11	-1.86531	7.9483	-7.13438	3.98861e-07	5.79237e-06	6.28257
NOG	-1.30015	4.91537	-7.1336	3.99539e-07	5.79806e-06	6.28085
PPP2CB	0.624458	9.02901	7.13259	4.00417e-07	5.80403e-06	6.27862
ARHGEF4	0.60787	5.47594	7.13246	4.00526e-07	5.80403e-06	6.27835
GLA	-2.10021	8.87205	-7.12865	4.03859e-07	5.84813e-06	6.26995
LDLRAD3	0.951409	7.37509	7.12788	4.04536e-07	5.85374e-06	6.26825
ZNF165	-0.997897	5.01313	-7.12614	4.06071e-07	5.86754e-06	6.26441
SAMD11	-0.671483	6.83738	-7.12212	4.09633e-07	5.91477e-06	6.25556
HMGA1	-0.782905	6.55749	-7.12089	4.10738e-07	5.92649e-06	6.25283
IFI44	0.987646	6.62063	7.11958	4.11903e-07	5.93906e-06	6.24996
C1RL	0.724851	6.93591	7.11746	4.13814e-07	5.96235e-06	6.24527
LAMA4	0.797271	7.06281	7.11505	4.15992e-07	5.9833e-06	6.23995
CADM1	-1.3879	7.5102	-7.11487	4.16146e-07	5.9833e-06	6.23957
SPC24	-0.987686	5.54778	-7.11486	4.16157e-07	5.9833e-06	6.23954
KMO	-3.19308	6.44898	-7.11067	4.19969e-07	6.02951e-06	6.2303
MS4A7	1.69008	6.52069	7.10986	4.20714e-07	6.03162e-06	6.22851
GRAMD1C	-2.30304	5.76925	-7.1092	4.21317e-07	6.03599e-06	6.22705
PRICKLE2	-0.722427	8.23912	-7.10886	4.21635e-07	6.03626e-06	6.22629
GLUL	0.872273	9.33516	7.10815	4.2228e-07	6.04121e-06	6.22474
VGLL4	0.634147	8.66238	7.10748	4.22902e-07	6.04582e-06	6.22325
SPAG1	-1.34748	4.94017	-7.10399	4.26122e-07	6.08754e-06	6.21556
NCAPD2	-1.05918	6.72342	-7.09994	4.29905e-07	6.13291e-06	6.2066
SPARCL1	0.82331	11.2343	7.09828	4.31456e-07	6.15069e-06	6.20295
CORO2A	-0.643033	5.48296	-7.09617	4.33451e-07	6.17476e-06	6.19828
PTH1R	-0.798192	6.84669	-7.0916	4.37781e-07	6.23205e-06	6.1882
DEPDC7	0.940289	4.37952	7.08927	4.40019e-07	6.25949e-06	6.18304
IL7R	1.31882	6.57072	7.08719	4.42015e-07	6.2754e-06	6.17845
BICDL2	-0.670979	5.50772	-7.08713	4.4207e-07	6.2754e-06	6.17832
FYB2	-1.20649	5.68247	-7.08639	4.42785e-07	6.28114e-06	6.17669
SIX4	-0.856519	5.96375	-7.08448	4.44638e-07	6.30299e-06	6.17245
MBNL1	0.679599	8.17299	7.08316	4.4592e-07	6.31673e-06	6.16954
ZNF280C	-0.778423	5.08937	-7.08129	4.47741e-07	6.33807e-06	6.16541
VANGL1	-0.715374	6.69136	-7.08094	4.48075e-07	6.33836e-06	6.16465
ZNF703	-0.789025	7.80653	-7.07124	4.57663e-07	6.46589e-06	6.14319
UHRF1	-1.77708	7.20787	-7.07113	4.57768e-07	6.46589e-06	6.14296
CDC6	-1.2732	5.23325	-7.07085	4.58051e-07	6.46589e-06	6.14233
PGM5	1.63772	6.21179	7.06857	4.60333e-07	6.49356e-06	6.1373
ATP8B4	1.02239	4.91434	7.06689	4.62032e-07	6.51298e-06	6.13356
NR0B1	0.932588	4.97545	7.0606	4.6842e-07	6.59382e-06	6.11965
ELMO3	-0.70074	5.98795	-7.05666	4.72468e-07	6.64153e-06	6.11093
BTBD3	-1.21189	8.54607	-7.05562	4.73536e-07	6.64729e-06	6.10864
PDIA3	-0.687757	9.73651	-7.05456	4.74632e-07	6.65804e-06	6.1063
PIP4P2	0.857976	6.70255	7.05264	4.76632e-07	6.67321e-06	6.10203
WDR17	0.938655	3.8251	7.05216	4.77132e-07	6.67456e-06	6.10097
RMI1	-0.969297	6.4862	-7.0499	4.79495e-07	6.69832e-06	6.09597
C20orf85	-2.11012	5.83353	-7.04702	4.82518e-07	6.7359e-06	6.0896
ANKRD46	0.604417	7.13467	7.04633	4.83247e-07	6.73809e-06	6.08807
LPP	0.739173	8.9798	7.04624	4.83342e-07	6.73809e-06	6.08787
BLM	-0.876578	5.88823	-7.04434	4.85352e-07	6.76143e-06	6.08366
PPARG	1.34915	6.09941	7.04146	4.88425e-07	6.79956e-06	6.07727
H2AFZ	-0.920812	10.4189	-7.0386	4.91488e-07	6.83748e-06	6.07093
ANKRD12	0.842149	6.78094	7.03795	4.9218e-07	6.84238e-06	6.06951
CYP2U1	0.736655	6.20128	7.03318	4.97349e-07	6.90474e-06	6.05892
PLA2G4A	-1.58899	6.19821	-7.03058	5.00177e-07	6.93922e-06	6.05317
ME1	0.863396	6.29461	7.02772	5.03322e-07	6.97806e-06	6.04682
MB21D2	0.708219	6.6838	7.02487	5.06471e-07	7.01691e-06	6.0405
DSTN	0.749621	10.3173	7.01725	5.14983e-07	7.12358e-06	6.02361
SEC61A1	-0.932196	8.61466	-7.01301	5.19786e-07	7.18165e-06	6.0142
PLCL1	1.44431	5.64262	7.0127	5.20142e-07	7.18165e-06	6.01351
ENKUR	-0.619221	4.74024	-7.01205	5.20889e-07	7.18706e-06	6.01206
CDCA8	-1.21779	6.53943	-7.00697	5.2671e-07	7.26241e-06	6.0008
MAP2	1.0677	6.19877	7.00379	5.30391e-07	7.30818e-06	5.99374
SLC35B1	-0.97408	7.82248	-6.99934	5.35593e-07	7.36477e-06	5.98385
NACC2	0.727177	6.62951	6.9975	5.37753e-07	7.38944e-06	5.97977
UBE2D2	-0.607314	8.12914	-6.99551	5.40111e-07	7.4168e-06	5.97534
CCNB2	-1.06416	5.86613	-6.99463	5.41147e-07	7.42596e-06	5.9734
LMNB1	-1.86259	6.64232	-6.99235	5.43863e-07	7.4531e-06	5.96832
SOD3	1.42978	7.33531	6.99124	5.45194e-07	7.46627e-06	5.96585
CDKN3	-1.94637	6.43702	-6.98833	5.48677e-07	7.50888e-06	5.95939
PDE10A	0.82422	5.12114	6.98024	5.58496e-07	7.63291e-06	5.94142
TRIP10	0.729257	7.35508	6.97375	5.66515e-07	7.73726e-06	5.92698
IDE	-0.624437	7.1466	-6.97284	5.67642e-07	7.74741e-06	5.92496
TNNC1	-1.21994	5.37345	-6.97022	5.70922e-07	7.78691e-06	5.91912
SLC38A2	0.920096	10.5095	6.96876	5.72753e-07	7.80661e-06	5.91588
REXO2	0.604467	7.91896	6.96758	5.74242e-07	7.82163e-06	5.91325
PIK3R1	-0.828088	8.82891	-6.96627	5.75891e-07	7.83421e-06	5.91034
SMIM3	1.18562	7.32719	6.96623	5.75942e-07	7.83421e-06	5.91025
TXLNB	1.24247	3.97383	6.96488	5.77653e-07	7.8522e-06	5.90725
HLF	1.55253	6.28518	6.96225	5.81004e-07	7.87968e-06	5.90139
MTMR11	0.638618	7.01132	6.9591	5.85035e-07	7.92054e-06	5.89438
RNASE6	1.26396	6.78934	6.95494	5.90404e-07	7.98786e-06	5.88513
LYPLA1	-0.989619	8.56471	-6.95425	5.91305e-07	7.9947e-06	5.88358
TCTEX1D2	-0.777206	6.93668	-6.95377	5.91932e-07	7.99782e-06	5.88251
PHTF1	-0.617112	5.89462	-6.95257	5.93487e-07	8.01066e-06	5.87985
MUC1	-1.3031	7.18078	-6.95243	5.93676e-07	8.01066e-06	5.87953
FZD6	-0.9763	7.704	-6.95157	5.94799e-07	8.01896e-06	5.87761
ADAMTS3	1.11535	5.34348	6.95135	5.95086e-07	8.01896e-06	5.87712
MLPH	-1.16692	7.66434	-6.9474	6.0027e-07	8.07848e-06	5.86834
MIR99AHG	1.25006	6.46643	6.94738	6.00303e-07	8.07848e-06	5.86828
PEMT	-1.19596	7.56897	-6.94688	6.00966e-07	8.08201e-06	5.86716
CKAP2	-1.21214	6.17056	-6.94172	6.07824e-07	8.16879e-06	5.85567
EML1	-0.739048	6.27148	-6.93989	6.10274e-07	8.19626e-06	5.85159
ZNF320	-0.593229	7.07837	-6.93867	6.11907e-07	8.21274e-06	5.84888
ASAP1	0.752141	7.68718	6.938	6.12808e-07	8.21936e-06	5.84739
MXI1	1.17935	9.17108	6.93753	6.13441e-07	8.22239e-06	5.84635
44808	0.706253	6.05293	6.93409	6.18112e-07	8.2795e-06	5.83866
ANTXR2	1.21137	7.58826	6.93356	6.18826e-07	8.28357e-06	5.83749
FOLR2	0.682299	6.76867	6.93319	6.19325e-07	8.28475e-06	5.83667
SCG2	2.0356	5.46743	6.9322	6.20685e-07	8.29196e-06	5.83445
KIAA0895	1.30255	5.45326	6.92923	6.24752e-07	8.32425e-06	5.82784
SLC25A39	-0.609287	7.64167	-6.92776	6.26778e-07	8.34573e-06	5.82456
AGR3	-2.94739	6.14096	-6.92302	6.33355e-07	8.42776e-06	5.81398
KL	-0.989428	4.76856	-6.92008	6.37471e-07	8.47135e-06	5.80742
CWH43	-1.13711	4.94282	-6.91764	6.40901e-07	8.50043e-06	5.80198
GGH	-1.70256	6.63008	-6.91751	6.41083e-07	8.50043e-06	5.80169
ING2	1.26903	7.01431	6.91748	6.41129e-07	8.50043e-06	5.80162
SLC26A11	0.605121	8.39728	6.91733	6.41343e-07	8.50043e-06	5.80128
RFC2	-0.639915	6.62389	-6.91338	6.46944e-07	8.56903e-06	5.79247
HEG1	1.11524	8.65957	6.91171	6.49328e-07	8.59498e-06	5.78875
MLXIP	0.604621	7.51781	6.91138	6.49791e-07	8.59547e-06	5.78802
CHRM3	0.810271	5.31601	6.90602	6.57523e-07	8.68578e-06	5.77604
STEAP1	1.48272	6.84419	6.90575	6.57909e-07	8.68578e-06	5.77545
EMILIN1	0.702444	8.01479	6.9043	6.60013e-07	8.70786e-06	5.77221
ZMYND10	-0.740663	5.94829	-6.90117	6.64588e-07	8.75677e-06	5.76521
MS4A4A	1.52401	6.05137	6.90069	6.65293e-07	8.76034e-06	5.76414
OSTC	-0.978463	9.94564	-6.89953	6.6699e-07	8.77697e-06	5.76156
CYP27C1	-0.839572	4.46991	-6.89672	6.71138e-07	8.82579e-06	5.75528
DNAJB11	-0.720646	8.61589	-6.89386	6.75389e-07	8.87592e-06	5.74888
POLE2	-1.20453	6.40703	-6.89337	6.76117e-07	8.87812e-06	5.74779
TMEM273	0.872698	5.44068	6.89315	6.76437e-07	8.87812e-06	5.74731
PMEPA1	-1.44062	8.33668	-6.88037	6.95794e-07	9.11441e-06	5.71873
TAF7L	-0.702341	4.58026	-6.87969	6.9684e-07	9.12219e-06	5.71721
SHISA2	1.27718	4.70101	6.87865	6.98439e-07	9.1372e-06	5.71489
GNG4	1.14547	6.03617	6.87805	6.99365e-07	9.14338e-06	5.71354
NUDT21	-0.657416	7.94656	-6.86993	7.1202e-07	9.28478e-06	5.69538
JAKMIP3	0.612226	5.2652	6.8681	7.14899e-07	9.31404e-06	5.69129
DBN1	-0.61863	7.91897	-6.86751	7.15836e-07	9.31648e-06	5.68996
KLF7	0.776431	6.83882	6.86682	7.16917e-07	9.32454e-06	5.68843
MRPS35	-0.632441	7.65106	-6.86312	7.22805e-07	9.38902e-06	5.68015
ICAM1	0.737077	6.45308	6.86011	7.2763e-07	9.44562e-06	5.67341
SGPL1	-0.589304	7.13024	-6.8593	7.28938e-07	9.45184e-06	5.67159
ASF1B	-0.91603	6.26368	-6.85343	7.38459e-07	9.5616e-06	5.65845
SLC25A33	-0.981645	6.73527	-6.84843	7.46659e-07	9.66157e-06	5.64726
PURA	0.602718	7.60995	6.83809	7.6393e-07	9.85977e-06	5.6241
PTTG1	-1.66883	7.82962	-6.83373	7.71351e-07	9.94284e-06	5.61431
SLCO2B1	0.748679	6.53878	6.83224	7.73883e-07	9.96911e-06	5.61099
HYOU1	-0.984779	8.84339	-6.82587	7.84885e-07	1.00979e-05	5.59669
GJB1	-0.655681	6.49675	-6.81955	7.95946e-07	1.02198e-05	5.58251
CXCL12	1.27007	9.45465	6.8193	7.9638e-07	1.02198e-05	5.58196
RAB17	-0.68104	6.46583	-6.81521	8.03629e-07	1.03063e-05	5.57278
TBX2	-0.714939	6.80559	-6.81362	8.0647e-07	1.03361e-05	5.56921
TMCC3	1.00385	6.36303	6.812	8.09378e-07	1.03668e-05	5.56556
CCL8	1.6421	5.6999	6.81113	8.1093e-07	1.03801e-05	5.56362
HMGB2	-1.17657	8.96592	-6.81052	8.12024e-07	1.03875e-05	5.56226
P4HA2	-1.40937	7.23788	-6.80924	8.14341e-07	1.04106e-05	5.55937
CDCA2	-1.07816	5.38263	-6.80873	8.15251e-07	1.04156e-05	5.55824
ADCYAP1R1	-1.05678	5.94532	-6.80752	8.17443e-07	1.0437e-05	5.55552
XBP1	-0.94444	8.46296	-6.80472	8.22538e-07	1.04954e-05	5.54923
LMNB2	-1.16505	7.56851	-6.80219	8.27171e-07	1.05479e-05	5.54354
KPNA5	1.07441	6.88018	6.79998	8.31236e-07	1.0593e-05	5.53858
FAM228B	0.714664	7.65486	6.79259	8.44961e-07	1.07543e-05	5.52199
SMARCA2	0.799473	7.57473	6.79177	8.46505e-07	1.07672e-05	5.52014
FANCG	-0.646756	7.23901	-6.79065	8.48603e-07	1.07871e-05	5.51763
PAQR8	0.938783	7.4379	6.78857	8.52529e-07	1.0818e-05	5.51296
NCAPD3	-0.644133	6.71617	-6.78826	8.53124e-07	1.0818e-05	5.51225
ITGB8	-1.60967	6.93096	-6.78823	8.53177e-07	1.0818e-05	5.51219
FAM13C	1.17499	5.95442	6.78772	8.5415e-07	1.08193e-05	5.51104
PPA1	-1.18886	10.5675	-6.78761	8.54356e-07	1.08193e-05	5.51079
SKAP1	-0.80724	6.02157	-6.78596	8.57494e-07	1.08455e-05	5.50708
CIPC	-0.714782	7.23922	-6.78547	8.58425e-07	1.08477e-05	5.50598
ATP8B3	-1.50796	5.41245	-6.7853	8.58747e-07	1.08477e-05	5.5056
ARSG	-0.634612	6.06717	-6.7815	8.66026e-07	1.09328e-05	5.49705
UBXN10-AS1	-0.673192	6.41798	-6.77281	8.82886e-07	1.11387e-05	5.47752
BMP6	1.05977	5.92046	6.77208	8.84321e-07	1.11499e-05	5.47588
PIAS3	-0.646609	7.41083	-6.76885	8.90694e-07	1.12232e-05	5.46861
BIRC5	-1.21473	5.94046	-6.76698	8.94414e-07	1.12587e-05	5.46439
PCBD1	-0.760606	7.87207	-6.76687	8.94628e-07	1.12587e-05	5.46415
FEZ1	0.782261	6.8798	6.7663	8.95756e-07	1.12589e-05	5.46287
SLIT3	0.976594	6.50893	6.7603	9.07772e-07	1.14028e-05	5.44937
UBE2A	-0.629176	8.61372	-6.7578	9.12851e-07	1.14595e-05	5.44373
SEMA5A	-1.18177	7.13654	-6.7503	9.28183e-07	1.16375e-05	5.42686
BRCA1	-0.706747	6.08856	-6.7493	9.30258e-07	1.16562e-05	5.4246
ARHGAP22	0.728542	5.12364	6.74817	9.32608e-07	1.16784e-05	5.42204
SORD	-1.78581	7.14291	-6.74688	9.35288e-07	1.17047e-05	5.41914
LINC00621	-1.9693	8.81172	-6.74469	9.39858e-07	1.17473e-05	5.4142
PANK1	-1.08036	5.87127	-6.73783	9.54314e-07	1.19133e-05	5.39874
GNAL	0.971596	5.65402	6.7375	9.55013e-07	1.19146e-05	5.398
SLC44A4	-1.04832	5.48099	-6.73576	9.58708e-07	1.1946e-05	5.39409
EDNRA	-1.30208	9.09475	-6.73268	9.65301e-07	1.20133e-05	5.38715
QPRT	-0.804095	6.88075	-6.72805	9.75304e-07	1.21303e-05	5.37671
LSM4	-0.976216	7.73417	-6.72649	9.78707e-07	1.21651e-05	5.37319
AK1	0.641777	7.39537	6.72527	9.81373e-07	1.21908e-05	5.37043
TMEM132D	-0.763776	5.45016	-6.72289	9.86583e-07	1.22409e-05	5.36507
MAP3K5	2.04555	8.09728	6.72287	9.86622e-07	1.22409e-05	5.36503
GJC1	-0.621886	6.57971	-6.72023	9.92443e-07	1.2298e-05	5.35907
PDGFRA	1.23717	8.99539	6.70823	1.01935e-06	1.26083e-05	5.33198
CCDC113	-1.43614	5.62631	-6.70556	1.02543e-06	1.26756e-05	5.32597
PDZD8	-0.641149	6.99495	-6.70478	1.02721e-06	1.26899e-05	5.32421
LBH	1.37003	8.52677	6.70258	1.03226e-06	1.27445e-05	5.31924
CCNO	-0.812937	5.69605	-6.70203	1.03354e-06	1.27525e-05	5.31799
WFIKKN2	0.803126	5.91438	6.70135	1.0351e-06	1.27639e-05	5.31646
MNDA	1.58708	5.72139	6.69726	1.04459e-06	1.2873e-05	5.30723
IRS4	0.801036	5.37432	6.6966	1.04612e-06	1.28841e-05	5.30574
LAG3	0.793386	5.7163	6.69453	1.05098e-06	1.29281e-05	5.30105
C21orf62	0.665163	5.98411	6.69285	1.05493e-06	1.29688e-05	5.29725
PTPRB	0.897401	6.29075	6.69103	1.05922e-06	1.30057e-05	5.29314
SRGAP3	-0.594369	5.95123	-6.69059	1.06025e-06	1.30105e-05	5.29216
TRAF4	-0.619727	6.18652	-6.69024	1.0611e-06	1.30129e-05	5.29135
IGF1	-1.53182	9.39858	-6.68828	1.06575e-06	1.3062e-05	5.28692
UGT2B28	-1.05117	6.17543	-6.68675	1.06939e-06	1.30987e-05	5.28346
AIF1	0.809919	7.08747	6.67597	1.09544e-06	1.34016e-05	5.2591
MAD2L2	-0.690001	7.748	-6.67486	1.09815e-06	1.34266e-05	5.25659
SLC35F2	-0.690815	6.9098	-6.67285	1.10309e-06	1.34788e-05	5.25205
RNF38	0.673645	7.2849	6.66854	1.11377e-06	1.35764e-05	5.2423
LRRC1	-0.860733	5.94775	-6.66455	1.12376e-06	1.36899e-05	5.23326
BRI3BP	-1.12121	6.9324	-6.6616	1.13118e-06	1.37554e-05	5.2266
HMGN2	-0.841644	11.6386	-6.65547	1.14679e-06	1.39368e-05	5.21272
GSTP1	-0.788661	9.72562	-6.65296	1.15325e-06	1.39985e-05	5.20703
TERF1	0.593037	8.00928	6.6473	1.16795e-06	1.41684e-05	5.19421
MSC	0.677323	5.61844	6.64534	1.17308e-06	1.42221e-05	5.18977
NNT	-0.633786	6.40619	-6.64316	1.17881e-06	1.42829e-05	5.18485
MICALL1	-0.849509	6.94913	-6.64234	1.18098e-06	1.43007e-05	5.18298
GTSE1	-1.12625	6.62099	-6.64126	1.18384e-06	1.43267e-05	5.18053
FBXL13	1.37962	5.5159	6.63943	1.18869e-06	1.43768e-05	5.17639
ZWILCH	-0.906963	6.93602	-6.63628	1.19712e-06	1.44614e-05	5.16924
TVP23A	1.01121	4.8148	6.63506	1.20037e-06	1.4492e-05	5.1665
COL5A1	-1.15614	9.54141	-6.6336	1.2043e-06	1.45308e-05	5.16318
TRIM5	-0.728669	6.25859	-6.62853	1.21807e-06	1.46794e-05	5.15167
FRAT2	-0.667103	6.27564	-6.61927	1.24359e-06	1.49602e-05	5.13068
SLC6A8	-0.889068	6.77534	-6.61494	1.25573e-06	1.50972e-05	5.12085
POU5F1B	-0.672542	7.66545	-6.61009	1.26945e-06	1.5253e-05	5.10985
LOC100505851	-1.32739	5.29468	-6.60881	1.27309e-06	1.52877e-05	5.10695
BORA	-1.10512	5.73411	-6.60341	1.28861e-06	1.54649e-05	5.09469
NCEH1	-0.991161	5.81963	-6.60185	1.29313e-06	1.55099e-05	5.09114
NAP1L2	1.32036	5.34054	6.60152	1.29408e-06	1.5512e-05	5.09041
SP5	-0.806019	5.92123	-6.59814	1.30392e-06	1.56115e-05	5.08273
ANOS1	0.840986	5.79983	6.5966	1.30845e-06	1.56499e-05	5.07923
COL16A1	1.88325	9.25497	6.59652	1.30868e-06	1.56499e-05	5.07905
PSD3	0.871767	8.29841	6.59475	1.31387e-06	1.57027e-05	5.07504
SIDT2	0.770031	8.34396	6.59437	1.31501e-06	1.5707e-05	5.07417
PBXIP1	0.839273	7.9692	6.58641	1.33872e-06	1.59618e-05	5.05608
PCDH19	-1.20868	6.85418	-6.58413	1.34558e-06	1.60162e-05	5.0509
SCRIB	-0.661303	7.19992	-6.58358	1.34724e-06	1.60255e-05	5.04966
STOM	1.00522	7.98832	6.57837	1.3631e-06	1.61952e-05	5.03781
PACRG	-0.615358	5.52405	-6.57569	1.37134e-06	1.62738e-05	5.03171
FEN1	-1.36784	6.76833	-6.57271	1.38054e-06	1.63734e-05	5.02495
ADAMTS9-AS2	1.36715	6.33509	6.57224	1.382e-06	1.63812e-05	5.02387
DPY19L1	-0.842337	6.306	-6.56683	1.39891e-06	1.65669e-05	5.01157
IL17RD	0.686477	7.48791	6.56644	1.40013e-06	1.65669e-05	5.01068
AAMDC	0.592427	7.07498	6.56419	1.40724e-06	1.66412e-05	5.00556
NXT2	-0.645658	6.30109	-6.55541	1.43528e-06	1.69529e-05	4.98559
FAAH2	-0.645433	5.87223	-6.55496	1.43673e-06	1.69602e-05	4.98456
ELAVL1	-0.594195	7.93996	-6.55064	1.45077e-06	1.70959e-05	4.97472
GPR137C	-1.21526	4.43179	-6.54422	1.47186e-06	1.73242e-05	4.96012
LRRTM1	-0.831984	5.88262	-6.54142	1.48119e-06	1.74234e-05	4.95373
AMIGO1	0.597919	6.24095	6.54117	1.48202e-06	1.74234e-05	4.95316
EDIL3	1.17481	7.33568	6.53989	1.4863e-06	1.74636e-05	4.95024
COQ8A	0.719423	6.82727	6.53787	1.49306e-06	1.75245e-05	4.94565
LOC100507516	0.678043	4.56271	6.53782	1.49322e-06	1.75245e-05	4.94554
RAB33B	0.847284	7.07092	6.53739	1.49468e-06	1.75315e-05	4.94455
YPEL3	0.818291	7.15557	6.53544	1.50125e-06	1.75982e-05	4.94012
MECR	-0.664777	6.81698	-6.53341	1.50813e-06	1.76552e-05	4.93548
TMEM184B	-0.653436	7.39276	-6.53312	1.5091e-06	1.76552e-05	4.93483
C1orf54	-0.729641	8.26385	-6.52944	1.52167e-06	1.77757e-05	4.92644
DLG5	-0.827316	8.68426	-6.52769	1.52767e-06	1.7832e-05	4.92246
FAM57A	-0.669978	7.03114	-6.52752	1.52825e-06	1.7832e-05	4.92207
TLR5	1.02233	6.66567	6.5261	1.53317e-06	1.78791e-05	4.91882
ZNF25	0.921496	7.09747	6.52463	1.53825e-06	1.79072e-05	4.91547
GALNT18	0.644564	6.00878	6.52385	1.54094e-06	1.79282e-05	4.9137
LOC100507395	-0.729127	5.8132	-6.52236	1.54615e-06	1.79658e-05	4.91029
GREM2	-1.55704	5.54748	-6.52181	1.54806e-06	1.79696e-05	4.90904
ADGRL4	0.972331	7.23822	6.51275	1.57999e-06	1.83221e-05	4.88838
BDNF	0.79473	5.67639	6.5117	1.58373e-06	1.8352e-05	4.88599
KIF21A	-1.2082	6.68203	-6.51073	1.5872e-06	1.83816e-05	4.88378
TMX4	0.693905	7.92971	6.50749	1.59882e-06	1.8495e-05	4.87639
LINC00476	-0.623759	5.85965	-6.505	1.60785e-06	1.85782e-05	4.8707
LMO4	-0.732677	7.30383	-6.50433	1.61026e-06	1.85954e-05	4.86918
FBXO16	-0.988497	5.10353	-6.4988	1.63048e-06	1.88074e-05	4.85655
GNG11	0.788478	9.02111	6.49729	1.63605e-06	1.88609e-05	4.8531
NHP2	-0.714198	9.72999	-6.4967	1.63821e-06	1.88642e-05	4.85177
CXXC5	-1.08266	8.13417	-6.49424	1.64734e-06	1.89585e-05	4.84615
TACSTD2	-1.56388	6.74997	-6.49333	1.65074e-06	1.89868e-05	4.84406
FXYD3	-1.23278	6.96301	-6.49298	1.65202e-06	1.89907e-05	4.84328
FAS	0.984761	6.93023	6.48914	1.66641e-06	1.91452e-05	4.8345
SHCBP1	-2.0191	5.12775	-6.48559	1.6798e-06	1.92771e-05	4.8264
CRELD2	-0.806629	8.76254	-6.48014	1.70062e-06	1.94968e-05	4.81394
FBXO5	-1.20544	6.0819	-6.47821	1.70806e-06	1.95681e-05	4.80952
ODC1	-1.02037	9.2396	-6.47669	1.7139e-06	1.96238e-05	4.80607
EXO1	-0.991816	5.77043	-6.47628	1.71551e-06	1.96311e-05	4.80512
LIMA1	0.849189	8.01637	6.47442	1.72271e-06	1.97023e-05	4.80088
PCDH18	-0.902356	8.55024	-6.47254	1.73006e-06	1.97751e-05	4.79658
RUBCNL	-1.1037	6.3857	-6.47052	1.73797e-06	1.9844e-05	4.79196
PPIB	-0.737789	11.1166	-6.4705	1.73804e-06	1.9844e-05	4.79192
IFIT3	0.714573	7.52784	6.46537	1.75834e-06	2.00643e-05	4.78017
GALNT7	-0.925681	7.73957	-6.4649	1.7602e-06	2.00742e-05	4.7791
IRS2	1.71657	8.07078	6.45748	1.78996e-06	2.03791e-05	4.76214
ATL3	0.665276	7.66139	6.44904	1.82445e-06	2.07367e-05	4.74283
NTN4	1.49538	6.71166	6.44749	1.83088e-06	2.0798e-05	4.73927
SLC25A37	0.685484	7.24004	6.44383	1.84608e-06	2.09354e-05	4.73091
CPED1	1.61356	7.83494	6.44244	1.85189e-06	2.09793e-05	4.72773
BEX2	1.18274	7.65069	6.43925	1.86532e-06	2.1118e-05	4.72042
SCN3B	0.628676	5.0488	6.43798	1.87072e-06	2.11547e-05	4.7175
SCUBE2	-1.66391	7.41899	-6.43725	1.8738e-06	2.11547e-05	4.71583
TMED9	-0.650525	8.69103	-6.43683	1.87559e-06	2.1163e-05	4.71486
MCM3	-0.814921	8.16857	-6.43492	1.88371e-06	2.12428e-05	4.7105
EDN3	-1.80854	6.04154	-6.43202	1.8961e-06	2.13706e-05	4.70386
SNRPD1	-0.736337	8.08284	-6.43101	1.90044e-06	2.14075e-05	4.70155
PARP8	0.600978	5.97621	6.43063	1.90211e-06	2.14144e-05	4.70066
ANTXR1	0.901519	8.17685	6.42957	1.90667e-06	2.14537e-05	4.69824
ECHS1	-0.614023	9.6264	-6.42664	1.91935e-06	2.15828e-05	4.69153
GSN	0.83118	8.15304	6.42544	1.9246e-06	2.16193e-05	4.68877
CCNE1	-0.590811	6.05071	-6.42274	1.9364e-06	2.17398e-05	4.68259
CDC45	-0.879526	6.00648	-6.41036	1.99146e-06	2.22953e-05	4.65423
FBXW9	-0.638994	6.65433	-6.4103	1.99176e-06	2.22953e-05	4.65407
KIF22	-0.714008	6.54227	-6.41013	1.9925e-06	2.22953e-05	4.6537
FAM114A1	0.609178	8.67579	6.40879	1.99858e-06	2.23508e-05	4.65062
PROX1	0.836066	6.05109	6.40804	2.00197e-06	2.23764e-05	4.6489
ADRB3	0.605477	5.84348	6.40728	2.00541e-06	2.24025e-05	4.64716
DNA2	-0.961865	5.7043	-6.40341	2.02311e-06	2.25645e-05	4.63828
LIX1L	0.680927	8.06835	6.4027	2.02637e-06	2.25865e-05	4.63665
RRAD	0.900324	5.74411	6.40101	2.03413e-06	2.26606e-05	4.63278
MRPL14	-0.773247	8.21712	-6.3999	2.03928e-06	2.27054e-05	4.63023
TRIM16	-0.707376	5.86617	-6.39941	2.04155e-06	2.27182e-05	4.6291
SYNE2	1.05644	6.79537	6.39503	2.06194e-06	2.29324e-05	4.61905
BMP4	0.719008	7.31809	6.39447	2.06457e-06	2.29395e-05	4.61776
CEP126	0.973355	6.15525	6.39334	2.06985e-06	2.29824e-05	4.61518
TTC39B	0.77812	5.48328	6.38936	2.08864e-06	2.31529e-05	4.60603
JAM2	1.01208	7.4922	6.3882	2.09414e-06	2.3201e-05	4.60338
SRGAP2C	0.70861	7.67443	6.38785	2.09578e-06	2.32032e-05	4.60258
SLC44A3	-1.14689	6.34467	-6.38768	2.09663e-06	2.32032e-05	4.60217
PIMREG	-1.00614	5.95205	-6.38573	2.10592e-06	2.32805e-05	4.5977
ANK3	-0.876615	7.10717	-6.38275	2.12022e-06	2.34196e-05	4.59086
VPS25	-0.645464	8.01567	-6.38129	2.12725e-06	2.34777e-05	4.58751
MBNL2	0.695207	7.97466	6.37844	2.14104e-06	2.35999e-05	4.58098
ILF2	-0.782162	8.85206	-6.37372	2.16411e-06	2.38324e-05	4.57014
RAD51	-0.856963	5.17259	-6.37198	2.1727e-06	2.38879e-05	4.56613
RSAD2	1.08254	5.68018	6.37147	2.1752e-06	2.39023e-05	4.56497
DOK5	0.995843	6.65577	6.37041	2.18048e-06	2.39213e-05	4.56251
MYB	-0.81759	5.02237	-6.36783	2.19326e-06	2.40457e-05	4.5566
SELENOP	1.00359	9.65757	6.3578	2.24386e-06	2.45632e-05	4.53354
YAP1	0.585669	9.05986	6.35651	2.25045e-06	2.4622e-05	4.53057
SYTL1	-0.990576	6.54173	-6.35582	2.25396e-06	2.46337e-05	4.529
CEP70	-0.701573	6.28954	-6.34999	2.28408e-06	2.49224e-05	4.51557
MGST2	-0.616838	8.6142	-6.34922	2.28808e-06	2.49525e-05	4.51381
RAB31	0.739687	9.62661	6.34753	2.29688e-06	2.50215e-05	4.50992
UBE2N	-0.638428	8.54121	-6.34414	2.31465e-06	2.51743e-05	4.50213
STOX2	0.676506	5.86086	6.34261	2.32271e-06	2.52348e-05	4.49861
OIP5	-1.31962	5.55965	-6.33425	2.36734e-06	2.56781e-05	4.47937
MIS18A	-0.729087	6.59113	-6.33326	2.37268e-06	2.57223e-05	4.47709
IFIT2	0.66058	6.94328	6.33225	2.37816e-06	2.57679e-05	4.47476
ADAP2	0.705804	6.81762	6.32906	2.3955e-06	2.59279e-05	4.46741
SOCS2-AS1	-0.607013	5.07396	-6.3284	2.39909e-06	2.59528e-05	4.4659
TFDP1	-0.597703	7.11642	-6.32782	2.40225e-06	2.59732e-05	4.46456
PAQR7	0.675039	6.89018	6.32491	2.41825e-06	2.61162e-05	4.45785
PRDM1	-1.50099	7.76127	-6.3247	2.41937e-06	2.61162e-05	4.45739
STK17A	0.606946	6.59284	6.32207	2.43392e-06	2.62452e-05	4.45132
TPSAB1	1.08281	6.6487	6.31271	2.48641e-06	2.67826e-05	4.42975
LILRB5	0.804024	5.65073	6.31104	2.49584e-06	2.68698e-05	4.42592
LINC00960	-1.05807	5.24424	-6.30874	2.50898e-06	2.69826e-05	4.42061
CKAP2L	-0.783184	5.87052	-6.30526	2.52894e-06	2.71414e-05	4.4126
PTGDR	1.0027	5.07005	6.30492	2.53093e-06	2.71414e-05	4.4118
EMP3	0.585188	8.40332	6.30489	2.53111e-06	2.71414e-05	4.41173
PIGW	-0.924802	5.64673	-6.30477	2.53182e-06	2.71414e-05	4.41145
ACKR1	1.15768	6.76159	6.3031	2.54147e-06	2.72304e-05	4.4076
ZNF443	-0.611869	6.50145	-6.29872	2.56698e-06	2.74745e-05	4.39751
TPP1	0.643135	8.06255	6.29798	2.57132e-06	2.75064e-05	4.3958
CCNE2	-1.39186	4.97849	-6.29465	2.5909e-06	2.77012e-05	4.38813
MCM8	-0.652012	5.65771	-6.29389	2.59537e-06	2.77343e-05	4.38638
BCL11A	-0.76898	6.15786	-6.29357	2.59731e-06	2.77404e-05	4.38563
ZBTB8A	-0.620799	7.94358	-6.29118	2.61151e-06	2.78625e-05	4.38012
ZNF540	0.646182	5.70055	6.2906	2.61493e-06	2.78843e-05	4.37879
SKA3	-0.829257	5.8322	-6.2861	2.64195e-06	2.81426e-05	4.3684
MUC16	-2.12703	6.73832	-6.28583	2.64354e-06	2.81448e-05	4.36779
C2CD2	0.799929	7.89111	6.28519	2.64744e-06	2.81715e-05	4.3663
FGD4	1.07695	6.06058	6.28402	2.65453e-06	2.82023e-05	4.3636
C1orf21	0.766978	6.53498	6.283	2.66067e-06	2.82526e-05	4.36126
WDR63	-0.80698	4.28774	-6.28005	2.67867e-06	2.84288e-05	4.35445
SLC38A5	-0.97216	7.06469	-6.2613	2.79589e-06	2.95641e-05	4.31115
MMEL1	-0.934685	6.4756	-6.2607	2.79974e-06	2.95893e-05	4.30976
C8orf49	1.20433	3.70538	6.25527	2.83464e-06	2.99425e-05	4.29723
PDE3A	0.725134	6.02294	6.25395	2.84326e-06	3.0012e-05	4.29417
CLEC10A	0.866534	6.06889	6.2538	2.84419e-06	3.0012e-05	4.29383
DEGS2	-1.03932	5.98629	-6.25295	2.84972e-06	3.00546e-05	4.29187
TTC7B	0.586808	6.78594	6.2512	2.86114e-06	3.01593e-05	4.28783
CTHRC1	1.77117	8.74319	6.24892	2.87615e-06	3.03016e-05	4.28254
ZNF516	-1.19539	8.2667	-6.24687	2.88961e-06	3.04275e-05	4.27782
LINC00472	-0.719452	4.39698	-6.24495	2.90234e-06	3.05298e-05	4.27338
LOC101927263	-1.08508	7.07209	-6.24458	2.90478e-06	3.05395e-05	4.27253
CMTM7	-0.80596	7.37985	-6.23792	2.94942e-06	3.09605e-05	4.25711
PRKCZ	-0.627576	6.67336	-6.23251	2.98613e-06	3.12808e-05	4.24461
THEM6	-0.630337	6.427	-6.23224	2.98796e-06	3.12837e-05	4.24399
C7orf31	0.649656	5.76499	6.23067	2.99877e-06	3.13806e-05	4.24034
CLEC2B	1.42829	7.97622	6.23011	3.00262e-06	3.14046e-05	4.23904
DNM1	-0.586625	6.25955	-6.22779	3.01854e-06	3.15548e-05	4.2337
FAM155A	-1.0324	6.27036	-6.22667	3.02636e-06	3.16201e-05	4.23108
WNT2	-1.52403	7.79791	-6.22421	3.04339e-06	3.17817e-05	4.22541
GJA4	-1.02806	7.33929	-6.21134	3.13445e-06	3.26312e-05	4.19561
RFTN2	0.644305	5.43112	6.2067	3.16799e-06	3.29192e-05	4.18486
LVRN	1.12176	4.73871	6.20661	3.16864e-06	3.29192e-05	4.18465
FAM133A	0.59282	4.65798	6.20451	3.18393e-06	3.30611e-05	4.17978
STMN1	-0.775857	7.23327	-6.20272	3.19699e-06	3.31626e-05	4.17565
NDUFA11	-0.606868	9.25827	-6.19608	3.24601e-06	3.36538e-05	4.16027
SLFN13	-0.935391	4.94367	-6.19573	3.24863e-06	3.36637e-05	4.15945
KIF18A	-1.12845	4.22231	-6.1942	3.26007e-06	3.37648e-05	4.1559
ECHDC2	0.922413	8.78395	6.19374	3.2635e-06	3.37806e-05	4.15484
ADGRB3	-0.655947	4.11138	-6.19355	3.26494e-06	3.37806e-05	4.15439
ARMCX1	0.714746	9.00557	6.19248	3.27292e-06	3.38317e-05	4.15193
SLC26A2	-1.34091	8.48679	-6.19222	3.2749e-06	3.38317e-05	4.15131
ZC3H6	0.63664	6.06137	6.18627	3.31987e-06	3.4222e-05	4.13753
SPDEF	-0.846794	7.45169	-6.18617	3.32064e-06	3.4222e-05	4.1373
FCGR1B	1.4232	6.09735	6.1861	3.32116e-06	3.4222e-05	4.13714
SIAH3	-1.19235	4.14859	-6.18472	3.33174e-06	3.42961e-05	4.13392
GRTP1	-0.688562	6.19461	-6.182	3.35258e-06	3.4493e-05	4.12762
TEDC2	-0.650164	6.46409	-6.17897	3.37592e-06	3.46977e-05	4.12061
CADPS2	0.748198	7.0239	6.1692	3.45253e-06	3.5413e-05	4.09794
GRP	0.665923	5.40702	6.16838	3.45901e-06	3.54614e-05	4.09605
MRPL3	-0.615862	9.80568	-6.16804	3.46176e-06	3.54716e-05	4.09524
PNOC	2.42233	6.47677	6.16711	3.46915e-06	3.55293e-05	4.09309
LAPTM4B	-0.714839	10.121	-6.16645	3.47439e-06	3.55649e-05	4.09156
RMI2	-0.690093	6.50196	-6.16053	3.52192e-06	3.59667e-05	4.07783
ATP8A1	0.643793	5.30389	6.16046	3.52255e-06	3.59667e-05	4.07765
DOCK11	0.984756	6.1754	6.16003	3.52603e-06	3.5984e-05	4.07665
GJA5	0.897153	5.56641	6.15812	3.54152e-06	3.61238e-05	4.07223
RARRES3	1.24051	7.86832	6.15777	3.54434e-06	3.61343e-05	4.07142
PSRC1	-1.19012	6.33455	-6.14756	3.62848e-06	3.69341e-05	4.04772
GLT8D2	1.15079	8.35042	6.14646	3.6377e-06	3.69927e-05	4.04515
HSPA6	1.37743	6.36765	6.1395	3.69636e-06	3.7476e-05	4.02899
CSF1R	0.858768	7.65403	6.13616	3.72488e-06	3.7704e-05	4.02122
BUB1	-0.751878	4.95668	-6.13599	3.72632e-06	3.7704e-05	4.02083
RNPC3	0.605572	7.24203	6.13568	3.729e-06	3.77122e-05	4.02011
TNFAIP8L3	0.932541	5.5727	6.13057	3.77305e-06	3.81195e-05	4.00824
SNX29	0.794509	6.30617	6.1251	3.82081e-06	3.85828e-05	3.99553
ADGRD1	-0.679449	7.61146	-6.12445	3.82654e-06	3.86019e-05	3.99402
PAIP2B	0.731054	6.54946	6.11662	3.89614e-06	3.91866e-05	3.97581
ATP5MC3	-1.05461	9.85188	-6.10963	3.95936e-06	3.97235e-05	3.95955
TMEM158	-1.62479	7.17377	-6.10718	3.98174e-06	3.99282e-05	3.95386
NCALD	0.598105	6.88604	6.10539	3.99823e-06	4.00537e-05	3.94968
PDZD2	1.37203	6.66831	6.10223	4.02746e-06	4.03265e-05	3.94232
SSR4	-0.817304	10.6435	-6.10186	4.03089e-06	4.03409e-05	3.94146
ZNF185	-0.954828	7.2389	-6.09654	4.08059e-06	4.07978e-05	3.92909
C8orf88	0.616896	6.27076	6.09517	4.09354e-06	4.0898e-05	3.92589
ALG8	-0.72535	7.85824	-6.09476	4.09741e-06	4.09052e-05	3.92493
DIO3OS	0.690592	6.80242	6.09342	4.11008e-06	4.10114e-05	3.92181
HTRA3	0.995105	6.90465	6.08882	4.15381e-06	4.14272e-05	3.91112
DUSP14	-0.637349	7.07101	-6.08856	4.15635e-06	4.1429e-05	3.91051
LY6H	0.758932	5.2497	6.08699	4.17138e-06	4.15137e-05	3.90686
SLC7A2	0.857459	7.14143	6.08687	4.17259e-06	4.15137e-05	3.90656
EIF4E	-0.605861	6.9613	-6.08495	4.19107e-06	4.16753e-05	3.9021
LOC100506725	0.700208	5.67831	6.08349	4.20518e-06	4.17951e-05	3.89871
ZNF37BP	0.62031	5.93055	6.08204	4.21932e-06	4.19062e-05	3.89532
PLA2G1B	0.702714	4.53332	6.08192	4.22051e-06	4.19062e-05	3.89503
DNAAF1	-0.686222	6.67577	-6.07883	4.25067e-06	4.21228e-05	3.88784
OTUD1	0.821319	7.13706	6.07686	4.27e-06	4.22935e-05	3.88326
FMNL2	0.723858	7.49809	6.07534	4.28497e-06	4.2421e-05	3.87972
GSTZ1	-0.904705	6.99588	-6.07281	4.3101e-06	4.2607e-05	3.87382
LACC1	0.77661	5.35463	6.07227	4.31546e-06	4.26183e-05	3.87256
POU5F1P4	-0.808612	5.77022	-6.07078	4.33034e-06	4.27444e-05	3.86908
MINDY2	1.06719	6.73068	6.0702	4.33611e-06	4.27804e-05	3.86774
UACA	0.591358	7.48028	6.06558	4.38258e-06	4.31756e-05	3.85697
SLC35A3	-0.656448	7.08181	-6.06162	4.42284e-06	4.35342e-05	3.84774
PLPP3	1.0568	9.21888	6.06158	4.4233e-06	4.35342e-05	3.84763
CDR2L	-0.641037	6.83668	-6.05797	4.46032e-06	4.38772e-05	3.83921
TXNRD1	0.83022	7.73142	6.05752	4.4649e-06	4.39009e-05	3.83818
ACAP2	0.619571	7.18081	6.05479	4.49319e-06	4.41575e-05	3.8318
PLK1	-0.829823	5.90646	-6.0541	4.5003e-06	4.42059e-05	3.8302
LINC00930	-0.731078	5.66525	-6.05068	4.53605e-06	4.44921e-05	3.82221
P4HA3	0.608578	5.81913	6.04875	4.55623e-06	4.46684e-05	3.81773
CYBA	-0.916431	8.51213	-6.04794	4.5648e-06	4.47306e-05	3.81583
MTFR2	-0.648381	4.7668	-6.04736	4.57088e-06	4.47685e-05	3.81449
SNRPB	-0.78008	8.89822	-6.04707	4.57402e-06	4.47775e-05	3.81379
BACE2	-0.658206	7.41529	-6.04499	4.59598e-06	4.49707e-05	3.80896
SLC25A27	0.954322	6.1375	6.04359	4.61095e-06	4.50922e-05	3.80567
PABPC4L	-1.33358	7.26621	-6.0367	4.6849e-06	4.57436e-05	3.78961
PPP1R14B	-0.615124	8.01259	-6.03646	4.68754e-06	4.57436e-05	3.78904
NCF4	0.717768	5.46848	6.02852	4.77439e-06	4.65359e-05	3.7705
UBE2S	-1.22414	7.67514	-6.02826	4.77726e-06	4.65414e-05	3.76989
TMEM200A	-0.864842	8.55579	-6.02637	4.79814e-06	4.67223e-05	3.76549
CYS1	1.34807	6.30583	6.02392	4.82537e-06	4.69421e-05	3.75978
PHF1	0.750003	8.04058	6.01957	4.87422e-06	4.73946e-05	3.7496
HSD17B6	1.2569	5.17865	6.01806	4.89127e-06	4.75374e-05	3.74608
MYO6	-0.685763	7.27197	-6.01174	4.9633e-06	4.80985e-05	3.73132
TSPYL2	0.770255	8.33823	6.01014	4.98179e-06	4.82313e-05	3.72757
VWCE	0.753312	6.10901	6.00921	4.9925e-06	4.82888e-05	3.7254
HMCN1	1.81471	7.63002	6.00732	5.01431e-06	4.84765e-05	3.72099
BRIP1	-1.16459	5.1187	-6.00685	5.01987e-06	4.8507e-05	3.71988
COPE	-0.657539	7.86662	-6.0044	5.04836e-06	4.87589e-05	3.71416
TMTC2	-0.809711	6.11684	-6.00366	5.05699e-06	4.88189e-05	3.71244
ASAP1-IT1	0.729436	6.5737	6.00318	5.06261e-06	4.88499e-05	3.71132
TRH	-2.16251	7.12131	-6.00166	5.08044e-06	4.89985e-05	3.70777
TUBA1B	-0.679604	11.4293	-6.001	5.08827e-06	4.90506e-05	3.70621
CPA3	1.3447	6.8199	5.99917	5.10987e-06	4.92352e-05	3.70194
INHBA	2.23586	6.2291	5.99847	5.11814e-06	4.92914e-05	3.7003
C1orf194	-1.04282	5.84594	-5.99757	5.12889e-06	4.93714e-05	3.69818
FLAD1	-0.593572	6.80808	-5.99085	5.20934e-06	5.00503e-05	3.68247
IL20RA	-1.30657	5.95022	-5.9906	5.21226e-06	5.00545e-05	3.68191
UCHL1	1.20643	7.34627	5.99006	5.21886e-06	5.0085e-05	3.68063
JPT1	-1.0784	7.88734	-5.98216	5.31521e-06	5.09221e-05	3.66216
ELK3	0.695182	7.51759	5.98014	5.34021e-06	5.11373e-05	3.65742
FAM168A	0.608489	7.32669	5.97843	5.36143e-06	5.13162e-05	3.65342
NAV3	0.983738	6.12937	5.96984	5.4693e-06	5.22538e-05	3.63331
CACNA2D3	0.651039	5.15939	5.96966	5.47151e-06	5.22538e-05	3.6329
PELI1	-0.825549	7.4066	-5.96858	5.48527e-06	5.23526e-05	3.63037
FAM98A	0.613148	7.73008	5.96065	5.58701e-06	5.32732e-05	3.61182
JAML	0.877046	5.94474	5.95781	5.624e-06	5.36006e-05	3.60516
CD59	0.876572	9.04599	5.95672	5.6383e-06	5.37115e-05	3.60259
LATS2	0.660385	7.56123	5.95299	5.68729e-06	5.41271e-05	3.59386
NLGN4X	1.29849	8.06878	5.95206	5.69961e-06	5.41762e-05	3.59168
ADK	-0.742536	6.44684	-5.95199	5.7005e-06	5.41762e-05	3.59152
GJB6	-1.59971	4.65873	-5.94797	5.75394e-06	5.4607e-05	3.5821
RERGL	2.19808	5.95046	5.94712	5.76526e-06	5.46887e-05	3.58012
LTBP3	0.776163	7.51588	5.94623	5.77714e-06	5.47756e-05	3.57804
PTN	-1.13955	7.4236	-5.94249	5.82757e-06	5.51502e-05	3.56927
PSAT1	-1.44249	6.41363	-5.94124	5.8445e-06	5.52667e-05	3.56634
NUP210	-0.624586	6.25339	-5.94098	5.8481e-06	5.52667e-05	3.56572
CREB5	-0.798829	6.79372	-5.93982	5.86385e-06	5.53484e-05	3.563
COX7A2	-0.590617	10.7871	-5.93954	5.86771e-06	5.53484e-05	3.56234
GMPR	0.981203	7.21423	5.93902	5.87477e-06	5.53891e-05	3.56113
ATP5PB	-0.624186	9.66764	-5.93813	5.88685e-06	5.54771e-05	3.55905
FBXL3	0.759576	8.43602	5.93589	5.91764e-06	5.57153e-05	3.55379
CCT2	-0.702442	9.52559	-5.93295	5.95809e-06	5.60438e-05	3.54691
CGREF1	0.647066	5.64753	5.9309	5.98653e-06	5.62589e-05	3.54211
RNF217	0.820453	6.28787	5.92902	6.01276e-06	5.64528e-05	3.53769
ANKRD36	1.07573	6.4699	5.92717	6.03869e-06	5.66172e-05	3.53335
CHIA	-0.947758	6.22687	-5.92473	6.07298e-06	5.6886e-05	3.52764
EP300-AS1	-0.673997	3.76241	-5.92424	6.07996e-06	5.69249e-05	3.52648
GPAT3	1.615	6.15896	5.92306	6.09669e-06	5.70551e-05	3.5237
PKD2	0.675505	8.44877	5.92253	6.10423e-06	5.70992e-05	3.52246
KIT	1.22002	7.11614	5.91662	6.18866e-06	5.78086e-05	3.50859
STON2	0.669156	5.56864	5.91417	6.22396e-06	5.81114e-05	3.50286
PTK7	-0.719659	7.653	-5.91216	6.25305e-06	5.83021e-05	3.49815
CAVIN4	-0.75081	4.61275	-5.90769	6.31848e-06	5.88849e-05	3.48765
TMEM64	0.734521	6.67938	5.90666	6.33368e-06	5.89993e-05	3.48522
FCMR	0.804539	6.22191	5.90646	6.3366e-06	5.89993e-05	3.48476
STARD9	0.664868	6.50189	5.9049	6.35964e-06	5.91593e-05	3.48109
PLK4	-0.834672	5.16273	-5.89859	6.4537e-06	5.99239e-05	3.46628
CTSLP8	0.817124	6.06458	5.89358	6.52933e-06	6.05147e-05	3.45452
OLFML2B	-1.16777	7.43335	-5.89202	6.55304e-06	6.06787e-05	3.45087
LINC01018	0.944117	5.49762	5.88972	6.58818e-06	6.09762e-05	3.44547
PKIB	-0.978766	4.54603	-5.88943	6.59272e-06	6.09902e-05	3.44477
RANBP1	-0.718653	7.55454	-5.88923	6.59582e-06	6.0991e-05	3.4443
POC1A	-0.639065	6.12504	-5.88565	6.65102e-06	6.13889e-05	3.43589
MPEG1	1.17568	6.45351	5.88543	6.65442e-06	6.13922e-05	3.43538
LRRC32	0.794865	7.45543	5.88291	6.69357e-06	6.1691e-05	3.42946
CENPN	-1.02295	5.52413	-5.8829	6.69364e-06	6.1691e-05	3.42945
SUGCT	0.669505	5.72451	5.88275	6.69598e-06	6.1691e-05	3.42909
CDK5	-0.812627	6.81558	-5.88212	6.70583e-06	6.17536e-05	3.42761
AHNAK	0.882151	7.80428	5.87991	6.7404e-06	6.19871e-05	3.42242
LRRC17	1.63963	7.3389	5.87898	6.75511e-06	6.20658e-05	3.42022
TP53I3	-0.929257	7.79611	-5.87437	6.82792e-06	6.25639e-05	3.40941
SPSB1	0.914575	6.86779	5.86864	6.91981e-06	6.33484e-05	3.39592
MAMDC2	1.70594	6.90335	5.86816	6.92755e-06	6.33906e-05	3.39479
GALNT3	-0.684713	6.21763	-5.86437	6.98899e-06	6.38612e-05	3.38588
AFDN-DT	-0.74194	5.64279	-5.8642	6.99164e-06	6.38612e-05	3.3855
SEC61B	-0.732087	8.9162	-5.85913	7.07488e-06	6.45047e-05	3.37356
ENDOG	-1.14696	6.9544	-5.85858	7.08396e-06	6.45155e-05	3.37227
TCEAL7	-0.831256	8.13202	-5.85816	7.09091e-06	6.45343e-05	3.37128
LPAR1	-0.672275	7.65105	-5.8517	7.19851e-06	6.53956e-05	3.35609
ASS1	0.701429	8.51695	5.84968	7.2324e-06	6.56739e-05	3.35135
TBX3	-0.991448	7.09815	-5.8473	7.27267e-06	6.59803e-05	3.34575
ILDR1	-0.674276	5.5384	-5.84663	7.28412e-06	6.60387e-05	3.34416
RSPH1	-1.68262	6.71616	-5.8453	7.3067e-06	6.61997e-05	3.34104
MPHOSPH9	-0.626317	5.94626	-5.84481	7.31502e-06	6.62454e-05	3.33989
DOK7	-1.49019	6.03753	-5.84114	7.37797e-06	6.67703e-05	3.33125
MYRIP	1.32417	5.50426	5.84094	7.38147e-06	6.67703e-05	3.33077
TMEM121B	-0.585679	5.69821	-5.84009	7.39602e-06	6.6859e-05	3.32878
C19orf33	-1.41501	6.73659	-5.83878	7.41867e-06	6.70033e-05	3.3257
CENPV	-0.618588	6.50265	-5.83586	7.46946e-06	6.74021e-05	3.31881
HHIP	-1.04609	5.27895	-5.8337	7.50725e-06	6.76826e-05	3.31372
RPS6KA1	-0.68809	6.22687	-5.83061	7.56142e-06	6.81405e-05	3.30647
MRPS6	-0.809238	8.88233	-5.82912	7.58792e-06	6.83184e-05	3.30294
CEACAM21	-0.90346	6.0369	-5.82881	7.59335e-06	6.83367e-05	3.30222
CORO2B	0.685379	6.31195	5.82816	7.60485e-06	6.84097e-05	3.3007
SLC2A1	-1.08402	6.47433	-5.82485	7.66383e-06	6.88482e-05	3.2929
PELI2	0.67753	6.30199	5.82464	7.66764e-06	6.88519e-05	3.2924
C9orf135	-1.20247	5.23492	-5.8244	7.67195e-06	6.88599e-05	3.29184
DPP3	-0.954317	7.02004	-5.82303	7.69647e-06	6.90493e-05	3.28862
C11orf96	1.79797	9.16902	5.82045	7.74301e-06	6.93744e-05	3.28254
SLIT2	0.681988	6.60276	5.81716	7.80275e-06	6.98476e-05	3.27478
CRNDE	-1.06382	6.51374	-5.81205	7.89648e-06	7.05927e-05	3.26274
CKS1B	-0.817811	8.24969	-5.81098	7.91626e-06	7.0689e-05	3.26022
ERICH3	-0.863818	4.18142	-5.81042	7.9266e-06	7.07367e-05	3.2589
RNF11	0.608502	9.10126	5.80846	7.96299e-06	7.09986e-05	3.25428
FSTL3	0.816971	6.71871	5.8081	7.9697e-06	7.10058e-05	3.25343
MCOLN3	-1.23474	5.99142	-5.80752	7.98045e-06	7.10601e-05	3.25207
GINS2	-0.869286	6.08633	-5.80583	8.01197e-06	7.13094e-05	3.2481
CETN2	-0.613973	9.50551	-5.80532	8.0216e-06	7.13636e-05	3.24689
OR7E47P	0.730304	6.6044	5.80501	8.0273e-06	7.13829e-05	3.24617
THBS1	1.88995	8.44127	5.80119	8.09934e-06	7.196e-05	3.23716
KMT2E	0.686104	8.50443	5.80095	8.10385e-06	7.19685e-05	3.2366
MACROD2	0.801138	5.60667	5.7993	8.13514e-06	7.22146e-05	3.23271
XAF1	1.15415	8.5066	5.7939	8.23858e-06	7.30043e-05	3.21997
PLP1	1.01575	4.70779	5.79283	8.25931e-06	7.31559e-05	3.21744
IGKC	2.35833	7.01159	5.79031	8.30797e-06	7.35547e-05	3.21151
DNAJC9	-0.734327	6.89258	-5.78919	8.32974e-06	7.37151e-05	3.20887
FIBP	-0.687196	8.28795	-5.78813	8.35059e-06	7.38673e-05	3.20635
STX19	-0.747925	4.86507	-5.78525	8.40687e-06	7.43062e-05	3.19958
MEIS1	-1.06833	8.67774	-5.78437	8.42424e-06	7.43982e-05	3.1975
BAZ1A	-0.609437	7.70491	-5.78431	8.42536e-06	7.43982e-05	3.19736
TNMD	1.27177	4.99024	5.78105	8.48986e-06	7.49022e-05	3.18967
MAP3K21	-0.597362	5.46897	-5.77991	8.51255e-06	7.50696e-05	3.18698
SLITRK6	-1.67216	5.20935	-5.77903	8.53007e-06	7.51913e-05	3.18491
ANKRD50	0.717923	7.14591	5.77836	8.54363e-06	7.52779e-05	3.18331
NNMT	2.19409	7.73655	5.77342	8.64295e-06	7.61198e-05	3.17165
RIBC2	-0.635409	4.97001	-5.77319	8.64748e-06	7.61265e-05	3.17113
POLD1	-0.636393	6.51676	-5.77	8.71225e-06	7.65631e-05	3.1636
SMCO4	1.03388	6.70404	5.7688	8.73676e-06	7.67451e-05	3.16077
CPQ	0.610468	8.15687	5.76849	8.7432e-06	7.67683e-05	3.16003
SLC35G2	0.604581	5.56045	5.76695	8.77483e-06	7.70125e-05	3.15639
IL17RB	-1.25989	6.62865	-5.76532	8.80823e-06	7.72385e-05	3.15256
CHGA	-0.702831	5.43883	-5.76479	8.81933e-06	7.73022e-05	3.15129
GRHL1	-0.726034	5.31635	-5.76308	8.85457e-06	7.75774e-05	3.14727
LOC101928076	-0.616489	4.78272	-5.7618	8.88119e-06	7.77432e-05	3.14424
NDUFA4L2	0.601677	6.53918	5.76083	8.9014e-06	7.78863e-05	3.14195
LDB1	0.766736	7.84237	5.75988	8.9213e-06	7.80194e-05	3.1397
C15orf65	-0.888198	5.4536	-5.75973	8.92434e-06	7.80194e-05	3.13935
KLHDC9	-0.593526	7.42901	-5.75571	9.0088e-06	7.86651e-05	3.12986
PHF21B	-0.786655	5.10047	-5.75566	9.00989e-06	7.86651e-05	3.12973
TNFAIP8L1	-0.753523	6.62658	-5.75315	9.06295e-06	7.90942e-05	3.12381
EVA1A	-0.734179	6.07941	-5.75207	9.08585e-06	7.92597e-05	3.12127
CENPX	-0.735444	8.51758	-5.74819	9.1688e-06	7.98453e-05	3.11211
FKBP4	-0.593191	6.79977	-5.74676	9.19954e-06	8.00784e-05	3.10873
CAMLG	0.659458	9.40501	5.7453	9.23125e-06	8.03198e-05	3.10526
PGM5P2	1.11944	4.57332	5.74242	9.29362e-06	8.08277e-05	3.09848
WEE1	-1.03074	7.43937	-5.74172	9.30887e-06	8.09255e-05	3.09682
MEOX2	1.13007	4.10753	5.74141	9.31575e-06	8.09504e-05	3.09608
GM2A	0.610056	6.97761	5.73544	9.44705e-06	8.20207e-05	3.08197
GLI1	-0.768772	7.04941	-5.73374	9.48477e-06	8.22421e-05	3.07795
NUPR1	1.12647	8.91148	5.72958	9.57769e-06	8.29765e-05	3.06813
SBSPON	1.10088	6.51597	5.72921	9.5859e-06	8.3012e-05	3.06726
C1QA	1.43968	8.13314	5.72207	9.74786e-06	8.42699e-05	3.05037
EME1	-0.626917	6.78805	-5.71718	9.86022e-06	8.50592e-05	3.03882
TACC3	-1.02069	6.72075	-5.71428	9.92762e-06	8.55309e-05	3.03196
LOC100287387	-0.931256	5.06765	-5.71209	9.97877e-06	8.59349e-05	3.02678
WDR76	-0.744195	5.00043	-5.71153	9.99184e-06	8.60108e-05	3.02546
CBLN2	-0.646886	5.72578	-5.70915	1.00478e-05	8.645e-05	3.01983
TMEM170B	0.639759	4.83651	5.709	1.00514e-05	8.645e-05	3.01946
GNAI1	0.636859	7.65961	5.70576	1.0128e-05	8.69605e-05	3.01181
NUS1	-0.792952	7.41216	-5.70315	1.01903e-05	8.74578e-05	3.00564
CDT1	-0.782422	5.5368	-5.70067	1.02498e-05	8.79316e-05	2.99976
CDH5	0.734237	7.13796	5.69222	1.04553e-05	8.9466e-05	2.97976
SFXN2	-0.615028	6.70973	-5.68898	1.05352e-05	9.0058e-05	2.97209
CASC1	-0.884682	4.48902	-5.68893	1.05364e-05	9.0058e-05	2.97197
SEC23B	-0.750033	7.3093	-5.6746	1.08972e-05	9.26956e-05	2.93805
LOC729732	-1.32973	6.96386	-5.67078	1.09953e-05	9.33747e-05	2.92901
NRG2	-0.754849	6.05651	-5.66982	1.10203e-05	9.35474e-05	2.92673
ZBED6	0.706508	6.48887	5.66885	1.10455e-05	9.36855e-05	2.92443
PTPRD	-0.642059	5.6492	-5.66758	1.10784e-05	9.38831e-05	2.92142
TMEM140	0.983642	6.88027	5.66334	1.11895e-05	9.47848e-05	2.91137
RLN2	-0.65594	5.02797	-5.66223	1.12187e-05	9.49917e-05	2.90875
OGN	1.19518	9.81319	5.65877	1.13104e-05	9.5688e-05	2.90055
COL23A1	-0.655466	6.22749	-5.65776	1.13373e-05	9.58355e-05	2.89815
TEKT2	-0.602629	5.34965	-5.65722	1.13517e-05	9.59167e-05	2.89688
DTYMK	-0.635341	6.51032	-5.65617	1.13799e-05	9.60743e-05	2.89438
SUV39H2	-0.815431	5.64055	-5.65537	1.14011e-05	9.61836e-05	2.8925
CHI3L1	2.2938	6.21555	5.65533	1.14023e-05	9.61836e-05	2.89239
MS4A6A	0.994314	6.97064	5.6496	1.1557e-05	9.73198e-05	2.87881
OSR2	-1.1603	9.25147	-5.64434	1.1701e-05	9.83336e-05	2.86634
HHEX	0.641696	6.00618	5.64236	1.17557e-05	9.87517e-05	2.86164
ASL	-1.13134	7.21502	-5.63857	1.18609e-05	9.95944e-05	2.85266
NIPSNAP3A	-0.886038	8.24543	-5.63685	1.1909e-05	9.98737e-05	2.84859
TSHZ3	-0.72786	8.1697	-5.63657	1.19168e-05	9.98975e-05	2.84793
CCDC110	0.743573	4.38294	5.6349	1.19639e-05	0.000100209	2.84395
HIPK3	0.843483	8.28889	5.63425	1.19822e-05	0.000100321	2.84242
SCNN1G	-1.08954	5.77806	-5.62543	1.22337e-05	0.000102256	2.82149
DMXL1	0.59666	6.99057	5.62369	1.22838e-05	0.000102633	2.81738
FAM13A	0.714116	7.0586	5.62291	1.23064e-05	0.000102763	2.81552
POLD2	-0.761705	7.90009	-5.6228	1.23096e-05	0.000102763	2.81526
DEFB1	-2.40741	6.68241	-5.62005	1.23898e-05	0.000103347	2.80872
WDR12	-0.628223	6.7207	-5.61728	1.24707e-05	0.000103893	2.80216
CLSTN2	1.13236	6.84134	5.61691	1.24817e-05	0.0001039	2.80127
MASTL	-1.01058	5.92894	-5.60836	1.27356e-05	0.000105838	2.78099
MCAM	0.774376	7.24023	5.60776	1.27538e-05	0.000105946	2.77956
VCAN	-1.64514	10.1047	-5.6001	1.29861e-05	0.000107566	2.76137
PSMD3	-0.610654	7.77119	-5.59918	1.30143e-05	0.000107755	2.75919
TCEA3	0.937684	6.80792	5.59798	1.30513e-05	0.000108011	2.75633
MYO5C	-0.788792	7.82858	-5.59012	1.32954e-05	0.000109677	2.73767
PCMTD1	0.847389	7.60197	5.58727	1.3385e-05	0.000110327	2.7309
TCF7L2	0.856972	8.26403	5.58535	1.34461e-05	0.000110649	2.72632
SYNM	0.920069	5.76527	5.58312	1.35169e-05	0.000111096	2.72104
TUBG1	-1.18191	7.2876	-5.57859	1.36621e-05	0.000112198	2.71027
VGLL3	1.29543	7.03461	5.57775	1.36892e-05	0.000112375	2.70828
ARFGAP3	-0.687855	8.29071	-5.57706	1.37116e-05	0.000112467	2.70663
TUBB4B	-0.896542	9.67907	-5.57219	1.38702e-05	0.000113584	2.69505
SPATS2	-0.691117	7.11145	-5.5699	1.39451e-05	0.000114105	2.68963
TWISTNB	-0.740256	5.95493	-5.56062	1.42542e-05	0.000116116	2.66756
SLAIN1	-1.16883	5.08911	-5.55988	1.4279e-05	0.000116271	2.6658
PELI3	0.621719	6.787	5.55805	1.4341e-05	0.000116729	2.66144
MCM7	-0.751482	7.79246	-5.55425	1.44702e-05	0.000117638	2.65241
GBP2	1.63583	7.77166	5.55368	1.44899e-05	0.000117751	2.65104
FREM1	-1.27374	6.88553	-5.55253	1.45293e-05	0.000118023	2.64831
CDC25C	-0.588564	5.09471	-5.5519	1.45509e-05	0.000118104	2.64682
HSPB8	0.66184	7.38599	5.55087	1.45862e-05	0.000118343	2.64437
FGFR1OP	-0.635317	6.8867	-5.54987	1.46208e-05	0.000118576	2.64198
ADHFE1	0.703556	7.20824	5.54321	1.48526e-05	0.000120166	2.62615
SAMD12	-0.805267	4.94974	-5.53748	1.50553e-05	0.00012166	2.6125
KLF3	0.643948	6.90566	5.53717	1.50662e-05	0.000121699	2.61178
ZNF239	-0.655773	6.1216	-5.53696	1.50736e-05	0.00012171	2.61128
CHEK1	-0.590444	5.37193	-5.5357	1.51186e-05	0.000121927	2.60828
EPHA5	-0.812518	5.04588	-5.53231	1.52405e-05	0.000122763	2.6002
ABCA11P	0.817821	6.23214	5.52973	1.53338e-05	0.000123416	2.59406
CCDC170	-0.824428	6.41187	-5.52694	1.54352e-05	0.000124113	2.58742
COX8A	-0.709589	9.88618	-5.52597	1.54706e-05	0.00012427	2.58511
MPP6	0.589087	4.28818	5.52474	1.55157e-05	0.000124582	2.58219
C2	0.7411	6.05746	5.52456	1.55224e-05	0.000124586	2.58175
C5orf30	0.880421	6.59321	5.52383	1.5549e-05	0.00012475	2.58003
SLC39A8	-0.828011	6.28991	-5.52193	1.56191e-05	0.000125132	2.5755
IPO4	-0.611166	7.24008	-5.52187	1.56213e-05	0.000125132	2.57536
NUP62CL	-0.780657	4.34374	-5.51844	1.57485e-05	0.0001261	2.5672
CYP27A1	0.794076	7.60971	5.51038	1.60518e-05	0.000128072	2.54799
PARPBP	-0.869011	4.79549	-5.50954	1.60837e-05	0.000128276	2.54599
CEP120	0.716037	6.90367	5.50752	1.61609e-05	0.00012871	2.54118
ABRACL	-1.24341	7.63393	-5.50749	1.61619e-05	0.00012871	2.54111
RARRES1	2.477	7.56952	5.50744	1.61637e-05	0.00012871	2.541
KCNMB1	0.929194	5.92772	5.50645	1.62018e-05	0.000128963	2.53863
MRPL15	-0.711341	8.27297	-5.50612	1.62145e-05	0.000128996	2.53784
MAG	0.609265	5.45904	5.50601	1.62188e-05	0.000128996	2.53758
UBE2E3	-0.628203	9.35032	-5.50451	1.62763e-05	0.000129301	2.53401
CAPSL	-1.51787	5.48815	-5.50207	1.63706e-05	0.000129845	2.5282
CACHD1	0.806253	7.17422	5.50009	1.64476e-05	0.000130405	2.52348
DNAAF3	-0.600327	6.01332	-5.49791	1.65326e-05	0.000130976	2.51829
KNSTRN	-0.932679	6.5391	-5.49717	1.65616e-05	0.000131154	2.51653
NME4	-0.597598	8.5053	-5.49169	1.67781e-05	0.000132661	2.50346
FAM107A	0.814138	6.52694	5.48883	1.68919e-05	0.000133352	2.49665
C1orf162	0.922082	6.54425	5.48784	1.69315e-05	0.000133612	2.4943
MVP	0.911389	7.8419	5.48751	1.69449e-05	0.000133665	2.4935
DYNLRB2	-1.11519	5.57309	-5.48305	1.7125e-05	0.000134928	2.48286
UCP2	-1.12268	7.85208	-5.4828	1.7135e-05	0.000134954	2.48227
COX7B	-0.661656	9.00933	-5.47911	1.72856e-05	0.000135981	2.47347
NEIL3	-0.98787	4.9134	-5.47808	1.73275e-05	0.000136258	2.47103
LINC00645	-1.93897	4.63331	-5.47582	1.74208e-05	0.000136885	2.46563
[truncated: 882 more rows]
