# Supplementary material for: Gene expression analysis in endometriosis: Immunopathology insights, transcription factors and therapeutic targets
Source: Front Immunol. 2022 Nov 30;13:1037504. doi: 10.3389/fimmu.2022.1037504 (PMC9748153; doi:10.3389/fimmu.2022.1037504)
Supplement: Supplementary file 1 [file DataSheet_1.zip › Raw data and code/Figure5/27 TFs expression profiles.xlsx]

## Sheet: Sheet2
Gene	ZFPM2	GATA6	TCF21	ARX	PEG3	BNC2	HOXC6	PBX3	AEBP1	KLF2	CEBPD	HOXB6	GRHL2	MSX1	DLX5	DLX6	HOXA11	HOXA10	SALL1	HOXB3	EHF	SOX17	RORB	MSX2	PGR	ELF3	HEY2
GSM175766	490.612	203.593	481.43	179.103	1241.23	358.117	551.115	437.976	3043.06	348.697	1201.38	43.7485	35.4195	151.587	81.6393	26.0976	100.4	126.637	44.6218	63.6802	44.1623	160.501	48.6108	36.3238	424.652	67.0382	109.869
GSM175767	514.395	402.937	473.701	352.416	2260.09	423.674	545.493	620.624	3208.48	479.877	2021.67	35.0885	26.9253	71.0088	55.3462	21.2935	58.5607	66.9295	52.1912	40.4016	25.0022	95.2822	80.9341	23.8193	295.158	70.1679	38.6375
GSM175768	685.646	362.759	885.527	410.947	3026.11	480.857	1210.21	737.815	3473.53	574.141	1088.68	35.56	25.6081	51.5543	54.3465	24.4788	42.8187	48.3483	13.5414	36.1707	19.7387	87.7082	30.4098	24.393	406.448	55.4739	80.7997
GSM175769	576.241	271.65	555.973	295.207	1502.13	313.912	984.001	502.766	3421.32	379.456	1216.19	33.1616	25.0872	59.5473	51.5232	21.855	51.7073	63.5142	23.898	53.2009	23.1723	75.6113	36.5758	23.9928	170.316	53.4745	71.9564
GSM175770	517.157	369.071	358.589	211.475	1002.06	284.382	1322.05	562.002	3738.99	323.923	1162.5	43.2006	30.3773	46.4222	57.9826	20.9647	88.5175	143.296	42.3041	112.392	22.0704	59.5435	89.4129	22.6839	232.815	52.7726	51.851
GSM175771	644.587	400.371	849.997	354.874	2513.88	410.102	1417.97	648.766	1924.64	478.95	1108.72	34.7157	24.7795	53.2647	37.1588	23.9093	46.5235	52.2688	22.9603	39.0998	17.8349	74.558	25.1419	23.52	331.586	46.7795	62.1771
GSM175772	670.183	302.316	588.174	310.061	2793.08	430.531	1183	575.123	2985.3	595.405	1017.55	50.422	26.0477	46.9284	49.5867	22.3384	80.2055	91.8433	31.822	89.514	118.391	142.333	57.7537	24.6516	585.609	111.192	48.3073
GSM175773	558.661	329.921	559.546	332.796	2355.52	483.545	1333.56	620.34	1857.51	604.236	1625.77	34.0677	26.5286	79.7773	61.4334	21.2263	56.9298	77.1059	31.3237	59.1593	22.6985	77.1628	37.9034	23.8723	381.298	53.3468	93.5423
GSM175774	683.388	399.545	750.636	270.388	2003.53	389.214	1040.04	579.153	3788.38	793.264	1512.1	29.1846	21.8412	54.6789	61.8538	23.7765	42.9783	50.615	17.1007	43.2688	22.1447	92.7194	35.4322	26.6157	230.497	50.417	67.4884
GSM175775	320.277	384.25	339.7	194.675	2020.52	233.44	570.886	246.604	933.817	163.242	597.85	38.423	29.5326	103.76	44.3892	22.5722	50.3004	65.3772	12.391	43.182	22.9586	63.7823	39.6011	24.3355	185.642	54.6983	87.7983
GSM175776	59.4804	31.3545	42.5899	32.3069	202.127	71.1673	74.2113	129.524	329.704	87.0216	132.314	172.026	117.852	947.917	416.726	119.826	607.008	878.21	239.505	318.288	227.439	1207.85	261.106	193.958	2245.53	168.093	424.13
GSM175777	64.376	40.4693	40.9167	47.8737	284.425	39.796	42.4708	82.4565	334.768	100.758	690.41	234.344	94.7897	1364.75	632.714	157.546	360.406	696.022	204.105	306.434	367.047	1607.38	213.291	265.303	1533.87	716.217	375.175
GSM175778	57.1726	46.8365	39.8473	37.9748	252.354	65.5528	80.8353	108.514	331.675	105.436	203.932	234.29	160.288	1596.75	519.942	186.416	446.153	695.777	253.663	393.446	384.636	1595.89	256.969	193.893	2377.98	226.696	474.628
GSM175779	58.1503	58.0652	32.7841	49.2859	260.237	57.3336	41.9787	150.11	622.622	89.7358	2445.72	182.417	76.3226	373.762	164.608	50.6291	215.51	292.243	144.001	212.584	172.832	176.717	431.985	27.9066	521.61	373.795	79.6567
GSM175780	69.629	43.1462	38.9257	37.4786	363.603	55.0487	121.075	121.623	355.121	113.864	294.576	140.837	95.1961	1122.77	562.548	135.112	599.723	1052.75	240.857	319.127	242.302	1177.09	534.8	122.766	1749.43	149.359	308.696
GSM175781	68.5356	39.7992	63.2345	39.3222	315.321	89.4385	159.772	168.16	662.847	81.7034	194.93	151.303	100.442	864.977	442.532	122.843	442.954	744.925	251.037	250.183	204.772	1009.27	540.746	211.012	1202.66	214.618	216.703
GSM175782	61.0826	47.1948	40.0263	37.5707	210.106	93.5349	101.279	110.927	324.312	96.7711	173.353	218.236	136.472	1341.54	442.047	138.385	442.206	720.605	264.01	335.67	341.207	1219.26	205.609	223.026	2370.65	184.725	368.105
GSM175783	71.8753	39.2429	47.0146	48.7746	157.347	79.6033	143.031	130.529	380	107.164	170.922	193.872	126.885	1163.67	357.5	129.484	493.657	671.117	180.061	210.194	195.482	870.127	192.788	242.966	1547.38	222.541	376.231
GSM175784	63.1919	40.093	44.7073	44.5071	278.405	91.1558	120.192	163.605	475.441	113.906	210.105	130.644	120.575	961.895	421.451	118.064	544.753	799.05	237.85	266.745	173.731	1004.56	376.522	174.791	1855.41	223.326	315.069
GSM175785	50.1256	35.4702	38.5414	40.7887	250.755	55.1945	49.0767	118.17	333.619	100.689	236.16	172.904	145.464	1163.96	535.266	136.86	628.287	807.909	256.383	263.412	268.583	1203.05	210.435	173.021	2169.42	227.939	453.233
