# Supplementary material for: Gene expression analysis in endometriosis: Immunopathology insights, transcription factors and therapeutic targets
Source: Front Immunol. 2022 Nov 30;13:1037504. doi: 10.3389/fimmu.2022.1037504 (PMC9748153; doi:10.3389/fimmu.2022.1037504)
Supplement: Supplementary file 1 [file DataSheet_1.zip › Raw data and code/Figure5/27 TFs.xlsx]

## Sheet: Sheet1
Genes
ZFPM2
GATA6
TCF21
ARX
PEG3
BNC2
HOXC6
PBX3
AEBP1
KLF2
CEBPD
HOXB6
GRHL2
MSX1
DLX5
DLX6
HOXA11
HOXA10
SALL1
HOXB3
EHF
SOX17
RORB
MSX2
