# Supplementary material for: Gene expression analysis in endometriosis: Immunopathology insights, transcription factors and therapeutic targets
Source: Front Immunol. 2022 Nov 30;13:1037504. doi: 10.3389/fimmu.2022.1037504 (PMC9748153; doi:10.3389/fimmu.2022.1037504)
Supplement: Supplementary file 1 [file DataSheet_1.zip › Raw data and code/Figure5/Venn of DEGs and TF genes.xlsx]

## Sheet: Sheet1
DEGs	TF gene
C7	AC008770.3
CLDN11	AC023509.3
CSTA	AC092835.1
LINC01116	AC138696.1
PTGIS	ADNP
SERPINE2	ADNP2
ZFPM2	AEBP1
SCN7A	AEBP2
DPYSL3	AHCTF1
ITPR1	AHDC1
KCNT2	AHR
GATA6	AHRR
FIBIN	AIRE
TCF21	AKAP8
CHL1	AKAP8L
CFH	AKNA
LY96	ALX1
DLK1	ALX3
ARX	ALX4
DIRAS3	ANHX
VCAM1	ANKZF1
NID2	AR
NRK	ARGFX
SIGLEC11	ARHGAP35
LINC02381	ARID2
WNT2B	ARID3A
WISP2	ARID3B
PRELP	ARID3C
SGCE	ARID5A
WIPF3	ARID5B
TCEAL2	ARNT
BICC1	ARNT2
PEG3	ARNTL
PLSCR4	ARNTL2
NFASC	ARX
RCAN2	ASCL1
LOC100506388	ASCL2
BNC2	ASCL3
SLC16A4	ASCL4
ARHGAP6	ASCL5
PLCXD3	ASH1L
PDLIM3	ATF1
LINC01279	ATF2
RBMS3	ATF3
BST2	ATF4
HS6ST2	ATF5
RERG	ATF6
DSE	ATF6B
KLHDC8A	ATF7
FMO1	ATMIN
SERPINA3	ATOH1
TMEM255A	ATOH7
CCDC80	ATOH8
PEG3-AS1	BACH1
GATM	BACH2
INMT	BARHL1
TGFBR3	BARHL2
HOXC6	BARX1
FLRT3	BARX2
PBX3	BATF
PDGFD	BATF2
SYTL2	BATF3
FHL2	BAZ2A
NTRK2	BAZ2B
RASGRF2	BBX
CAVIN2	BCL11A
PLN	BCL11B
COLEC11	BCL6
CPXM2	BCL6B
CCDC3	BHLHA15
NEXN	BHLHA9
AEBP1	BHLHE22
DHRS2	BHLHE23
PRKAR2B	BHLHE40
FMO2	BHLHE41
ABCA6	BNC1
ITM2A	BNC2
TMEM176B	BORCS8-MEF2B
PROS1	BPTF
GAS1	BRF2
FZD7	BSX
MYH11	C11orf95
STAR	CAMTA1
CDH3	CAMTA2
AOC3	CARF
AKAP12	CASZ1
PROK1	CBX2
TIMP1	CC2D1A
FRZB	CCDC169-SOHLH2
KLF2	CCDC17
ENPP6	CDC5L
AOX1	CDX1
CYBRD1	CDX2
FAM19A2	CDX4
PRSS35	CEBPA
ECM2	CEBPB
COL8A1	CEBPD
MYLK	CEBPE
HS3ST1	CEBPG
MATN2	CEBPZ
TNFSF13B	CENPA
MRC1	CENPB
RNASE4	CENPBD1
FGF7	CENPS
EFEMP1	CENPT
C3	CENPX
TAGLN	CGGBP1
MGARP	CHAMP1
ACTG2	CHCHD3
LTBP2	CIC
ADH1B	CLOCK
WISP1	CPEB1
CPVL	CPXCR1
C1R	CREB1
HSD11B1	CREB3
ABCA8	CREB3L1
ADIRF	CREB3L2
PLA2G2A	CREB3L3
RGS2	CREB3L4
FABP4	CREB5
PDK4	CREBL2
LXN	CREBZF
LMOD1	CREM
THBS2	CRX
JCHAIN	CSRNP1
MYOCD	CSRNP2
CCL2	CSRNP3
SERPING1	CTCF
COL10A1	CTCFL
IGLC1	CUX1
SCG2	CUX2
MAP3K5	CXXC1
PNOC	CXXC4
INHBA	CXXC5
RERGL	DACH1
IGKC	DACH2
NNMT	DBP
CHI3L1	DBX1
RARRES1	DBX2
PTPRZ1	DDIT3
CEBPD	DEAF1
TSPAN8	DLX1
GPX3	DLX2
DEPP1	DLX3
ESRP1	DLX4
HOXB6	DLX5
PRSS8	DLX6
GRHL2	DMBX1
RAB25	DMRT1
HOOK1	DMRT2
CHMP4C	DMRT3
MSX1	DMRTA1
STX18	DMRTA2
KIAA1324	DMRTB1
DLX5	DMRTC2
DLX6	DMTF1
CLDN3	DNMT1
PPM1H	DNTTIP1
HOXA11	DOT1L
HOXA10	DPF1
GPR160	DPF3
PAPSS1	DPRX
TMEM101	DR1
UGT8	DRAP1
GABRP	DRGX
CDCA7	DUX1
LINC01541	DUX3
ASRGL1	DUX4
PLPP2	DUXA
STXBP6	DZIP1
SALL1	E2F1
APCDD1	E2F2
P2RY14	E2F3
EYA2	E2F4
GPM6B	E2F5
CAPS	E2F6
HOXB3	E2F7
TPD52	E2F8
EPCAM	E4F1
CDK1	EBF1
CXADR	EBF2
PAMR1	EBF3
UCA1	EBF4
MAL2	EEA1
EHF	EGR1
SOX17	EGR2
MMP26	EGR3
PTCH1	EGR4
ECM1	EHF
RORB	ELF1
ID1	ELF2
AGR2	ELF3
C9orf152	ELF4
C2orf88	ELF5
FREM2	ELK1
ST6GALNAC1	ELK3
CD24	ELK4
PIP5K1B	EMX1
DSP	EMX2
PRR15	EN1
PERP	EN2
CCNA2	EOMES
ZWINT	EPAS1
MME	ERF
CENPK	ERG
ACSL5	ESR1
DCDC2	ESR2
TPX2	ESRRA
SCGB2A1	ESRRB
COL7A1	ESRRG
WFDC2	ESX1
MSX2	ETS1
TOP2A	ETS2
PCLAF	ETV1
PGR	ETV2
CDH1	ETV3
CCNB1	ETV3L
CRABP2	ETV4
UBE2C	ETV5
RRM2	ETV6
NREP	ETV7
ELF3	EVX1
KIF11	EVX2
RACGAP1	FAM170A
TYMS	FAM200B
BUB1B	FBXL19
RXFP1	FERD3L
NUS1P3	FEV
NUSAP1	FEZF1
NDC80	FEZF2
GCLC	FIGLA
CEP55	FIZ1
KIAA1210	FLI1
HMMR	FLYWCH1
DLGAP5	FOS
PLPPR4	FOSB
TNC	FOSL1
CKS2	FOSL2
TTK	FOXA1
HEY2	FOXA2
TUNAR	FOXA3
RHPN2	FOXB1
MAD2L1	FOXB2
PRC1	FOXC1
MELK	FOXC2
DIO2	FOXD1
KIF20A	FOXD2
PBK	FOXD3
KIF15	FOXD4
PMAIP1	FOXD4L1
ANLN	FOXD4L3
SCGB1D2	FOXD4L4
NUF2	FOXD4L5
PROM1	FOXD4L6
PIGR	FOXE1
APOBEC3B	FOXE3
CLDN10	FOXF1
SERPINA1	FOXF2
IHH	FOXG1
GNLY	FOXH1
CPM	FOXI1
GLA	FOXI2
KMO	FOXI3
GRAMD1C	FOXJ1
C20orf85	FOXJ2
AGR3	FOXJ3
SHCBP1	FOXK1
MUC16	FOXK2
TRH	FOXL1
DEFB1	FOXL2
MMP7	FOXM1
SNTN	FOXN1
SLC47A1	FOXN2
SLPI	FOXN3
KCCAT333	FOXN4
OLFM4	FOXO1
PAEP	FOXO3
	FOXO4
	FOXO6
	FOXP1
	FOXP2
	FOXP3
	FOXP4
	FOXQ1
	FOXR1
	FOXR2
	FOXS1
	GABPA
	GATA1
	GATA2
	GATA3
	GATA4
	GATA5
	GATA6
	GATAD2A
	GATAD2B
	GBX1
	GBX2
	GCM1
	GCM2
	GFI1
	GFI1B
	GLI1
	GLI2
	GLI3
	GLI4
	GLIS1
	GLIS2
	GLIS3
	GLMP
	GLYR1
	GMEB1
	GMEB2
	GPBP1
	GPBP1L1
	GRHL1
	GRHL2
	GRHL3
	GSC
	GSC2
	GSX1
	GSX2
	GTF2B
	GTF2I
	GTF2IRD1
	GTF2IRD2
	GTF2IRD2B
	GTF3A
	GZF1
	HAND1
	HAND2
	HBP1
	HDX
	HELT
	HES1
	HES2
	HES3
	HES4
	HES5
	HES6
	HES7
	HESX1
	HEY1
	HEY2
	HEYL
	HHEX
	HIC1
	HIC2
	HIF1A
	HIF3A
	HINFP
	HIVEP1
	HIVEP2
	HIVEP3
	HKR1
	HLF
	HLX
	HMBOX1
	HMG20A
	HMG20B
	HMGA1
	HMGA2
	HMGN3
	HMX1
	HMX2
	HMX3
	HNF1A
	HNF1B
	HNF4A
	HNF4G
	HOMEZ
	HOXA1
	HOXA10
	HOXA11
	HOXA13
	HOXA2
	HOXA3
	HOXA4
	HOXA5
	HOXA6
	HOXA7
	HOXA9
	HOXB1
	HOXB13
	HOXB2
	HOXB3
	HOXB4
	HOXB5
	HOXB6
	HOXB7
	HOXB8
	HOXB9
	HOXC10
	HOXC11
	HOXC12
	HOXC13
	HOXC4
	HOXC5
	HOXC6
	HOXC8
	HOXC9
	HOXD1
	HOXD10
	HOXD11
	HOXD12
	HOXD13
	HOXD3
	HOXD4
	HOXD8
	HOXD9
	HSF1
	HSF2
	HSF4
	HSF5
	HSFX1
	HSFX2
	HSFY1
	HSFY2
	IKZF1
	IKZF2
	IKZF3
	IKZF4
	IKZF5
	INSM1
	INSM2
	IRF1
	IRF2
	IRF3
	IRF4
	IRF5
	IRF6
	IRF7
	IRF8
	IRF9
	IRX1
	IRX2
	IRX3
	IRX4
	IRX5
	IRX6
	ISL1
	ISL2
	ISX
	JAZF1
	JDP2
	JRK
	JRKL
	JUN
	JUNB
	JUND
	KAT7
	KCMF1
	KCNIP3
	KDM2A
	KDM2B
	KDM5B
	KIN
	KLF1
	KLF10
	KLF11
	KLF12
	KLF13
	KLF14
	KLF15
	KLF16
	KLF17
	KLF2
	KLF3
	KLF4
	KLF5
	KLF6
	KLF7
	KLF8
	KLF9
	KMT2A
	KMT2B
	L3MBTL1
	L3MBTL3
	L3MBTL4
	LBX1
	LBX2
	LCOR
	LCORL
	LEF1
	LEUTX
	LHX1
	LHX2
	LHX3
	LHX4
	LHX5
	LHX6
	LHX8
	LHX9
	LIN28A
	LIN28B
	LIN54
	LMX1A
	LMX1B
	LTF
	LYL1
	MAF
	MAFA
	MAFB
	MAFF
	MAFG
	MAFK
	MAX
	MAZ
	MBD1
	MBD2
	MBD3
	MBD4
	MBD6
	MBNL2
	MECOM
	MECP2
	MEF2A
	MEF2B
	MEF2C
	MEF2D
	MEIS1
	MEIS2
	MEIS3
	MEOX1
	MEOX2
	MESP1
	MESP2
	MGA
	MITF
	MIXL1
	MKX
	MLX
	MLXIP
	MLXIPL
	MNT
	MNX1
	MSANTD1
	MSANTD3
	MSANTD4
	MSC
	MSGN1
	MSX1
	MSX2
	MTERF1
	MTERF2
	MTERF3
	MTERF4
	MTF1
	MTF2
	MXD1
	MXD3
	MXD4
	MXI1
	MYB
	MYBL1
	MYBL2
	MYC
	MYCL
	MYCN
	MYF5
	MYF6
	MYNN
	MYOD1
	MYOG
	MYPOP
	MYRF
	MYRFL
	MYSM1
	MYT1
	MYT1L
	MZF1
	NACC2
	NAIF1
	NANOG
	NANOGNB
	NANOGP8
	NCOA1
	NCOA2
	NCOA3
	NEUROD1
	NEUROD2
	NEUROD4
	NEUROD6
	NEUROG1
	NEUROG2
	NEUROG3
	NFAT5
	NFATC1
	NFATC2
	NFATC3
	NFATC4
	NFE2
	NFE2L1
	NFE2L2
	NFE2L3
	NFE4
	NFIA
	NFIB
	NFIC
	NFIL3
	NFIX
	NFKB1
	NFKB2
	NFX1
	NFXL1
	NFYA
	NFYB
	NFYC
	NHLH1
	NHLH2
	NKRF
	NKX1-1
	NKX1-2
	NKX2-1
	NKX2-2
	NKX2-3
	NKX2-4
	NKX2-5
	NKX2-6
	NKX2-8
	NKX3-1
	NKX3-2
	NKX6-1
	NKX6-2
	NKX6-3
	NME2
	NOBOX
	NOTO
	NPAS1
	NPAS2
	NPAS3
	NPAS4
	NR0B1
	NR1D1
	NR1D2
	NR1H2
	NR1H3
	NR1H4
	NR1I2
	NR1I3
	NR2C1
	NR2C2
	NR2E1
	NR2E3
	NR2F1
	NR2F2
	NR2F6
	NR3C1
	NR3C2
	NR4A1
	NR4A2
	NR4A3
	NR5A1
	NR5A2
	NR6A1
	NRF1
	NRL
	OLIG1
	OLIG2
	OLIG3
	ONECUT1
	ONECUT2
	ONECUT3
	OSR1
	OSR2
	OTP
	OTX1
	OTX2
	OVOL1
	OVOL2
	OVOL3
	PA2G4
	PATZ1
	PAX1
	PAX2
	PAX3
	PAX4
	PAX5
	PAX6
	PAX7
	PAX8
	PAX9
	PBX1
	PBX2
	PBX3
	PBX4
	PCGF2
	PCGF6
	PDX1
	PEG3
	PGR
	PHF1
	PHF19
	PHF20
	PHF21A
	PHOX2A
	PHOX2B
	PIN1
	PITX1
	PITX2
	PITX3
	PKNOX1
	PKNOX2
	PLAG1
	PLAGL1
	PLAGL2
	PLSCR1
	POGK
	POU1F1
	POU2AF1
	POU2F1
	POU2F2
	POU2F3
	POU3F1
	POU3F2
	POU3F3
	POU3F4
	POU4F1
	POU4F2
	POU4F3
	POU5F1
	POU5F1B
	POU5F2
	POU6F1
	POU6F2
	PPARA
	PPARD
	PPARG
	PRDM1
	PRDM10
	PRDM12
	PRDM13
	PRDM14
	PRDM15
	PRDM16
	PRDM2
	PRDM4
	PRDM5
	PRDM6
	PRDM8
	PRDM9
	PREB
	PRMT3
	PROP1
	PROX1
	PROX2
	PRR12
	PRRX1
	PRRX2
	PTF1A
	PURA
	PURB
	PURG
	RAG1
	RARA
	RARB
	RARG
	RAX
	RAX2
	RBAK
	RBCK1
	RBPJ
	RBPJL
	RBSN
	REL
	RELA
	RELB
	REPIN1
	REST
	REXO4
	RFX1
	RFX2
	RFX3
	RFX4
	RFX5
	RFX6
	RFX7
	RFX8
	RHOXF1
	RHOXF2
	RHOXF2B
	RLF
	RORA
	RORB
	RORC
	RREB1
	RUNX1
	RUNX2
	RUNX3
	RXRA
	RXRB
	RXRG
	SAFB
	SAFB2
	SALL1
	SALL2
	SALL3
	SALL4
	SATB1
	SATB2
	SCMH1
	SCML4
	SCRT1
	SCRT2
	SCX
	SEBOX
	SETBP1
	SETDB1
	SETDB2
	SGSM2
	SHOX
	SHOX2
	SIM1
	SIM2
	SIX1
	SIX2
	SIX3
	SIX4
	SIX5
	SIX6
	SKI
	SKIL
	SKOR1
	SKOR2
	SLC2A4RG
	SMAD1
	SMAD3
	SMAD4
	SMAD5
	SMAD9
	SMYD3
	SNAI1
	SNAI2
	SNAI3
	SNAPC2
	SNAPC4
	SNAPC5
	SOHLH1
	SOHLH2
	SON
	SOX1
	SOX10
	SOX11
	SOX12
	SOX13
	SOX14
	SOX15
	SOX17
	SOX18
	SOX2
	SOX21
	SOX3
	SOX30
	SOX4
	SOX5
	SOX6
	SOX7
	SOX8
	SOX9
	SP1
	SP100
	SP110
	SP140
	SP140L
	SP2
	SP3
	SP4
	SP5
	SP6
	SP7
	SP8
	SP9
	SPDEF
	SPEN
	SPI1
	SPIB
	SPIC
	SPZ1
	SRCAP
	SREBF1
	SREBF2
	SRF
	SRY
	ST18
	STAT1
	STAT2
	STAT3
	STAT4
	STAT5A
	STAT5B
	STAT6
	T
	TAL1
	TAL2
	TBP
	TBPL1
	TBPL2
	TBR1
	TBX1
	TBX10
	TBX15
	TBX18
	TBX19
	TBX2
	TBX20
	TBX21
	TBX22
	TBX3
	TBX4
	TBX5
	TBX6
	TCF12
	TCF15
	TCF20
	TCF21
	TCF23
	TCF24
	TCF3
	TCF4
	TCF7
	TCF7L1
	TCF7L2
	TCFL5
	TEAD1
	TEAD2
	TEAD3
	TEAD4
	TEF
	TERB1
	TERF1
	TERF2
	TET1
	TET2
	TET3
	TFAP2A
	TFAP2B
	TFAP2C
	TFAP2D
	TFAP2E
	TFAP4
	TFCP2
	TFCP2L1
	TFDP1
	TFDP2
	TFDP3
	TFE3
	TFEB
	TFEC
	TGIF1
	TGIF2
	TGIF2LX
	TGIF2LY
	THAP1
	THAP10
	THAP11
	THAP12
	THAP2
	THAP3
	THAP4
	THAP5
	THAP6
	THAP7
	THAP8
	THAP9
	THRA
	THRB
	THYN1
	TIGD1
	TIGD2
	TIGD3
	TIGD4
	TIGD5
	TIGD6
	TIGD7
	TLX1
	TLX2
	TLX3
	TMF1
	TOPORS
	TP53
	TP63
	TP73
	TPRX1
	TRAFD1
	TRERF1
	TRPS1
	TSC22D1
	TSHZ1
	TSHZ2
	TSHZ3
	TTF1
	TWIST1
	TWIST2
	UBP1
	UNCX
	USF1
	USF2
	USF3
	VAX1
	VAX2
	VDR
	VENTX
	VEZF1
	VSX1
	VSX2
	WIZ
	WT1
	XBP1
	XPA
	YBX1
	YBX2
	YBX3
	YY1
	YY2
	ZBED1
	ZBED2
	ZBED3
	ZBED4
	ZBED5
	ZBED6
	ZBED9
	ZBTB1
	ZBTB10
	ZBTB11
	ZBTB12
	ZBTB14
	ZBTB16
	ZBTB17
	ZBTB18
	ZBTB2
	ZBTB20
	ZBTB21
	ZBTB22
	ZBTB24
	ZBTB25
	ZBTB26
	ZBTB3
	ZBTB32
	ZBTB33
	ZBTB34
	ZBTB37
	ZBTB38
	ZBTB39
	ZBTB4
	ZBTB40
	ZBTB41
	ZBTB42
	ZBTB43
	ZBTB44
	ZBTB45
	ZBTB46
	ZBTB47
	ZBTB48
	ZBTB49
	ZBTB5
	ZBTB6
	ZBTB7A
	ZBTB7B
	ZBTB7C
	ZBTB8A
	ZBTB8B
	ZBTB9
	ZC3H8
	ZEB1
	ZEB2
	ZFAT
	ZFHX2
	ZFHX3
	ZFHX4
	ZFP1
	ZFP14
	ZFP2
	ZFP28
	ZFP3
	ZFP30
	ZFP37
	ZFP41
	ZFP42
	ZFP57
	ZFP62
	ZFP64
	ZFP69
	ZFP69B
	ZFP82
	ZFP90
	ZFP91
	ZFP92
	ZFPM1
	ZFPM2
	ZFX
	ZFY
	ZGLP1
	ZGPAT
	ZHX1
	ZHX2
	ZHX3
	ZIC1
	ZIC2
	ZIC3
	ZIC4
	ZIC5
	ZIK1
	ZIM2
	ZIM3
	ZKSCAN1
	ZKSCAN2
	ZKSCAN3
	ZKSCAN4
	ZKSCAN5
	ZKSCAN7
	ZKSCAN8
	ZMAT1
	ZMAT4
	ZNF10
	ZNF100
	ZNF101
	ZNF107
	ZNF112
	ZNF114
	ZNF117
	ZNF12
	ZNF121
	ZNF124
	ZNF131
	ZNF132
	ZNF133
	ZNF134
	ZNF135
	ZNF136
	ZNF138
	ZNF14
	ZNF140
	ZNF141
	ZNF142
	ZNF143
	ZNF146
	ZNF148
	ZNF154
	ZNF155
	ZNF157
	ZNF16
	ZNF160
	ZNF165
	ZNF169
	ZNF17
	ZNF174
	ZNF175
	ZNF177
	ZNF18
	ZNF180
	ZNF181
	ZNF182
	ZNF184
	ZNF189
	ZNF19
	ZNF195
	ZNF197
	ZNF2
	ZNF20
	ZNF200
	ZNF202
	ZNF205
	ZNF207
	ZNF208
	ZNF211
	ZNF212
	ZNF213
	ZNF214
	ZNF215
	ZNF217
	ZNF219
	ZNF22
	ZNF221
	ZNF222
	ZNF223
	ZNF224
	ZNF225
	ZNF226
	ZNF227
	ZNF229
	ZNF23
	ZNF230
	ZNF232
	ZNF233
	ZNF234
	ZNF235
	ZNF236
	ZNF239
	ZNF24
	ZNF248
	ZNF25
	ZNF250
	ZNF251
	ZNF253
	ZNF254
	ZNF256
	ZNF257
	ZNF26
	ZNF260
	ZNF263
	ZNF264
	ZNF266
	ZNF267
	ZNF268
	ZNF273
	ZNF274
	ZNF275
	ZNF276
	ZNF277
	ZNF28
	ZNF280A
	ZNF280B
	ZNF280C
	ZNF280D
	ZNF281
	ZNF282
	ZNF283
	ZNF284
	ZNF285
	ZNF286A
	ZNF286B
	ZNF287
	ZNF292
	ZNF296
	ZNF3
	ZNF30
	ZNF300
	ZNF302
	ZNF304
	ZNF311
	ZNF316
	ZNF317
	ZNF318
	ZNF319
	ZNF32
	ZNF320
	ZNF322
	ZNF324
	ZNF324B
	ZNF326
	ZNF329
	ZNF331
	ZNF333
	ZNF334
	ZNF335
	ZNF337
	ZNF33A
	ZNF33B
	ZNF34
	ZNF341
	ZNF343
	ZNF345
	ZNF346
	ZNF347
	ZNF35
	ZNF350
	ZNF354A
	ZNF354B
	ZNF354C
	ZNF358
	ZNF362
	ZNF365
	ZNF366
	ZNF367
	ZNF37A
	ZNF382
	ZNF383
	ZNF384
	ZNF385A
	ZNF385B
	ZNF385C
	ZNF385D
	ZNF391
	ZNF394
	ZNF395
	ZNF396
	ZNF397
	ZNF398
	ZNF404
	ZNF407
	ZNF408
	ZNF41
	ZNF410
	ZNF414
	ZNF415
	ZNF416
	ZNF417
	ZNF418
	ZNF419
	ZNF420
	ZNF423
	ZNF425
	ZNF426
	ZNF428
	ZNF429
	ZNF43
	ZNF430
	ZNF431
	ZNF432
	ZNF433
	ZNF436
	ZNF438
	ZNF439
	ZNF44
	ZNF440
	ZNF441
	ZNF442
	ZNF443
	ZNF444
	ZNF445
	ZNF446
	ZNF449
	ZNF45
	ZNF451
	ZNF454
	ZNF460
	ZNF461
	ZNF462
	ZNF467
	ZNF468
	ZNF469
	ZNF470
	ZNF471
	ZNF473
	ZNF474
	ZNF479
	ZNF48
	ZNF480
	ZNF483
	ZNF484
	ZNF485
	ZNF486
	ZNF487
	ZNF488
	ZNF490
	ZNF491
	ZNF492
	ZNF493
	ZNF496
	ZNF497
	ZNF500
	ZNF501
	ZNF502
	ZNF503
	ZNF506
	ZNF507
	ZNF510
	ZNF511
	ZNF512
	ZNF512B
	ZNF513
	ZNF514
	ZNF516
	ZNF517
	ZNF518A
	ZNF518B
	ZNF519
	ZNF521
	ZNF524
	ZNF525
	ZNF526
	ZNF527
	ZNF528
	ZNF529
	ZNF530
	ZNF532
	ZNF534
	ZNF536
	ZNF540
	ZNF541
	ZNF543
	ZNF544
	ZNF546
	ZNF547
	ZNF548
	ZNF549
	ZNF550
	ZNF551
	ZNF552
	ZNF554
	ZNF555
	ZNF556
	ZNF557
	ZNF558
	ZNF559
	ZNF560
	ZNF561
	ZNF562
	ZNF563
	ZNF564
	ZNF565
	ZNF566
	ZNF567
	ZNF568
	ZNF569
	ZNF57
	ZNF570
	ZNF571
	ZNF572
	ZNF573
	ZNF574
	ZNF575
	ZNF576
	ZNF577
	ZNF578
	ZNF579
	ZNF580
	ZNF581
	ZNF582
	ZNF583
	ZNF584
	ZNF585A
	ZNF585B
	ZNF586
	ZNF587
	ZNF587B
	ZNF589
	ZNF592
	ZNF594
	ZNF595
	ZNF596
	ZNF597
	ZNF598
	ZNF599
	ZNF600
	ZNF605
	ZNF606
	ZNF607
	ZNF608
	ZNF609
	ZNF610
	ZNF611
	ZNF613
	ZNF614
	ZNF615
	ZNF616
	ZNF618
	ZNF619
	ZNF620
	ZNF621
	ZNF623
	ZNF624
	ZNF625
	ZNF626
	ZNF627
	ZNF628
	ZNF629
	ZNF630
	ZNF639
	ZNF641
	ZNF644
	ZNF645
	ZNF646
	ZNF648
	ZNF649
	ZNF652
	ZNF653
	ZNF654
	ZNF655
	ZNF658
	ZNF66
	ZNF660
	ZNF662
	ZNF664
	ZNF665
	ZNF667
	ZNF668
	ZNF669
	ZNF670
	ZNF671
	ZNF672
	ZNF674
	ZNF675
	ZNF676
	ZNF677
	ZNF678
	ZNF679
	ZNF680
	ZNF681
	ZNF682
	ZNF683
	ZNF684
	ZNF687
	ZNF688
	ZNF689
	ZNF69
	ZNF691
	ZNF692
	ZNF695
	ZNF696
	ZNF697
	ZNF699
	ZNF7
	ZNF70
	ZNF700
	ZNF701
	ZNF703
	ZNF704
	ZNF705A
	ZNF705B
	ZNF705D
	ZNF705E
	ZNF705G
	ZNF706
	ZNF707
	ZNF708
	ZNF709
	ZNF71
	ZNF710
	ZNF711
	ZNF713
	ZNF714
	ZNF716
	ZNF717
	ZNF718
	ZNF721
	ZNF724
	ZNF726
	ZNF727
	ZNF728
	ZNF729
	ZNF730
	ZNF732
	ZNF735
	ZNF736
	ZNF737
	ZNF74
	ZNF740
	ZNF746
	ZNF747
	ZNF749
	ZNF750
	ZNF75A
	ZNF75D
	ZNF76
	ZNF761
	ZNF763
	ZNF764
	ZNF765
	ZNF766
	ZNF768
	ZNF77
	ZNF770
	ZNF771
	ZNF772
	ZNF773
	ZNF774
	ZNF775
	ZNF776
	ZNF777
	ZNF778
	ZNF780A
	ZNF780B
	ZNF781
	ZNF782
	ZNF783
	ZNF784
	ZNF785
	ZNF786
	ZNF787
	ZNF788
	ZNF789
	ZNF79
	ZNF790
	ZNF791
	ZNF792
	ZNF793
	ZNF799
	ZNF8
	ZNF80
	ZNF800
	ZNF804A
	ZNF804B
	ZNF805
	ZNF808
	ZNF81
	ZNF813
	ZNF814
	ZNF816
	ZNF821
	ZNF823
	ZNF827
	ZNF829
	ZNF83
	ZNF830
	ZNF831
	ZNF835
	ZNF836
	ZNF837
	ZNF84
	ZNF841
	ZNF843
	ZNF844
	ZNF845
	ZNF846
	ZNF85
	ZNF850
	ZNF852
	ZNF853
	ZNF860
	ZNF865
	ZNF878
	ZNF879
	ZNF880
	ZNF883
	ZNF888
	ZNF891
	ZNF90
	ZNF91
	ZNF92
	ZNF93
	ZNF98
	ZNF99
	ZSCAN1
	ZSCAN10
	ZSCAN12
	ZSCAN16
	ZSCAN18
	ZSCAN2
	ZSCAN20
	ZSCAN21
	ZSCAN22
	ZSCAN23
	ZSCAN25
	ZSCAN26
	ZSCAN29
	ZSCAN30
	ZSCAN31
	ZSCAN32
	ZSCAN4
	ZSCAN5A
	ZSCAN5B
	ZSCAN5C
	ZSCAN9
	ZUFSP
	ZXDA
	ZXDB
	ZXDC
	ZZZ3
