# Supplementary material for: Gene expression analysis in endometriosis: Immunopathology insights, transcription factors and therapeutic targets
Source: Front Immunol. 2022 Nov 30;13:1037504. doi: 10.3389/fimmu.2022.1037504 (PMC9748153; doi:10.3389/fimmu.2022.1037504)
Supplement: Supplementary file 1 [file DataSheet_1.zip › Raw data and code/Figure7/GSE11691/5 TFs expression profiles.xlsx]

## Sheet: Sheet1
Sample	AEBP1	DLX6	HOXB6	KLF2	RORB
Endometriosis	1269.9	38.8	77.1	1267.2	4.6
Endometriosis	1386.2	73.8	153.85	289.3	32.9
Endometriosis	3099	17.5	84.95	1084.3	7.9
Endometriosis	2652.4	23	90.2	2498.4	65.2
Endometriosis	1555.6	19.7	66.9	1661.7	8.4
Endometriosis	2197.2	7.2	77.45	3605.7	14.4
Endometriosis	1686.5	13.6	94.55	4208.8	17.1
Endometriosis	1211.3	25.1	101.9	2170.5	34.4
Endometriosis	2039.4	22.9	126.55	2577.5	103.3
Endometrium	879.1	17.1	285.55	361.6	327
Endometrium	1828.3	16.9	61	3260.6	7.2
Endometrium	767.6	20.6	195.2	2354.1	25
Endometrium	589.9	47.2	352.5	397.1	280.3
Endometrium	265.8	24.9	372.65	98.2	27.9
Endometrium	406.7	66.9	409.35	392.6	204.9
Endometrium	848.9	17.2	216.9	280.7	287.4
Endometrium	356.2	74.5	405.4	351.8	145.8
Endometrium	307.5	41.8	373.1	252.2	382

## Sheet: Sheet2
Sample	AEBP1	DLX6	HOXB6	KLF2	RORB
Endometriosis	1269.9	38.8	77.1	1267.2	4.6
Endometriosis	1386.2	73.8	153.85	289.3	32.9
Endometriosis	3099	17.5	84.95	1084.3	7.9
Endometriosis	2652.4	23	90.2	2498.4	65.2
Endometriosis	1555.6	19.7	66.9	1661.7	8.4
Endometriosis	2197.2	7.2	77.45	3605.7	14.4
Endometriosis	1686.5	13.6	94.55	4208.8	17.1
Endometriosis	1211.3	25.1	101.9	2170.5	34.4
Endometriosis	2039.4	22.9	126.55	2577.5	103.3
Endometrium	879.1	17.1	285.55	361.6	327
Endometrium	1828.3	16.9	61	3260.6	7.2
Endometrium	767.6	20.6	195.2	2354.1	25
Endometrium	589.9	47.2	352.5	397.1	280.3
Endometrium	265.8	24.9	372.65	98.2	27.9
Endometrium	406.7	66.9	409.35	392.6	204.9
Endometrium	848.9	17.2	216.9	280.7	287.4
Endometrium	356.2	74.5	405.4	351.8	145.8
Endometrium	307.5	41.8	373.1	252.2	382
