# Supplementary material for: Gene expression analysis in endometriosis: Immunopathology insights, transcription factors and therapeutic targets
Source: Front Immunol. 2022 Nov 30;13:1037504. doi: 10.3389/fimmu.2022.1037504 (PMC9748153; doi:10.3389/fimmu.2022.1037504)
Supplement: Supplementary file 1 [file DataSheet_1.zip › Raw data and code/Figure7/GSE7305/27 TFs expression profiles.xlsx]

## Sheet: Sheet1
Gene	GSM175766	GSM175767	GSM175768	GSM175769	GSM175770	GSM175771	GSM175772	GSM175773	GSM175774	GSM175775	GSM175776	GSM175777	GSM175778	GSM175779	GSM175780	GSM175781	GSM175782	GSM175783	GSM175784	GSM175785
ZFPM2	490.612	514.395	685.646	576.241	517.157	644.587	670.183	558.661	683.388	320.277	59.4804	64.376	57.1726	58.1503	69.629	68.5356	61.0826	71.8753	63.1919	50.1256
GATA6	203.593	402.937	362.759	271.65	369.071	400.371	302.316	329.921	399.545	384.25	31.3545	40.4693	46.8365	58.0652	43.1462	39.7992	47.1948	39.2429	40.093	35.4702
TCF21	481.43	473.701	885.527	555.973	358.589	849.997	588.174	559.546	750.636	339.7	42.5899	40.9167	39.8473	32.7841	38.9257	63.2345	40.0263	47.0146	44.7073	38.5414
ARX	179.103	352.416	410.947	295.207	211.475	354.874	310.061	332.796	270.388	194.675	32.3069	47.8737	37.9748	49.2859	37.4786	39.3222	37.5707	48.7746	44.5071	40.7887
PEG3	1241.23	2260.09	3026.11	1502.13	1002.06	2513.88	2793.08	2355.52	2003.53	2020.52	202.127	284.425	252.354	260.237	363.603	315.321	210.106	157.347	278.405	250.755
BNC2	358.117	423.674	480.857	313.912	284.382	410.102	430.531	483.545	389.214	233.44	71.1673	39.796	65.5528	57.3336	55.0487	89.4385	93.5349	79.6033	91.1558	55.1945
HOXC6	551.115	545.493	1210.21	984.001	1322.05	1417.97	1183	1333.56	1040.04	570.886	74.2113	42.4708	80.8353	41.9787	121.075	159.772	101.279	143.031	120.192	49.0767
PBX3	437.976	620.624	737.815	502.766	562.002	648.766	575.123	620.34	579.153	246.604	129.524	82.4565	108.514	150.11	121.623	168.16	110.927	130.529	163.605	118.17
AEBP1	3043.06	3208.48	3473.53	3421.32	3738.99	1924.64	2985.3	1857.51	3788.38	933.817	329.704	334.768	331.675	622.622	355.121	662.847	324.312	380	475.441	333.619
KLF2	348.697	479.877	574.141	379.456	323.923	478.95	595.405	604.236	793.264	163.242	87.0216	100.758	105.436	89.7358	113.864	81.7034	96.7711	107.164	113.906	100.689
CEBPD	1201.38	2021.67	1088.68	1216.19	1162.5	1108.72	1017.55	1625.77	1512.1	597.85	132.314	690.41	203.932	2445.72	294.576	194.93	173.353	170.922	210.105	236.16
HOXB6	43.7485	35.0885	35.56	33.1616	43.2006	34.7157	50.422	34.0677	29.1846	38.423	172.026	234.344	234.29	182.417	140.837	151.303	218.236	193.872	130.644	172.904
GRHL2	35.4195	26.9253	25.6081	25.0872	30.3773	24.7795	26.0477	26.5286	21.8412	29.5326	117.852	94.7897	160.288	76.3226	95.1961	100.442	136.472	126.885	120.575	145.464
MSX1	151.587	71.0088	51.5543	59.5473	46.4222	53.2647	46.9284	79.7773	54.6789	103.76	947.917	1364.75	1596.75	373.762	1122.77	864.977	1341.54	1163.67	961.895	1163.96
DLX5	81.6393	55.3462	54.3465	51.5232	57.9826	37.1588	49.5867	61.4334	61.8538	44.3892	416.726	632.714	519.942	164.608	562.548	442.532	442.047	357.5	421.451	535.266
DLX6	26.0976	21.2935	24.4788	21.855	20.9647	23.9093	22.3384	21.2263	23.7765	22.5722	119.826	157.546	186.416	50.6291	135.112	122.843	138.385	129.484	118.064	136.86
HOXA11	100.4	58.5607	42.8187	51.7073	88.5175	46.5235	80.2055	56.9298	42.9783	50.3004	607.008	360.406	446.153	215.51	599.723	442.954	442.206	493.657	544.753	628.287
HOXA10	126.637	66.9295	48.3483	63.5142	143.296	52.2688	91.8433	77.1059	50.615	65.3772	878.21	696.022	695.777	292.243	1052.75	744.925	720.605	671.117	799.05	807.909
SALL1	44.6218	52.1912	13.5414	23.898	42.3041	22.9603	31.822	31.3237	17.1007	12.391	239.505	204.105	253.663	144.001	240.857	251.037	264.01	180.061	237.85	256.383
HOXB3	63.6802	40.4016	36.1707	53.2009	112.392	39.0998	89.514	59.1593	43.2688	43.182	318.288	306.434	393.446	212.584	319.127	250.183	335.67	210.194	266.745	263.412
EHF	44.1623	25.0022	19.7387	23.1723	22.0704	17.8349	118.391	22.6985	22.1447	22.9586	227.439	367.047	384.636	172.832	242.302	204.772	341.207	195.482	173.731	268.583
SOX17	160.501	95.2822	87.7082	75.6113	59.5435	74.558	142.333	77.1628	92.7194	63.7823	1207.85	1607.38	1595.89	176.717	1177.09	1009.27	1219.26	870.127	1004.56	1203.05
RORB	48.6108	80.9341	30.4098	36.5758	89.4129	25.1419	57.7537	37.9034	35.4322	39.6011	261.106	213.291	256.969	431.985	534.8	540.746	205.609	192.788	376.522	210.435
MSX2	36.3238	23.8193	24.393	23.9928	22.6839	23.52	24.6516	23.8723	26.6157	24.3355	193.958	265.303	193.893	27.9066	122.766	211.012	223.026	242.966	174.791	173.021
PGR	424.652	295.158	406.448	170.316	232.815	331.586	585.609	381.298	230.497	185.642	2245.53	1533.87	2377.98	521.61	1749.43	1202.66	2370.65	1547.38	1855.41	2169.42
ELF3	67.0382	70.1679	55.4739	53.4745	52.7726	46.7795	111.192	53.3468	50.417	54.6983	168.093	716.217	226.696	373.795	149.359	214.618	184.725	222.541	223.326	227.939
HEY2	109.869	38.6375	80.7997	71.9564	51.851	62.1771	48.3073	93.5423	67.4884	87.7983	424.13	375.175	474.628	79.6567	308.696	216.703	368.105	376.231	315.069	453.233
