# Supplementary material for: Gene expression analysis in endometriosis: Immunopathology insights, transcription factors and therapeutic targets
Source: Front Immunol. 2022 Nov 30;13:1037504. doi: 10.3389/fimmu.2022.1037504 (PMC9748153; doi:10.3389/fimmu.2022.1037504)
Supplement: Supplementary file 1 [file DataSheet_1.zip › Raw data and code/Figure7/GSE7305/5 TFs expression profiles.xlsx]

## Sheet: Sheet1
Gene	GSM175766	GSM175767	GSM175768	GSM175769	GSM175770	GSM175771	GSM175772	GSM175773	GSM175774	GSM175775	GSM175776	GSM175777	GSM175778	GSM175779	GSM175780	GSM175781	GSM175782	GSM175783	GSM175784	GSM175785
AEBP1	3043.06	3208.48	3473.53	3421.32	3738.99	1924.64	2985.3	1857.51	3788.38	933.817	329.704	334.768	331.675	622.622	355.121	662.847	324.312	380	475.441	333.619
KLF2	348.697	479.877	574.141	379.456	323.923	478.95	595.405	604.236	793.264	163.242	87.0216	100.758	105.436	89.7358	113.864	81.7034	96.7711	107.164	113.906	100.689
RORB	48.6108	80.9341	30.4098	36.5758	89.4129	25.1419	57.7537	37.9034	35.4322	39.6011	261.106	213.291	256.969	431.985	534.8	540.746	205.609	192.788	376.522	210.435
HOXB6	43.7485	35.0885	35.56	33.1616	43.2006	34.7157	50.422	34.0677	29.1846	38.423	172.026	234.344	234.29	182.417	140.837	151.303	218.236	193.872	130.644	172.904
DLX6	26.0976	21.2935	24.4788	21.855	20.9647	23.9093	22.3384	21.2263	23.7765	22.5722	119.826	157.546	186.416	50.6291	135.112	122.843	138.385	129.484	118.064	136.86
