# Supplementary material for: Gene expression analysis in endometriosis: Immunopathology insights, transcription factors and therapeutic targets
Source: Front Immunol. 2022 Nov 30;13:1037504. doi: 10.3389/fimmu.2022.1037504 (PMC9748153; doi:10.3389/fimmu.2022.1037504)
Supplement: Supplementary file 1 [file DataSheet_1.zip › Raw data and code/Figure8/╡Ñ╗∙╥≥GSEA╩2╛▌/AEBP1.xlsx]

## Sheet: Sheet1
Term	ES	NES	pvalue	FDR	FWER
GLYCOSAMINOGLYCAN_BIOSYNTHESIS_HEPARAN_SULFATE	0.5731	1.6967	0.014	0.1148	0.269
COMPLEMENT_AND_COAGULATION_CASCADES	0.6641	1.7094	0.1302	0.235
SYSTEMIC_LUPUS_ERYTHEMATOSUS	0.6889	1.6688	0.0096	0.1326	0.342
PRIMARY_BILE_ACID_BIOSYNTHESIS	0.5825	1.7277	0.004	0.1606	0.198
PRION_DISEASES	0.6124	1.7342	0.3006	0.187
AMINOACYL_TRNA_BIOSYNTHESIS	-0.6582	-1.4509	0.049	0.33	0.877
B_CELL_RECEPTOR_SIGNALING_PATHWAY	0.4051	1.3015	0.1802	0.3399	0.989
VASCULAR_SMOOTH_MUSCLE_CONTRACTION	0.4419	1.565	0.0164	0.3429	0.65
VEGF_SIGNALING_PATHWAY	0.3461	1.3039	0.1098	0.3438	0.988
HOMOLOGOUS_RECOMBINATION	-0.5936	-1.4551	0.092	0.3454	0.871
VIRAL_MYOCARDITIS	0.4582	1.3042	0.1825	0.3521	0.988
SPLICEOSOME	-0.5144	-1.4311	0.1138	0.3553	0.903
SPHINGOLIPID_METABOLISM	-0.4793	-1.3554	0.1283	0.3557	0.965
UBIQUITIN_MEDIATED_PROTEOLYSIS	-0.4055	-1.529	0.0347	0.3565	0.735
HUNTINGTONS_DISEASE	-0.4788	-1.3612	0.2192	0.3594	0.962
ETHER_LIPID_METABOLISM	0.3945	1.3042	0.1037	0.3613	0.988
GLYCOSYLPHOSPHATIDYLINOSITOL_GPI_ANCHOR_BIOSYNTHESIS	-0.5458	-1.4597	0.0659	0.3626	0.866
RNA_DEGRADATION	-0.479	-1.3668	0.1687	0.3632	0.958
INSULIN_SIGNALING_PATHWAY	0.3089	1.3113	0.0656	0.3661	0.987
GLYCOSAMINOGLYCAN_BIOSYNTHESIS_CHONDROITIN_SULFATE	0.5273	1.3059	0.1551	0.3674	0.988
BASE_EXCISION_REPAIR	-0.6318	-1.4693	0.0916	0.3684	0.851
NUCLEOTIDE_EXCISION_REPAIR	-0.5518	-1.4057	0.1602	0.3712	0.931
FOLATE_BIOSYNTHESIS	-0.6606	-1.3789	0.1091	0.3716	0.951
LEUKOCYTE_TRANSENDOTHELIAL_MIGRATION	0.411	1.3137	0.1378	0.3719	0.987
THYROID_CANCER	-0.4566	-1.4788	0.0302	0.3758	0.841
NITROGEN_METABOLISM	0.4216	1.323	0.0756	0.3762	0.982
CITRATE_CYCLE_TCA_CYCLE	-0.6408	-1.3685	0.166	0.3764	0.957
PYRIMIDINE_METABOLISM	-0.4848	-1.4129	0.1185	0.3765	0.926
TIGHT_JUNCTION	0.3231	1.3158	0.0758	0.3786	0.986
TYPE_I_DIABETES_MELLITUS	0.4923	1.2729	0.2262	0.3828	0.994
PROGESTERONE_MEDIATED_OOCYTE_MATURATION	-0.4166	-1.5378	0.0238	0.3829	0.708
MAPK_SIGNALING_PATHWAY	0.3623	1.3743	0.0656	0.3859	0.96
LONG_TERM_POTENTIATION	0.3603	1.3239	0.0934	0.3865	0.982
O_GLYCAN_BIOSYNTHESIS	-0.4455	-1.3796	0.0592	0.3894	0.949
AUTOIMMUNE_THYROID_DISEASE	0.4733	1.3287	0.1768	0.3896	0.982
DILATED_CARDIOMYOPATHY	0.4167	1.3333	0.1526	0.3924	0.982
JAK_STAT_SIGNALING_PATHWAY	0.3878	1.3389	0.1277	0.3938	0.98
CELL_CYCLE	-0.6523	-1.7054	0.3939	0.264
OTHER_GLYCAN_DEGRADATION	0.5642	1.3771	0.101	0.3951	0.954
OXIDATIVE_PHOSPHORYLATION	-0.555	-1.3857	0.2039	0.3961	0.946
P53_SIGNALING_PATHWAY	-0.5073	-1.4827	0.0452	0.4038	0.834
FOCAL_ADHESION	0.3942	1.339	0.1516	0.4078	0.98
ARACHIDONIC_ACID_METABOLISM	0.4422	1.3782	0.0775	0.4109	0.954
GNRH_SIGNALING_PATHWAY	0.3005	1.2536	0.1105	0.4112	0.996
ACUTE_MYELOID_LEUKEMIA	0.3501	1.2386	0.1718	0.4122	0.996
TGF_BETA_SIGNALING_PATHWAY	0.3535	1.1981	0.2324	0.4124	0.999
CYTOKINE_CYTOKINE_RECEPTOR_INTERACTION	0.4394	1.3431	0.1526	0.4129	0.978
TOLL_LIKE_RECEPTOR_SIGNALING_PATHWAY	0.3841	1.2428	0.2179	0.4132	0.996
ALLOGRAFT_REJECTION	0.5958	1.3482	0.1748	0.415	0.975
NOD_LIKE_RECEPTOR_SIGNALING_PATHWAY	0.403	1.2467	0.1906	0.4151	0.996
MTOR_SIGNALING_PATHWAY	0.3176	1.1921	0.1777	0.4155	0.999
FC_EPSILON_RI_SIGNALING_PATHWAY	0.3338	1.1982	0.2495	0.4198	0.999
ARRHYTHMOGENIC_RIGHT_VENTRICULAR_CARDIOMYOPATHY_ARVC	0.3931	1.2021	0.2434	0.4202	0.999
INTESTINAL_IMMUNE_NETWORK_FOR_IGA_PRODUCTION	0.4663	1.2249	0.2637	0.4208	0.996
APOPTOSIS	0.3433	1.2284	0.1905	0.4226	0.996
LEISHMANIA_INFECTION	0.501	1.352	0.1696	0.4227	0.974
ALPHA_LINOLENIC_ACID_METABOLISM	0.4786	1.3809	0.0981	0.4239	0.954
FC_GAMMA_R_MEDIATED_PHAGOCYTOSIS	0.3427	1.2078	0.207	0.4263	0.998
NEUROTROPHIN_SIGNALING_PATHWAY	0.3126	1.3875	0.0357	0.4273	0.954
REGULATION_OF_ACTIN_CYTOSKELETON	0.3293	1.2024	0.2178	0.4278	0.999
CHEMOKINE_SIGNALING_PATHWAY	0.4465	1.3946	0.1157	0.4308	0.95
PROTEIN_EXPORT	-0.5971	-1.265	0.2831	0.4311	0.992
ADIPOCYTOKINE_SIGNALING_PATHWAY	0.3328	1.1776	0.2298	0.4322	0.999
AXON_GUIDANCE	0.3454	1.4018	0.0209	0.4324	0.944
GLYCOSAMINOGLYCAN_DEGRADATION	0.3941	1.2083	0.2133	0.434	0.998
RNA_POLYMERASE	-0.61	-1.4886	0.0948	0.4343	0.826
MISMATCH_REPAIR	-0.756	-1.5431	0.0413	0.4378	0.691
BASAL_TRANSCRIPTION_FACTORS	-0.3986	-1.2549	0.1822	0.4388	0.993
PARKINSONS_DISEASE	-0.5174	-1.2676	0.2874	0.4395	0.992
LINOLEIC_ACID_METABOLISM	0.3431	1.2099	0.1961	0.4405	0.998
DRUG_METABOLISM_CYTOCHROME_P450	0.3466	1.1687	0.2285	0.441	0.999
HEMATOPOIETIC_CELL_LINEAGE	0.5046	1.4063	0.1202	0.4434	0.937
PENTOSE_AND_GLUCURONATE_INTERCONVERSIONS	-0.4856	-1.2688	0.1976	0.452	0.992
ASTHMA	0.6939	1.5022	0.0665	0.455	0.786
DORSO_VENTRAL_AXIS_FORMATION	0.4697	1.411	0.0741	0.4558	0.93
N_GLYCAN_BIOSYNTHESIS	-0.4633	-1.1805	0.338	0.4559	0.999
ENDOMETRIAL_CANCER	-0.3287	-1.3025	0.0968	0.456	0.984
PURINE_METABOLISM	-0.3682	-1.24	0.2345	0.458	0.995
PROTEASOME	-0.6753	-1.2722	0.2657	0.4602	0.992
MELANOGENESIS	0.2736	1.1521	0.1857	0.4616	0.999
BLADDER_CANCER	-0.3784	-1.1878	0.2103	0.4639	0.998
GLYOXYLATE_AND_DICARBOXYLATE_METABOLISM	-0.5506	-1.1818	0.3433	0.464	0.998
OOCYTE_MEIOSIS	-0.4546	-1.5601	0.0336	0.4681	0.654
NON_HOMOLOGOUS_END_JOINING	-0.5174	-1.2824	0.204	0.4688	0.991
PROSTATE_CANCER	-0.3182	-1.2753	0.0946	0.469	0.992
DRUG_METABOLISM_OTHER_ENZYMES	-0.3676	-1.1339	0.2936	0.471
GLUTATHIONE_METABOLISM	-0.4566	-1.188	0.2373	0.4748	0.998
ALZHEIMERS_DISEASE	-0.4012	-1.1531	0.3402	0.4763
RIBOFLAVIN_METABOLISM	-0.4595	-1.1471	0.2951	0.4764
ONE_CARBON_POOL_BY_FOLATE	-0.505	-1.2053	0.2593	0.4767	0.998
TYPE_II_DIABETES_MELLITUS	-0.2954	-1.1349	0.2295	0.4787
WNT_SIGNALING_PATHWAY	-0.271	-1.1569	0.2342	0.4792
CYSTEINE_AND_METHIONINE_METABOLISM	-0.407	-1.1921	0.2671	0.4793	0.998
PROXIMAL_TUBULE_BICARBONATE_RECLAMATION	0.4631	1.4125	0.0356	0.4811	0.928
PATHWAYS_IN_CANCER	-0.2811	-1.2095	0.1333	0.4815	0.998
MELANOMA	-0.3478	-1.2841	0.1245	0.4831	0.99
GLYCEROLIPID_METABOLISM	-0.3697	-1.1602	0.2266	0.4833
PEROXISOME	-0.3659	-1.215	0.2451	0.4834	0.998
NON_SMALL_CELL_LUNG_CANCER	-0.297	-1.1358	0.2954	0.4866
GLYCEROPHOSPHOLIPID_METABOLISM	-0.2831	-1.1937	0.1969	0.488	0.998
SMALL_CELL_LUNG_CANCER	-0.3327	-1.2177	0.1634	0.4912	0.998
ALDOSTERONE_REGULATED_SODIUM_REABSORPTION	-0.3328	-1.1154	0.2575	0.4939
GALACTOSE_METABOLISM	0.3568	1.1187	0.295	0.4979
HYPERTROPHIC_CARDIOMYOPATHY_HCM	0.356	1.1223	0.3032	0.4995
GAP_JUNCTION	0.2979	1.1134	0.2792	0.5003
GLYCOSPHINGOLIPID_BIOSYNTHESIS_GLOBO_SERIES	-0.4257	-1.106	0.3293	0.5011
ENDOCYTOSIS	0.2686	1.1243	0.2761	0.5043
ADHERENS_JUNCTION	0.4042	1.4142	0.0514	0.5101	0.924
PPAR_SIGNALING_PATHWAY	0.459	1.5044	0.5115	0.782
CALCIUM_SIGNALING_PATHWAY	0.37	1.444	0.0254	0.5312	0.896
GLYCINE_SERINE_AND_THREONINE_METABOLISM	0.36	1.087	0.3094	0.5322
RIBOSOME	0.3217	1.0908	0.4303	0.5339
PANCREATIC_CANCER	0.2903	1.0787	0.3394	0.5398
AMYOTROPHIC_LATERAL_SCLEROSIS_ALS	-0.2834	-1.0576	0.3596	0.5434
LONG_TERM_DEPRESSION	0.3558	1.4156	0.0348	0.5443	0.924
GLIOMA	-0.2649	-1.0769	0.3099	0.5455
ASCORBATE_AND_ALDARATE_METABOLISM	-0.3963	-1.0588	0.3835	0.5507
VIBRIO_CHOLERAE_INFECTION	-0.3411	-1.0633	0.4089	0.5519
MATURITY_ONSET_DIABETES_OF_THE_YOUNG	-0.4709	-1.5732	0.0324	0.5537	0.624
CARDIAC_MUSCLE_CONTRACTION	-0.3151	-1.0668	0.3768	0.5554
ABC_TRANSPORTERS	0.4078	1.4209	0.0641	0.5681	0.917
VASOPRESSIN_REGULATED_WATER_REABSORPTION	-0.289	-1.0251	0.4043	0.5714
BASAL_CELL_CARCINOMA	-0.3205	-1.0298	0.3909	0.5726
ERBB_SIGNALING_PATHWAY	0.2337	1.0464	0.3367	0.5737
NOTCH_SIGNALING_PATHWAY	0.3093	1.0416	0.4167	0.5743
METABOLISM_OF_XENOBIOTICS_BY_CYTOCHROME_P450	0.3162	1.0551	0.3643	0.5746
LIMONENE_AND_PINENE_DEGRADATION	-0.4663	-1.0331	0.4146	0.5765
TRYPTOPHAN_METABOLISM	-0.3296	-1.0168	0.4408	0.5765
NEUROACTIVE_LIGAND_RECEPTOR_INTERACTION	0.2462	1.0266	0.4289	0.5769
GLYCOSPHINGOLIPID_BIOSYNTHESIS_GANGLIO_SERIES	0.3874	1.0311	0.4094	0.5771
ALANINE_ASPARTATE_AND_GLUTAMATE_METABOLISM	0.35	1.0489	0.4183	0.5774
HEDGEHOG_SIGNALING_PATHWAY	0.287	1.0337	0.4017	0.5808
CELL_ADHESION_MOLECULES_CAMS	0.4511	1.4446	0.0691	0.5816	0.896
VALINE_LEUCINE_AND_ISOLEUCINE_BIOSYNTHESIS	-0.5234	-0.9961	0.558	0.5848
LYSINE_DEGRADATION	-0.3038	-1.0047	0.4326	0.5885
VALINE_LEUCINE_AND_ISOLEUCINE_DEGRADATION	-0.3688	-0.9832	0.4952	0.5897
ANTIGEN_PROCESSING_AND_PRESENTATION	-0.3377	-0.9982	0.4603	0.5903
BETA_ALANINE_METABOLISM	0.3978	1.0129	0.4761	0.5928
ECM_RECEPTOR_INTERACTION	0.3344	1.0036	0.4529	0.5937
RENAL_CELL_CARCINOMA	0.2598	1.0079	0.4442	0.594
TAURINE_AND_HYPOTAURINE_METABOLISM	0.5196	1.4563	0.0635	0.5942	0.876
COLORECTAL_CANCER	0.2673	0.9971	0.4463	0.5975
LYSOSOME	0.2867	0.9926	0.4683	0.5977
ARGININE_AND_PROLINE_METABOLISM	-0.314	-0.9835	0.4837	0.5982
STARCH_AND_SUCROSE_METABOLISM	-0.3448	-0.9629	0.5354	0.6152
CHRONIC_MYELOID_LEUKEMIA	-0.249	-0.9564	0.5331	0.6173
SELENOAMINO_ACID_METABOLISM	0.3147	0.9638	0.5211	0.641
FATTY_ACID_METABOLISM	-0.3132	-0.9308	0.5488	0.6502
PATHOGENIC_ESCHERICHIA_COLI_INFECTION	-0.3227	-0.9133	0.5621	0.6699
PENTOSE_PHOSPHATE_PATHWAY	-0.3765	-0.9071	0.6045	0.6704
RETINOL_METABOLISM	-0.2697	-0.8996	0.644	0.6733
T_CELL_RECEPTOR_SIGNALING_PATHWAY	0.2584	0.9319	0.5279	0.689
TYROSINE_METABOLISM	0.3	0.9181	0.5434	0.7047
TASTE_TRANSDUCTION	-0.2299	-0.8735	0.6681	0.7066
PRIMARY_IMMUNODEFICIENCY	0.3451	0.8999	0.5996	0.7307
BIOSYNTHESIS_OF_UNSATURATED_FATTY_ACIDS	-0.3509	-0.8228	0.6737	0.7401
FRUCTOSE_AND_MANNOSE_METABOLISM	-0.3271	-0.8253	0.6761	0.7457
NICOTINATE_AND_NICOTINAMIDE_METABOLISM	0.3339	0.8866	0.6177	0.7457
SULFUR_METABOLISM	0.3397	0.8756	0.6293	0.7478
TERPENOID_BACKBONE_BIOSYNTHESIS	-0.3934	-0.8421	0.6735	0.749
GRAFT_VERSUS_HOST_DISEASE	0.3851	0.8797	0.5985	0.7496
INOSITOL_PHOSPHATE_METABOLISM	-0.2262	-0.8328	0.704	0.7535
PHOSPHATIDYLINOSITOL_SIGNALING_SYSTEM	-0.1987	-0.826	0.7782	0.7542
DNA_REPLICATION	-0.791	-1.5823	0.0309	0.7621	0.593
CYTOSOLIC_DNA_SENSING_PATHWAY	0.2357	0.8538	0.66	0.7765
RENIN_ANGIOTENSIN_SYSTEM	0.3387	0.8337	0.7129	0.7921
NATURAL_KILLER_CELL_MEDIATED_CYTOTOXICITY	0.2602	0.8353	0.6648	0.7989
GLYCOSPHINGOLIPID_BIOSYNTHESIS_LACTO_AND_NEOLACTO_SERIES	0.2396	0.8086	0.8057	0.8147
PHENYLALANINE_METABOLISM	0.3441	0.8121	0.6836	0.8185
BUTANOATE_METABOLISM	-0.2747	-0.7398	0.8113	0.849
PORPHYRIN_AND_CHLOROPHYLL_METABOLISM	-0.2492	-0.7176	0.833	0.8551
EPITHELIAL_CELL_SIGNALING_IN_HELICOBACTER_PYLORI_INFECTION	-0.1966	-0.7212	0.8882	0.8615
SNARE_INTERACTIONS_IN_VESICULAR_TRANSPORT	0.222	0.7688	0.7395	0.867
PANTOTHENATE_AND_COA_BIOSYNTHESIS	-0.2836	-0.6836	0.8966	0.8813
GLYCOSAMINOGLYCAN_BIOSYNTHESIS_KERATAN_SULFATE	0.3104	0.7514	0.7785	0.8827
HISTIDINE_METABOLISM	0.2385	0.7042	0.9054	0.9158
GLYCOLYSIS_GLUCONEOGENESIS	0.2615	0.6931	0.8609	0.9188
AMINO_SUGAR_AND_NUCLEOTIDE_SUGAR_METABOLISM	0.264	0.7151	0.8515	0.9226
PROPANOATE_METABOLISM	0.2802	0.7043	0.8367	0.9255
RIG_I_LIKE_RECEPTOR_SIGNALING_PATHWAY	0.1568	0.6323	0.9773	0.9372
PYRUVATE_METABOLISM	0.2603	0.6425	0.935	0.9383
STEROID_HORMONE_BIOSYNTHESIS	0.2374	0.6527	0.9394	0.9394
CIRCADIAN_RHYTHM_MAMMAL	0.2535	0.6079	0.9385	0.9448
OLFACTORY_TRANSDUCTION	0.1446	0.6539	0.9259	0.9481
REGULATION_OF_AUTOPHAGY	0.1842	0.5816	0.912	0.9504
STEROID_BIOSYNTHESIS	-0.2889	-0.5406	0.9651	0.9666
