# Supplementary material for: Gene expression analysis in endometriosis: Immunopathology insights, transcription factors and therapeutic targets
Source: Front Immunol. 2022 Nov 30;13:1037504. doi: 10.3389/fimmu.2022.1037504 (PMC9748153; doi:10.3389/fimmu.2022.1037504)
Supplement: Supplementary file 1 [file DataSheet_1.zip › Raw data and code/Figure8/╡Ñ╗∙╥≥GSEA╩2╛▌/HOXB6.xlsx]

## Sheet: Sheet1
Term	ES	NES	pvalue	FDR	FWER
COMPLEMENT_AND_COAGULATION_CASCADES	0.6641	1.7142	0.1345	0.22
GLYCOSAMINOGLYCAN_BIOSYNTHESIS_HEPARAN_SULFATE	0.5731	1.6808	0.0139	0.1486	0.308
PRION_DISEASES	0.6124	1.7296	0.0019	0.1717	0.194
SYSTEMIC_LUPUS_ERYTHEMATOSUS	0.6889	1.636	0.0201	0.1942	0.422
CELL_CYCLE	-0.6523	-1.7328	0.221	0.17
PRIMARY_BILE_ACID_BIOSYNTHESIS	0.5825	1.7616	0.002	0.2469	0.14
HOMOLOGOUS_RECOMBINATION	-0.5936	-1.4476	0.0851	0.3003	0.871
PROGESTERONE_MEDIATED_OOCYTE_MATURATION	-0.4166	-1.5743	0.0206	0.3019	0.595
OOCYTE_MEIOSIS	-0.4546	-1.5955	0.0336	0.3035	0.531
PYRIMIDINE_METABOLISM	-0.4848	-1.4268	0.1078	0.3098	0.903
AMINOACYL_TRNA_BIOSYNTHESIS	-0.6582	-1.4488	0.0439	0.3194	0.87
MATURITY_ONSET_DIABETES_OF_THE_YOUNG	-0.4709	-1.5501	0.0403	0.3235	0.672
UBIQUITIN_MEDIATED_PROTEOLYSIS	-0.4055	-1.5318	0.0356	0.3258	0.708
NUCLEOTIDE_EXCISION_REPAIR	-0.5518	-1.428	0.1127	0.3263	0.901
RNA_POLYMERASE	-0.61	-1.4548	0.0862	0.3299	0.861
THYROID_CANCER	-0.4566	-1.4957	0.019	0.3468	0.782
DILATED_CARDIOMYOPATHY	0.4167	1.3054	0.1562	0.3517	0.986
BASE_EXCISION_REPAIR	-0.6318	-1.4804	0.0774	0.3537	0.818
O_GLYCAN_BIOSYNTHESIS	-0.4455	-1.4002	0.0397	0.3555	0.929
P53_SIGNALING_PATHWAY	-0.5073	-1.4557	0.0334	0.3559	0.859
INSULIN_SIGNALING_PATHWAY	0.3089	1.2981	0.0713	0.3565	0.988
B_CELL_RECEPTOR_SIGNALING_PATHWAY	0.4051	1.2924	0.1775	0.3588	0.989
TYPE_I_DIABETES_MELLITUS	0.4923	1.3057	0.1939	0.3602	0.986
ALLOGRAFT_REJECTION	0.5958	1.3654	0.151	0.361	0.968
VEGF_SIGNALING_PATHWAY	0.3461	1.3103	0.085	0.3611	0.986
CITRATE_CYCLE_TCA_CYCLE	-0.6408	-1.3893	0.1552	0.3616	0.94
VASCULAR_SMOOTH_MUSCLE_CONTRACTION	0.4419	1.5575	0.0213	0.3646	0.643
HUNTINGTONS_DISEASE	-0.4788	-1.364	0.1996	0.3663	0.956
LEISHMANIA_INFECTION	0.501	1.3686	0.1683	0.3672	0.966
VIRAL_MYOCARDITIS	0.4582	1.3118	0.1781	0.3682	0.986
FOCAL_ADHESION	0.3942	1.3496	0.1316	0.3702	0.972
ETHER_LIPID_METABOLISM	0.3945	1.2812	0.1417	0.371	0.993
CYTOKINE_CYTOKINE_RECEPTOR_INTERACTION	0.4394	1.3546	0.1227	0.3716	0.969
DNA_REPLICATION	-0.791	-1.603	0.0312	0.3737	0.515
GLYCOSAMINOGLYCAN_BIOSYNTHESIS_CHONDROITIN_SULFATE	0.5273	1.314	0.1235	0.3737	0.985
ALPHA_LINOLENIC_ACID_METABOLISM	0.4786	1.378	0.1152	0.3744	0.96
LONG_TERM_POTENTIATION	0.3603	1.3231	0.1034	0.3761	0.983
GLYCOSYLPHOSPHATIDYLINOSITOL_GPI_ANCHOR_BIOSYNTHESIS	-0.5458	-1.4595	0.0601	0.3774	0.851
JAK_STAT_SIGNALING_PATHWAY	0.3878	1.3704	0.09	0.3781	0.965
RNA_DEGRADATION	-0.479	-1.3736	0.1673	0.3788	0.948
OXIDATIVE_PHOSPHORYLATION	-0.555	-1.3658	0.1951	0.3788	0.955
LEUKOCYTE_TRANSENDOTHELIAL_MIGRATION	0.411	1.3257	0.1328	0.3817	0.982
FOLATE_BIOSYNTHESIS	-0.6606	-1.3502	0.1169	0.3818	0.968
TOLL_LIKE_RECEPTOR_SIGNALING_PATHWAY	0.3841	1.265	0.1935	0.383	0.995
NITROGEN_METABOLISM	0.4216	1.3145	0.0882	0.3835	0.985
SPHINGOLIPID_METABOLISM	-0.4793	-1.3406	0.1193	0.3852	0.972
SPLICEOSOME	-0.5144	-1.4971	0.1002	0.3857	0.779
NOD_LIKE_RECEPTOR_SIGNALING_PATHWAY	0.403	1.267	0.1712	0.3879	0.994
AUTOIMMUNE_THYROID_DISEASE	0.4733	1.3352	0.1809	0.3881	0.979
MAPK_SIGNALING_PATHWAY	0.3623	1.386	0.0505	0.389	0.955
NEUROTROPHIN_SIGNALING_PATHWAY	0.3126	1.3782	0.0523	0.3905	0.96
TIGHT_JUNCTION	0.3231	1.3257	0.058	0.3939	0.982
APOPTOSIS	0.3433	1.2539	0.1518	0.3949	0.996
ARACHIDONIC_ACID_METABOLISM	0.4422	1.3899	0.0931	0.3978	0.95
GNRH_SIGNALING_PATHWAY	0.3005	1.2373	0.1218	0.4173	0.997
PROXIMAL_TUBULE_BICARBONATE_RECLAMATION	0.4631	1.39	0.0373	0.4174	0.95
FC_GAMMA_R_MEDIATED_PHAGOCYTOSIS	0.3427	1.2225	0.2032	0.4187	0.999
REGULATION_OF_ACTIN_CYTOSKELETON	0.3293	1.2163	0.1902	0.4216
FC_EPSILON_RI_SIGNALING_PATHWAY	0.3338	1.2254	0.2224	0.4221	0.998
ACUTE_MYELOID_LEUKEMIA	0.3501	1.2063	0.2008	0.4245
INTESTINAL_IMMUNE_NETWORK_FOR_IGA_PRODUCTION	0.4663	1.2286	0.2531	0.4252	0.998
LINOLEIC_ACID_METABOLISM	0.3431	1.1975	0.2004	0.4255
ARRHYTHMOGENIC_RIGHT_VENTRICULAR_CARDIOMYOPATHY_ARVC	0.3931	1.2093	0.2314	0.4271
TGF_BETA_SIGNALING_PATHWAY	0.3535	1.1858	0.225	0.431
GLYCOSAMINOGLYCAN_DEGRADATION	0.3941	1.1986	0.2382	0.4313
MTOR_SIGNALING_PATHWAY	0.3176	1.1885	0.1871	0.4339
GLYCEROLIPID_METABOLISM	-0.3697	-1.1874	0.2113	0.4355
ALZHEIMERS_DISEASE	-0.4012	-1.1811	0.33	0.4367
PROTEIN_EXPORT	-0.5971	-1.2818	0.2495	0.437	0.992
DORSO_VENTRAL_AXIS_FORMATION	0.4697	1.3904	0.0808	0.4385	0.949
AXON_GUIDANCE	0.3454	1.3974	0.018	0.4389	0.941
ENDOMETRIAL_CANCER	-0.3287	-1.2666	0.1272	0.4417	0.994
GLUTATHIONE_METABOLISM	-0.4566	-1.1991	0.2191	0.4439	0.999
CYSTEINE_AND_METHIONINE_METABOLISM	-0.407	-1.2155	0.2087	0.4441	0.999
OTHER_GLYCAN_DEGRADATION	0.5642	1.4044	0.1102	0.4441	0.936
PARKINSONS_DISEASE	-0.5174	-1.2461	0.3004	0.4442	0.997
PATHWAYS_IN_CANCER	-0.2811	-1.1875	0.1398	0.4453
SMALL_CELL_LUNG_CANCER	-0.3327	-1.1922	0.1965	0.4465	0.999
PURINE_METABOLISM	-0.3682	-1.2571	0.2079	0.4481	0.995
PENTOSE_AND_GLUCURONATE_INTERCONVERSIONS	-0.4856	-1.2827	0.1646	0.4505	0.992
BLADDER_CANCER	-0.3784	-1.1997	0.2008	0.4536	0.999
PEROXISOME	-0.3659	-1.2162	0.2485	0.4541	0.999
PROSTATE_CANCER	-0.3182	-1.2676	0.0889	0.4543	0.994
NON_HOMOLOGOUS_END_JOINING	-0.5174	-1.2885	0.1927	0.4549	0.992
MELANOMA	-0.3478	-1.2464	0.1762	0.457	0.996
ADHERENS_JUNCTION	0.4042	1.4081	0.06	0.4581	0.929
N_GLYCAN_BIOSYNTHESIS	-0.4633	-1.2187	0.3037	0.4619	0.999
GLYOXYLATE_AND_DICARBOXYLATE_METABOLISM	-0.5506	-1.2003	0.3275	0.4636	0.999
BASAL_TRANSCRIPTION_FACTORS	-0.3986	-1.2917	0.1574	0.4645	0.991
GLYCEROPHOSPHOLIPID_METABOLISM	-0.2831	-1.2227	0.1235	0.4665	0.999
ADIPOCYTOKINE_SIGNALING_PATHWAY	0.3328	1.1506	0.2736	0.4698
ONE_CARBON_POOL_BY_FOLATE	-0.505	-1.2265	0.252	0.4714	0.999
DRUG_METABOLISM_CYTOCHROME_P450	0.3466	1.1513	0.2549	0.4766
RIBOFLAVIN_METABOLISM	-0.4595	-1.1536	0.2708	0.4773
MELANOGENESIS	0.2736	1.1549	0.2	0.4781
PROTEASOME	-0.6753	-1.2925	0.2495	0.4815	0.991
CHEMOKINE_SIGNALING_PATHWAY	0.4465	1.4093	0.1025	0.4837	0.928
ENDOCYTOSIS	0.2686	1.1382	0.2286	0.4845
DRUG_METABOLISM_OTHER_ENZYMES	-0.3676	-1.1426	0.2775	0.4866
CELL_ADHESION_MOLECULES_CAMS	0.4511	1.4505	0.07	0.4962	0.874
HEMATOPOIETIC_CELL_LINEAGE	0.5046	1.4149	0.1069	0.4977	0.923
TYPE_II_DIABETES_MELLITUS	-0.2954	-1.1159	0.245	0.4978
ASTHMA	0.6939	1.5081	0.0682	0.4994	0.761
ALDOSTERONE_REGULATED_SODIUM_REABSORPTION	-0.3328	-1.1255	0.2326	0.4995
NON_SMALL_CELL_LUNG_CANCER	-0.297	-1.1175	0.3047	0.5046
WNT_SIGNALING_PATHWAY	-0.271	-1.1263	0.2717	0.5082
GAP_JUNCTION	0.2979	1.1159	0.308	0.5097
GLYCOSPHINGOLIPID_BIOSYNTHESIS_GLOBO_SERIES	-0.4257	-1.1038	0.3165	0.5099
HYPERTROPHIC_CARDIOMYOPATHY_HCM	0.356	1.1198	0.3086	0.5104
PPAR_SIGNALING_PATHWAY	0.459	1.4886	0.5114	0.803
ABC_TRANSPORTERS	0.4078	1.457	0.0478	0.5213	0.867
MISMATCH_REPAIR	-0.756	-1.6088	0.0354	0.5226	0.496
VIBRIO_CHOLERAE_INFECTION	-0.3411	-1.0877	0.3642	0.5291
AMYOTROPHIC_LATERAL_SCLEROSIS_ALS	-0.2834	-1.0622	0.3585	0.5294
CARDIAC_MUSCLE_CONTRACTION	-0.3151	-1.0769	0.373	0.5304
GLIOMA	-0.2649	-1.0714	0.3307	0.5304
LONG_TERM_DEPRESSION	0.3558	1.4163	0.0311	0.5304	0.922
LIMONENE_AND_PINENE_DEGRADATION	-0.4663	-1.0666	0.3701	0.5307
GALACTOSE_METABOLISM	0.3568	1.0988	0.3313	0.532
ASCORBATE_AND_ALDARATE_METABOLISM	-0.3963	-1.0807	0.3538	0.5328
PANCREATIC_CANCER	0.2903	1.0852	0.326	0.5491
CALCIUM_SIGNALING_PATHWAY	0.37	1.462	0.0385	0.5561	0.853
LYSINE_DEGRADATION	-0.3038	-1.0362	0.3921	0.5574
TAURINE_AND_HYPOTAURINE_METABOLISM	0.5196	1.42	0.0735	0.5601	0.919
VASOPRESSIN_REGULATED_WATER_REABSORPTION	-0.289	-1.0386	0.3797	0.5623
TRYPTOPHAN_METABOLISM	-0.3296	-1.0265	0.4036	0.5661
GLYCINE_SERINE_AND_THREONINE_METABOLISM	0.36	1.07	0.332	0.568
VALINE_LEUCINE_AND_ISOLEUCINE_BIOSYNTHESIS	-0.5234	-1.0201	0.5217	0.5681
NEUROACTIVE_LIGAND_RECEPTOR_INTERACTION	0.2462	1.0642	0.3502	0.5696
RIBOSOME	0.3217	1.059	0.4444	0.5708
HEDGEHOG_SIGNALING_PATHWAY	0.287	1.0379	0.3829	0.583
STARCH_AND_SUCROSE_METABOLISM	-0.3448	-0.9897	0.49	0.5836
GLYCOSPHINGOLIPID_BIOSYNTHESIS_GANGLIO_SERIES	0.3874	1.0273	0.4027	0.5849
ERBB_SIGNALING_PATHWAY	0.2337	1.046	0.354	0.5857
BASAL_CELL_CARCINOMA	-0.3205	-0.9986	0.4436	0.5869
ALANINE_ASPARTATE_AND_GLUTAMATE_METABOLISM	0.35	1.0396	0.4246	0.5885
NOTCH_SIGNALING_PATHWAY	0.3093	1.0077	0.4659	0.5886
ECM_RECEPTOR_INTERACTION	0.3344	1.0031	0.4303	0.5887
ARGININE_AND_PROLINE_METABOLISM	-0.314	-0.991	0.4608	0.59
METABOLISM_OF_XENOBIOTICS_BY_CYTOCHROME_P450	0.3162	1.0288	0.4076	0.5905
VALINE_LEUCINE_AND_ISOLEUCINE_DEGRADATION	-0.3688	-1.0011	0.464	0.5918
BETA_ALANINE_METABOLISM	0.3978	1.0104	0.4501	0.5921
ANTIGEN_PROCESSING_AND_PRESENTATION	-0.3377	-0.9791	0.487	0.5932
LYSOSOME	0.2867	1.0121	0.4218	0.5967
RENAL_CELL_CARCINOMA	0.2598	1.0134	0.4292	0.6025
COLORECTAL_CANCER	0.2673	0.9892	0.4767	0.6051
CHRONIC_MYELOID_LEUKEMIA	-0.249	-0.9557	0.5382	0.6231
PENTOSE_PHOSPHATE_PATHWAY	-0.3765	-0.9205	0.5779	0.6547
FATTY_ACID_METABOLISM	-0.3132	-0.9286	0.5703	0.6588
PATHOGENIC_ESCHERICHIA_COLI_INFECTION	-0.3227	-0.9207	0.5369	0.6636
SELENOAMINO_ACID_METABOLISM	0.3147	0.946	0.5462	0.6749
T_CELL_RECEPTOR_SIGNALING_PATHWAY	0.2584	0.928	0.5168	0.6979
GRAFT_VERSUS_HOST_DISEASE	0.3851	0.8997	0.6081	0.7142
RETINOL_METABOLISM	-0.2697	-0.8776	0.7054	0.7161
NICOTINATE_AND_NICOTINAMIDE_METABOLISM	0.3339	0.9016	0.5627	0.7196
TYROSINE_METABOLISM	0.3	0.9042	0.6008	0.7236
PRIMARY_IMMUNODEFICIENCY	0.3451	0.9065	0.5749	0.7286
TASTE_TRANSDUCTION	-0.2299	-0.8599	0.7073	0.7361
TERPENOID_BACKBONE_BIOSYNTHESIS	-0.3934	-0.846	0.6538	0.7395
FRUCTOSE_AND_MANNOSE_METABOLISM	-0.3271	-0.8481	0.6761	0.746
BIOSYNTHESIS_OF_UNSATURATED_FATTY_ACIDS	-0.3509	-0.8335	0.6899	0.75
CYTOSOLIC_DNA_SENSING_PATHWAY	0.2357	0.8693	0.6332	0.7585
INOSITOL_PHOSPHATE_METABOLISM	-0.2262	-0.8094	0.749	0.766
PHOSPHATIDYLINOSITOL_SIGNALING_SYSTEM	-0.1987	-0.815	0.7623	0.7672
NATURAL_KILLER_CELL_MEDIATED_CYTOTOXICITY	0.2602	0.8484	0.6228	0.7771
SULFUR_METABOLISM	0.3397	0.8518	0.6753	0.7805
RENIN_ANGIOTENSIN_SYSTEM	0.3387	0.8386	0.7228	0.7841
PHENYLALANINE_METABOLISM	0.3441	0.8297	0.6673	0.7892
GLYCOSPHINGOLIPID_BIOSYNTHESIS_LACTO_AND_NEOLACTO_SERIES	0.2396	0.8115	0.7767	0.8106
BUTANOATE_METABOLISM	-0.2747	-0.7473	0.776	0.8445
SNARE_INTERACTIONS_IN_VESICULAR_TRANSPORT	0.222	0.77	0.7458	0.8573
GLYCOSAMINOGLYCAN_BIOSYNTHESIS_KERATAN_SULFATE	0.3104	0.7724	0.7598	0.8632
PORPHYRIN_AND_CHLOROPHYLL_METABOLISM	-0.2492	-0.7057	0.8641	0.8732
EPITHELIAL_CELL_SIGNALING_IN_HELICOBACTER_PYLORI_INFECTION	-0.1966	-0.7152	0.9089	0.8733
PANTOTHENATE_AND_COA_BIOSYNTHESIS	-0.2836	-0.6751	0.8841	0.8936
PROPANOATE_METABOLISM	0.2802	0.6996	0.8115	0.9205
OLFACTORY_TRANSDUCTION	0.1446	0.6734	0.9	0.9285
AMINO_SUGAR_AND_NUCLEOTIDE_SUGAR_METABOLISM	0.264	0.7093	0.8612	0.9285
GLYCOLYSIS_GLUCONEOGENESIS	0.2615	0.7012	0.8614	0.9286
HISTIDINE_METABOLISM	0.2385	0.6804	0.9189	0.9313
RIG_I_LIKE_RECEPTOR_SIGNALING_PATHWAY	0.1568	0.6385	0.9689	0.9319
PYRUVATE_METABOLISM	0.2603	0.6406	0.9381	0.9399
STEROID_HORMONE_BIOSYNTHESIS	0.2374	0.6491	0.9619	0.9422
CIRCADIAN_RHYTHM_MAMMAL	0.2535	0.5956	0.9713	0.9515
REGULATION_OF_AUTOPHAGY	0.1842	0.5692	0.9259	0.9555
STEROID_BIOSYNTHESIS	-0.2889	-0.5386	0.9719	0.9682
