# Supplementary material for: Gene expression analysis in endometriosis: Immunopathology insights, transcription factors and therapeutic targets
Source: Front Immunol. 2022 Nov 30;13:1037504. doi: 10.3389/fimmu.2022.1037504 (PMC9748153; doi:10.3389/fimmu.2022.1037504)
Supplement: Supplementary file 1 [file DataSheet_1.zip › Raw data and code/Figure8/╡Ñ╗∙╥≥GSEA╩2╛▌/KLF2.xlsx]

## Sheet: Sheet1
Term	ES	NES	pvalue	FDR	FWER
COMPLEMENT_AND_COAGULATION_CASCADES	0.6641	1.6874	0.1235	0.278
GLYCOSAMINOGLYCAN_BIOSYNTHESIS_HEPARAN_SULFATE	0.5731	1.6908	0.0141	0.1569	0.269
PRION_DISEASES	0.6124	1.6983	0.2157	0.252
SYSTEMIC_LUPUS_ERYTHEMATOSUS	0.6889	1.59	0.0124	0.3088	0.557
OOCYTE_MEIOSIS	-0.4546	-1.5294	0.0289	0.3264	0.75
PRIMARY_BILE_ACID_BIOSYNTHESIS	0.5825	1.7158	0.002	0.3462	0.206
FOLATE_BIOSYNTHESIS	-0.6606	-1.375	0.1143	0.3479	0.965
BASE_EXCISION_REPAIR	-0.6318	-1.4463	0.1032	0.3505	0.903
VEGF_SIGNALING_PATHWAY	0.3461	1.3101	0.1073	0.3505	0.987
THYROID_CANCER	-0.4566	-1.4925	0.0103	0.3507	0.827
GLYCOSAMINOGLYCAN_BIOSYNTHESIS_CHONDROITIN_SULFATE	0.5273	1.3034	0.1437	0.3538	0.988
O_GLYCAN_BIOSYNTHESIS	-0.4455	-1.387	0.0577	0.3545	0.958
ETHER_LIPID_METABOLISM	0.3945	1.3112	0.1152	0.3579	0.987
OXIDATIVE_PHOSPHORYLATION	-0.555	-1.3761	0.1964	0.3618	0.964
LEUKOCYTE_TRANSENDOTHELIAL_MIGRATION	0.411	1.3136	0.1532	0.3625	0.987
MISMATCH_REPAIR	-0.756	-1.534	0.0532	0.3648	0.735
RNA_POLYMERASE	-0.61	-1.4512	0.09	0.366	0.895
CITRATE_CYCLE_TCA_CYCLE	-0.6408	-1.3888	0.1455	0.3684	0.957
INSULIN_SIGNALING_PATHWAY	0.3089	1.2897	0.0835	0.3712	0.992
DILATED_CARDIOMYOPATHY	0.4167	1.3141	0.1561	0.3719	0.987
P53_SIGNALING_PATHWAY	-0.5073	-1.4989	0.0457	0.3735	0.815
B_CELL_RECEPTOR_SIGNALING_PATHWAY	0.4051	1.2821	0.1763	0.3768	0.994
SPHINGOLIPID_METABOLISM	-0.4793	-1.3921	0.0977	0.3799	0.955
VIRAL_MYOCARDITIS	0.4582	1.3141	0.1874	0.3827	0.987
GLYCOSYLPHOSPHATIDYLINOSITOL_GPI_ANCHOR_BIOSYNTHESIS	-0.5458	-1.4688	0.057	0.3833	0.873
CELL_CYCLE	-0.6523	-1.6932	0.004	0.385	0.272
TYPE_I_DIABETES_MELLITUS	0.4923	1.2722	0.2459	0.3859	0.996
NUCLEOTIDE_EXCISION_REPAIR	-0.5518	-1.3953	0.1443	0.3924	0.954
CYTOKINE_CYTOKINE_RECEPTOR_INTERACTION	0.4394	1.3151	0.1596	0.3925	0.987
HUNTINGTONS_DISEASE	-0.4788	-1.3467	0.2028	0.3942	0.975
AMINOACYL_TRNA_BIOSYNTHESIS	-0.6582	-1.4524	0.0421	0.3958	0.894
JAK_STAT_SIGNALING_PATHWAY	0.3878	1.3357	0.1197	0.3966	0.977
PYRIMIDINE_METABOLISM	-0.4848	-1.4206	0.1113	0.3981	0.937
FOCAL_ADHESION	0.3942	1.3401	0.1426	0.3998	0.974
TIGHT_JUNCTION	0.3231	1.3165	0.0613	0.4014	0.986
NITROGEN_METABOLISM	0.4216	1.3266	0.0734	0.4034	0.98
VASCULAR_SMOOTH_MUSCLE_CONTRACTION	0.4419	1.5447	0.0138	0.4095	0.685
LEISHMANIA_INFECTION	0.501	1.3419	0.1996	0.4101	0.974
AUTOIMMUNE_THYROID_DISEASE	0.4733	1.3175	0.1715	0.412	0.985
APOPTOSIS	0.3433	1.2386	0.1929	0.4146	0.999
GNRH_SIGNALING_PATHWAY	0.3005	1.2528	0.0979	0.4152	0.998
HEMATOPOIETIC_CELL_LINEAGE	0.5046	1.3728	0.1349	0.4156	0.964
SPLICEOSOME	-0.5144	-1.3956	0.1139	0.4162	0.954
NOD_LIKE_RECEPTOR_SIGNALING_PATHWAY	0.403	1.2407	0.2245	0.4199	0.999
CHEMOKINE_SIGNALING_PATHWAY	0.4465	1.3443	0.1492	0.4199	0.973
RNA_DEGRADATION	-0.479	-1.3267	0.1939	0.4221	0.98
AXON_GUIDANCE	0.3454	1.3838	0.0164	0.4258	0.958
OTHER_GLYCAN_DEGRADATION	0.5642	1.355	0.1381	0.4266	0.969
TOLL_LIKE_RECEPTOR_SIGNALING_PATHWAY	0.3841	1.2417	0.2195	0.4275	0.999
ALLOGRAFT_REJECTION	0.5958	1.3758	0.1816	0.4275	0.962
HOMOLOGOUS_RECOMBINATION	-0.5936	-1.4004	0.1064	0.4284	0.95
LONG_TERM_POTENTIATION	0.3603	1.3472	0.0843	0.4294	0.972
LINOLEIC_ACID_METABOLISM	0.3431	1.1986	0.1831	0.4298
GLYCOSAMINOGLYCAN_DEGRADATION	0.3941	1.2071	0.2079	0.43	0.999
ARRHYTHMOGENIC_RIGHT_VENTRICULAR_CARDIOMYOPATHY_ARVC	0.3931	1.2026	0.2251	0.4305
FC_GAMMA_R_MEDIATED_PHAGOCYTOSIS	0.3427	1.2105	0.2311	0.4327	0.999
ACUTE_MYELOID_LEUKEMIA	0.3501	1.2202	0.1956	0.4331	0.999
INTESTINAL_IMMUNE_NETWORK_FOR_IGA_PRODUCTION	0.4663	1.2247	0.2679	0.4335	0.999
REGULATION_OF_ACTIN_CYTOSKELETON	0.3293	1.2145	0.2147	0.4342	0.999
RIBOFLAVIN_METABOLISM	-0.4595	-1.1819	0.248	0.4364	0.998
UBIQUITIN_MEDIATED_PROTEOLYSIS	-0.4055	-1.5343	0.0258	0.4367	0.735
BLADDER_CANCER	-0.3784	-1.176	0.2335	0.4369	0.999
MAPK_SIGNALING_PATHWAY	0.3623	1.388	0.0424	0.4369	0.955
SMALL_CELL_LUNG_CANCER	-0.3327	-1.1841	0.2121	0.442	0.998
ARACHIDONIC_ACID_METABOLISM	0.4422	1.3558	0.0807	0.4429	0.969
GLYCEROLIPID_METABOLISM	-0.3697	-1.1948	0.2016	0.4434	0.998
PATHWAYS_IN_CANCER	-0.2811	-1.1883	0.1712	0.4444	0.998
MTOR_SIGNALING_PATHWAY	0.3176	1.1807	0.2004	0.4455
PROSTATE_CANCER	-0.3182	-1.253	0.1281	0.4461	0.991
PURINE_METABOLISM	-0.3682	-1.2461	0.1972	0.4474	0.992
FC_EPSILON_RI_SIGNALING_PATHWAY	0.3338	1.1834	0.2371	0.4487
CYSTEINE_AND_METHIONINE_METABOLISM	-0.407	-1.2088	0.2184	0.4495	0.998
BASAL_TRANSCRIPTION_FACTORS	-0.3986	-1.2705	0.1605	0.4518	0.99
ALZHEIMERS_DISEASE	-0.4012	-1.1954	0.3052	0.4527	0.998
ADIPOCYTOKINE_SIGNALING_PATHWAY	0.3328	1.1717	0.2781	0.4537
NEUROTROPHIN_SIGNALING_PATHWAY	0.3126	1.3909	0.0463	0.4541	0.953
MELANOMA	-0.3478	-1.2556	0.1489	0.4544	0.991
GLUTATHIONE_METABOLISM	-0.4566	-1.2114	0.2153	0.456	0.998
ENDOMETRIAL_CANCER	-0.3287	-1.2599	0.1347	0.4604	0.991
GLYOXYLATE_AND_DICARBOXYLATE_METABOLISM	-0.5506	-1.197	0.3453	0.461	0.998
DRUG_METABOLISM_CYTOCHROME_P450	0.3466	1.157	0.261	0.4635
NON_HOMOLOGOUS_END_JOINING	-0.5174	-1.2779	0.1928	0.4654	0.99
TGF_BETA_SIGNALING_PATHWAY	0.3535	1.1605	0.2661	0.4654
LONG_TERM_DEPRESSION	0.3558	1.4057	0.0378	0.4657	0.947
ONE_CARBON_POOL_BY_FOLATE	-0.505	-1.2122	0.2696	0.4663	0.998
PARKINSONS_DISEASE	-0.5174	-1.2708	0.2826	0.4666	0.99
GLYCEROPHOSPHOLIPID_METABOLISM	-0.2831	-1.221	0.1517	0.4736	0.995
N_GLYCAN_BIOSYNTHESIS	-0.4633	-1.2131	0.2928	0.4771	0.997
PENTOSE_AND_GLUCURONATE_INTERCONVERSIONS	-0.4856	-1.2801	0.1844	0.4775	0.99
ALPHA_LINOLENIC_ACID_METABOLISM	0.4786	1.3918	0.1097	0.4787	0.952
WNT_SIGNALING_PATHWAY	-0.271	-1.113	0.2702	0.4823
PEROXISOME	-0.3659	-1.2211	0.238	0.4869	0.995
ALDOSTERONE_REGULATED_SODIUM_REABSORPTION	-0.3328	-1.1148	0.2906	0.488
PROTEASOME	-0.6753	-1.2905	0.249	0.4886	0.989
PROTEIN_EXPORT	-0.5971	-1.2825	0.2752	0.4894	0.989
NON_SMALL_CELL_LUNG_CANCER	-0.297	-1.125	0.2917	0.4899
DRUG_METABOLISM_OTHER_ENZYMES	-0.3676	-1.1417	0.2893	0.4904
MELANOGENESIS	0.2736	1.1373	0.2045	0.4916
ENDOCYTOSIS	0.2686	1.131	0.2608	0.4946
PROXIMAL_TUBULE_BICARBONATE_RECLAMATION	0.4631	1.406	0.0316	0.4953	0.947
VIBRIO_CHOLERAE_INFECTION	-0.3411	-1.1157	0.3248	0.496
GLYCOSPHINGOLIPID_BIOSYNTHESIS_GLOBO_SERIES	-0.4257	-1.1268	0.3194	0.4967
GAP_JUNCTION	0.2979	1.1215	0.2615	0.5042
DNA_REPLICATION	-0.791	-1.5417	0.0346	0.5064	0.722
TYPE_II_DIABETES_MELLITUS	-0.2954	-1.1268	0.2293	0.5068
CELL_ADHESION_MOLECULES_CAMS	0.4511	1.4322	0.0649	0.5136	0.913
PPAR_SIGNALING_PATHWAY	0.459	1.4855	0.5156	0.838
RIBOSOME	0.3217	1.1092	0.4033	0.5183
GLYCINE_SERINE_AND_THREONINE_METABOLISM	0.36	1.0999	0.3	0.5187
TAURINE_AND_HYPOTAURINE_METABOLISM	0.5196	1.4434	0.0905	0.5192	0.898
HYPERTROPHIC_CARDIOMYOPATHY_HCM	0.356	1.104	0.334	0.5198
ABC_TRANSPORTERS	0.4078	1.4696	0.0221	0.5213	0.865
CALCIUM_SIGNALING_PATHWAY	0.37	1.4554	0.0335	0.5239	0.886
DORSO_VENTRAL_AXIS_FORMATION	0.4697	1.4069	0.0801	0.527	0.946
GLIOMA	-0.2649	-1.0787	0.3055	0.5352
PANCREATIC_CANCER	0.2903	1.0846	0.3401	0.5381
ADHERENS_JUNCTION	0.4042	1.4145	0.053	0.5386	0.939
LIMONENE_AND_PINENE_DEGRADATION	-0.4663	-1.05	0.398	0.5401
AMYOTROPHIC_LATERAL_SCLEROSIS_ALS	-0.2834	-1.0598	0.3611	0.5405
VASOPRESSIN_REGULATED_WATER_REABSORPTION	-0.289	-1.0624	0.3406	0.5453
CARDIAC_MUSCLE_CONTRACTION	-0.3151	-1.0669	0.3949	0.5463
VALINE_LEUCINE_AND_ISOLEUCINE_BIOSYNTHESIS	-0.5234	-1.0399	0.477	0.5487
ASCORBATE_AND_ALDARATE_METABOLISM	-0.3963	-1.05	0.3955	0.5492
GALACTOSE_METABOLISM	0.3568	1.0733	0.3573	0.551
ERBB_SIGNALING_PATHWAY	0.2337	1.0425	0.3585	0.5664
HEDGEHOG_SIGNALING_PATHWAY	0.287	1.0381	0.3798	0.5667
TRYPTOPHAN_METABOLISM	-0.3296	-1.0177	0.4236	0.57
NEUROACTIVE_LIGAND_RECEPTOR_INTERACTION	0.2462	1.0481	0.3813	0.5719
METABOLISM_OF_XENOBIOTICS_BY_CYTOCHROME_P450	0.3162	1.0427	0.4223	0.574
ARGININE_AND_PROLINE_METABOLISM	-0.314	-1.0195	0.4181	0.5755
ALANINE_ASPARTATE_AND_GLUTAMATE_METABOLISM	0.35	1.0503	0.4008	0.5761
NOTCH_SIGNALING_PATHWAY	0.3093	1.053	0.3913	0.5804
ASTHMA	0.6939	1.4872	0.0806	0.5821	0.833
VALINE_LEUCINE_AND_ISOLEUCINE_DEGRADATION	-0.3688	-0.9894	0.4896	0.5831
RENAL_CELL_CARCINOMA	0.2598	1.0224	0.4272	0.5855
LYSINE_DEGRADATION	-0.3038	-0.9911	0.4872	0.5885
LYSOSOME	0.2867	1.0052	0.4429	0.5931
BETA_ALANINE_METABOLISM	0.3978	0.9958	0.5067	0.5938
GLYCOSPHINGOLIPID_BIOSYNTHESIS_GANGLIO_SERIES	0.3874	0.4819	0.5943
BASAL_CELL_CARCINOMA	-0.3205	-0.9914	0.4747	0.5969
COLORECTAL_CANCER	0.2673	1.0117	0.4222	0.597
ECM_RECEPTOR_INTERACTION	0.3344	1.0065	0.4623	0.5985
STARCH_AND_SUCROSE_METABOLISM	-0.3448	-0.9926	0.4676	0.6044
ANTIGEN_PROCESSING_AND_PRESENTATION	-0.3377	-0.9621	0.5059	0.6195
CHRONIC_MYELOID_LEUKEMIA	-0.249	-0.9559	0.5226	0.6211
SELENOAMINO_ACID_METABOLISM	0.3147	0.971	0.507	0.6301
FATTY_ACID_METABOLISM	-0.3132	-0.9378	0.5658	0.6326
PROGESTERONE_MEDIATED_OOCYTE_MATURATION	-0.4166	-1.5481	0.0269	0.6375	0.707
PATHOGENIC_ESCHERICHIA_COLI_INFECTION	-0.3227	-0.939	0.493	0.6393
PENTOSE_PHOSPHATE_PATHWAY	-0.3765	-0.9224	0.5746	0.6492
T_CELL_RECEPTOR_SIGNALING_PATHWAY	0.2584	0.9511	0.506	0.6563
RETINOL_METABOLISM	-0.2697	-0.8947	0.6686	0.6855
TASTE_TRANSDUCTION	-0.2299	-0.8817	0.674	0.6976
TYROSINE_METABOLISM	0.3	0.9093	0.5758	0.7049
NICOTINATE_AND_NICOTINAMIDE_METABOLISM	0.3339	0.9188	0.5634	0.7053
PRIMARY_IMMUNODEFICIENCY	0.3451	0.9122	0.564	0.7085
GRAFT_VERSUS_HOST_DISEASE	0.3851	0.8996	0.5858	0.7131
MATURITY_ONSET_DIABETES_OF_THE_YOUNG	-0.4709	-1.5755	0.0196	0.7271	0.633
TERPENOID_BACKBONE_BIOSYNTHESIS	-0.3934	-0.8562	0.6497	0.7307
FRUCTOSE_AND_MANNOSE_METABOLISM	-0.3271	-0.8463	0.624	0.7372
INOSITOL_PHOSPHATE_METABOLISM	-0.2262	-0.8203	0.7359	0.7589
BIOSYNTHESIS_OF_UNSATURATED_FATTY_ACIDS	-0.3509	-0.8258	0.6944	0.7607
PHOSPHATIDYLINOSITOL_SIGNALING_SYSTEM	-0.1987	-0.8119	0.7957	0.7622
SULFUR_METABOLISM	0.3397	0.8559	0.666	0.7651
NATURAL_KILLER_CELL_MEDIATED_CYTOTOXICITY	0.2602	0.8598	0.6184	0.7673
CYTOSOLIC_DNA_SENSING_PATHWAY	0.2357	0.8639	0.666	0.7684
GLYCOSPHINGOLIPID_BIOSYNTHESIS_LACTO_AND_NEOLACTO_SERIES	0.2396	0.8252	0.7756	0.7985
PHENYLALANINE_METABOLISM	0.3441	0.83	0.6653	0.799
RENIN_ANGIOTENSIN_SYSTEM	0.3387	0.8122	0.7554	0.81
GLYCOSAMINOGLYCAN_BIOSYNTHESIS_KERATAN_SULFATE	0.3104	0.786	0.7146	0.8399
BUTANOATE_METABOLISM	-0.2747	-0.7375	0.7963	0.856
PORPHYRIN_AND_CHLOROPHYLL_METABOLISM	-0.2492	-0.7082	0.8607	0.8694
EPITHELIAL_CELL_SIGNALING_IN_HELICOBACTER_PYLORI_INFECTION	-0.1966	-0.715	0.9008	0.8717
SNARE_INTERACTIONS_IN_VESICULAR_TRANSPORT	0.222	0.7548	0.7937	0.8764
PANTOTHENATE_AND_COA_BIOSYNTHESIS	-0.2836	-0.6893	0.8665	0.8794
AMINO_SUGAR_AND_NUCLEOTIDE_SUGAR_METABOLISM	0.264	0.7188	0.8577	0.9147
GLYCOLYSIS_GLUCONEOGENESIS	0.2615	0.6973	0.8571	0.9221
OLFACTORY_TRANSDUCTION	0.1446	0.6777	0.908	0.9239
HISTIDINE_METABOLISM	0.2385	0.6856	0.8889	0.9254
PROPANOATE_METABOLISM	0.2802	0.6979	0.8403	0.9312
STEROID_HORMONE_BIOSYNTHESIS	0.2374	0.6563	0.945	0.9348
PYRUVATE_METABOLISM	0.2603	0.6324	0.943	0.9355
CIRCADIAN_RHYTHM_MAMMAL	0.2535	0.6149	0.9133	0.9388
RIG_I_LIKE_RECEPTOR_SIGNALING_PATHWAY	0.1568	0.639	0.9479	0.9399
REGULATION_OF_AUTOPHAGY	0.1842	0.5568	0.9257	0.9606
STEROID_BIOSYNTHESIS	-0.2889	-0.5385	0.9596	0.9688
