# Supplementary material for: Gene expression analysis in endometriosis: Immunopathology insights, transcription factors and therapeutic targets
Source: Front Immunol. 2022 Nov 30;13:1037504. doi: 10.3389/fimmu.2022.1037504 (PMC9748153; doi:10.3389/fimmu.2022.1037504)
Supplement: Supplementary file 1 [file DataSheet_1.zip › Raw data and code/Figure8/╡Ñ╗∙╥≥GSEA╩2╛▌/RORB.xlsx]

## Sheet: Sheet1
Term	ES	NES	pvalue	FDR	FWER
GLYCOSAMINOGLYCAN_BIOSYNTHESIS_HEPARAN_SULFATE	0.5731	1.6994	0.0176	0.1314	0.28
PRION_DISEASES	0.6124	1.7051	0.1675	0.271
SYSTEMIC_LUPUS_ERYTHEMATOSUS	0.6889	1.6419	0.0077	0.2015	0.442
COMPLEMENT_AND_COAGULATION_CASCADES	0.6641	1.7211	0.2098	0.237
CELL_CYCLE	-0.6523	-1.7116	0.3092	0.222
BASE_EXCISION_REPAIR	-0.6318	-1.4479	0.0951	0.3098	0.884
HOMOLOGOUS_RECOMBINATION	-0.5936	-1.4542	0.0907	0.3169	0.879
GLYCOSYLPHOSPHATIDYLINOSITOL_GPI_ANCHOR_BIOSYNTHESIS	-0.5458	-1.4683	0.06	0.3315	0.85
SPLICEOSOME	-0.5144	-1.4568	0.1006	0.3344	0.874
THYROID_CANCER	-0.4566	-1.4881	0.0256	0.3414	0.815
CITRATE_CYCLE_TCA_CYCLE	-0.6408	-1.4076	0.1323	0.3424	0.926
PYRIMIDINE_METABOLISM	-0.4848	-1.4219	0.106	0.3475	0.912
AMINOACYL_TRNA_BIOSYNTHESIS	-0.6582	-1.473	0.0483	0.3496	0.839
NUCLEOTIDE_EXCISION_REPAIR	-0.5518	-1.4116	0.1154	0.352	0.923
OXIDATIVE_PHOSPHORYLATION	-0.555	-1.3862	0.1776	0.3543	0.945
FOLATE_BIOSYNTHESIS	-0.6606	-1.3919	0.0881	0.3586	0.94
SPHINGOLIPID_METABOLISM	-0.4793	-1.353	0.11	0.3631	0.966
PRIMARY_BILE_ACID_BIOSYNTHESIS	0.5825	1.7327	0.0039	0.3638	0.215
HUNTINGTONS_DISEASE	-0.4788	-1.3577	0.2093	0.3685	0.964
VASCULAR_SMOOTH_MUSCLE_CONTRACTION	0.4419	1.5667	0.0223	0.3687	0.668
UBIQUITIN_MEDIATED_PROTEOLYSIS	-0.4055	-1.5217	0.0426	0.3692	0.735
P53_SIGNALING_PATHWAY	-0.5073	-1.4894	0.0482	0.3747	0.813
O_GLYCAN_BIOSYNTHESIS	-0.4455	-1.3682	0.0592	0.3782	0.956
PROGESTERONE_MEDIATED_OOCYTE_MATURATION	-0.4166	-1.5373	0.0271	0.379	0.705
RNA_DEGRADATION	-0.479	-1.3598	0.1709	0.3809	0.963
VIRAL_MYOCARDITIS	0.4582	1.3	0.1802	0.382	0.989
B_CELL_RECEPTOR_SIGNALING_PATHWAY	0.4051	1.2845	0.1977	0.3821	0.992
VEGF_SIGNALING_PATHWAY	0.3461	1.2941	0.0981	0.383	0.99
TYPE_I_DIABETES_MELLITUS	0.4923	1.2725	0.2179	0.3846	0.994
GLYCOSAMINOGLYCAN_BIOSYNTHESIS_CHONDROITIN_SULFATE	0.5273	1.276	0.1546	0.3871	0.992
INSULIN_SIGNALING_PATHWAY	0.3089	1.2868	0.097	0.3877	0.991
LEISHMANIA_INFECTION	0.501	1.354	0.1797	0.3923	0.978
DILATED_CARDIOMYOPATHY	0.4167	1.3002	0.1518	0.3924	0.989
NEUROTROPHIN_SIGNALING_PATHWAY	0.3126	1.3805	0.0368	0.3942	0.966
LEUKOCYTE_TRANSENDOTHELIAL_MIGRATION	0.411	1.3048	0.1265	0.3945	0.986
AUTOIMMUNE_THYROID_DISEASE	0.4733	1.3148	0.1766	0.3969	0.983
JAK_STAT_SIGNALING_PATHWAY	0.3878	1.3574	0.1012	0.3993	0.974
ALLOGRAFT_REJECTION	0.5958	1.337	0.1791	0.402	0.978
ETHER_LIPID_METABOLISM	0.3945	1.3051	0.1296	0.4055	0.986
NITROGEN_METABOLISM	0.4216	1.3159	0.0599	0.4064	0.983
RNA_POLYMERASE	-0.61	-1.494	0.0711	0.4066	0.801
CHEMOKINE_SIGNALING_PATHWAY	0.4465	1.3808	0.0888	0.4114	0.966
OTHER_GLYCAN_DEGRADATION	0.5642	1.3589	0.1466	0.4117	0.974
FOCAL_ADHESION	0.3942	1.3384	0.1301	0.4129	0.978
ALPHA_LINOLENIC_ACID_METABOLISM	0.4786	1.3876	0.0959	0.4142	0.959
LONG_TERM_POTENTIATION	0.3603	1.3245	0.1055	0.4145	0.983
GNRH_SIGNALING_PATHWAY	0.3005	1.2516	0.1135	0.4154	0.998
TIGHT_JUNCTION	0.3231	1.3178	0.0727	0.4159	0.983
CYTOKINE_CYTOKINE_RECEPTOR_INTERACTION	0.4394	1.3643	0.131	0.4159	0.974
ARRHYTHMOGENIC_RIGHT_VENTRICULAR_CARDIOMYOPATHY_ARVC	0.3931	1.2076	0.2154	0.4208
MELANOMA	-0.3478	-1.2645	0.1542	0.4226	0.996
ACUTE_MYELOID_LEUKEMIA	0.3501	1.2427	0.1901	0.4244	0.999
BASAL_TRANSCRIPTION_FACTORS	-0.3986	-1.2701	0.1915	0.4245	0.996
NOD_LIKE_RECEPTOR_SIGNALING_PATHWAY	0.403	1.2232	0.2278	0.4254	0.999
FC_EPSILON_RI_SIGNALING_PATHWAY	0.3338	1.2005	0.2297	0.4259
PROSTATE_CANCER	-0.3182	-1.276	0.1016	0.4263	0.996
AXON_GUIDANCE	0.3454	1.3905	0.0333	0.4263	0.956
FC_GAMMA_R_MEDIATED_PHAGOCYTOSIS	0.3427	1.2088	0.2102	0.4269
GLYCOSAMINOGLYCAN_DEGRADATION	0.3941	1.1935	0.2455	0.4296
APOPTOSIS	0.3433	1.2253	0.1892	0.4301	0.999
OOCYTE_MEIOSIS	-0.4546	-1.5425	0.0353	0.4315	0.688
LINOLEIC_ACID_METABOLISM	0.3431	1.2103	0.1829	0.4324
PROTEASOME	-0.6753	-1.278	0.2347	0.4365	0.996
ENDOMETRIAL_CANCER	-0.3287	-1.2909	0.1144	0.4367	0.994
REGULATION_OF_ACTIN_CYTOSKELETON	0.3293	1.2128	0.213	0.4367
ARACHIDONIC_ACID_METABOLISM	0.4422	1.3948	0.0745	0.4371	0.95
PURINE_METABOLISM	-0.3682	-1.2508	0.211	0.4378	0.997
INTESTINAL_IMMUNE_NETWORK_FOR_IGA_PRODUCTION	0.4663	1.2259	0.2697	0.4386	0.999
PARKINSONS_DISEASE	-0.5174	-1.2833	0.2894	0.4387	0.996
PROTEIN_EXPORT	-0.5971	-1.2963	0.2314	0.4407	0.994
BLADDER_CANCER	-0.3784	-1.1804	0.2273	0.4413	0.998
TOLL_LIKE_RECEPTOR_SIGNALING_PATHWAY	0.3841	1.2269	0.2415	0.4462	0.999
CYSTEINE_AND_METHIONINE_METABOLISM	-0.407	-1.2164	0.1891	0.4471	0.998
N_GLYCAN_BIOSYNTHESIS	-0.4633	-1.1816	0.2914	0.4488	0.998
NON_HOMOLOGOUS_END_JOINING	-0.5174	-1.2997	0.1972	0.4494	0.992
TGF_BETA_SIGNALING_PATHWAY	0.3535	1.168	0.2414	0.4508
ONE_CARBON_POOL_BY_FOLATE	-0.505	-1.2328	0.2505	0.4513	0.998
RIBOFLAVIN_METABOLISM	-0.4595	-1.1687	0.2515	0.4522	0.998
PEROXISOME	-0.3659	-1.238	0.2233	0.4524	0.998
DRUG_METABOLISM_CYTOCHROME_P450	0.3466	1.1713	0.2227	0.4526
GLYCEROPHOSPHOLIPID_METABOLISM	-0.2831	-1.2073	0.1704	0.4527	0.998
ADIPOCYTOKINE_SIGNALING_PATHWAY	0.3328	1.1619	0.2783	0.453
GLYOXYLATE_AND_DICARBOXYLATE_METABOLISM	-0.5506	-1.2194	0.3141	0.4531	0.998
GLYCEROLIPID_METABOLISM	-0.3697	-1.1842	0.202	0.454	0.998
MTOR_SIGNALING_PATHWAY	0.3176	1.1727	0.1935	0.4581
DORSO_VENTRAL_AXIS_FORMATION	0.4697	1.3958	0.0804	0.4582	0.948
PATHWAYS_IN_CANCER	-0.2811	-1.1979	0.1431	0.4602	0.998
PENTOSE_AND_GLUCURONATE_INTERCONVERSIONS	-0.4856	-1.3027	0.1752	0.4608	0.991
GLUTATHIONE_METABOLISM	-0.4566	-1.2214	0.2122	0.4614	0.998
SMALL_CELL_LUNG_CANCER	-0.3327	-1.1851	0.2173	0.4627	0.998
ALZHEIMERS_DISEASE	-0.4012	-1.1904	0.3154	0.4639	0.998
MELANOGENESIS	0.2736	1.1506	0.2044	0.4654
MAPK_SIGNALING_PATHWAY	0.3623	1.3974	0.0647	0.4806	0.946
WNT_SIGNALING_PATHWAY	-0.271	-1.1257	0.2549	0.491
NON_SMALL_CELL_LUNG_CANCER	-0.297	-1.136	0.2782	0.4912	0.999
DRUG_METABOLISM_OTHER_ENZYMES	-0.3676	-1.1412	0.2784	0.4922	0.999
TYPE_II_DIABETES_MELLITUS	-0.2954	-1.1287	0.2546	0.4952
ALDOSTERONE_REGULATED_SODIUM_REABSORPTION	-0.3328	-1.1174	0.252	0.4963
LONG_TERM_DEPRESSION	0.3558	1.399	0.0289	0.5058	0.945
PPAR_SIGNALING_PATHWAY	0.459	1.4951	0.5106	0.819
GLYCOSPHINGOLIPID_BIOSYNTHESIS_GLOBO_SERIES	-0.4257	-1.1025	0.332	0.5132
HEMATOPOIETIC_CELL_LINEAGE	0.5046	1.4054	0.1079	0.516	0.939
GAP_JUNCTION	0.2979	1.1002	0.3122	0.5168
VIBRIO_CHOLERAE_INFECTION	-0.3411	-1.0883	0.3608	0.5187
ASTHMA	0.6939	1.5087	0.0702	0.5198	0.788
GLYCINE_SERINE_AND_THREONINE_METABOLISM	0.36	1.0931	0.308	0.5219
ENDOCYTOSIS	0.2686	1.1159	0.2851	0.522
RIBOSOME	0.3217	1.1017	0.4155	0.5223
CARDIAC_MUSCLE_CONTRACTION	-0.3151	-1.0912	0.3417	0.5235
PROXIMAL_TUBULE_BICARBONATE_RECLAMATION	0.4631	1.4121	0.0434	0.5277	0.929
MISMATCH_REPAIR	-0.756	-1.5449	0.0326	0.5281	0.684
GALACTOSE_METABOLISM	0.3568	1.1017	0.3219	0.5307
ASCORBATE_AND_ALDARATE_METABOLISM	-0.3963	-1.07	0.3705	0.5325
GLIOMA	-0.2649	-1.0738	0.3121	0.5352
HYPERTROPHIC_CARDIOMYOPATHY_HCM	0.356	1.1029	0.3394	0.5371
CELL_ADHESION_MOLECULES_CAMS	0.4511	1.432	0.0789	0.5378	0.908
CALCIUM_SIGNALING_PATHWAY	0.37	1.4575	0.0159	0.5401	0.881
AMYOTROPHIC_LATERAL_SCLEROSIS_ALS	-0.2834	-1.0588	0.3696	0.5424
TAURINE_AND_HYPOTAURINE_METABOLISM	0.5196	1.4424	0.0754	0.5472	0.9
PANCREATIC_CANCER	0.2903	1.0726	0.3365	0.5513
ADHERENS_JUNCTION	0.4042	1.4155	0.0509	0.556	0.927
ALANINE_ASPARTATE_AND_GLUTAMATE_METABOLISM	0.35	1.0537	0.4035	0.561
METABOLISM_OF_XENOBIOTICS_BY_CYTOCHROME_P450	0.3162	1.0624	0.336	0.562
LIMONENE_AND_PINENE_DEGRADATION	-0.4663	-1.0408	0.4339	0.5642
VASOPRESSIN_REGULATED_WATER_REABSORPTION	-0.289	-1.0354	0.3931	0.5643
NEUROACTIVE_LIGAND_RECEPTOR_INTERACTION	0.2462	1.0558	0.3635	0.5657
LYSINE_DEGRADATION	-0.3038	-1.0203	0.4393	0.571
TRYPTOPHAN_METABOLISM	-0.3296	-1.0232	0.4361	0.5756
NOTCH_SIGNALING_PATHWAY	0.3093	1.0408	0.4137	0.5764
ABC_TRANSPORTERS	0.4078	1.4614	0.0403	0.5828	0.879
VALINE_LEUCINE_AND_ISOLEUCINE_BIOSYNTHESIS	-0.5234	-0.9964	0.5451	0.5847
BASAL_CELL_CARCINOMA	-0.3205	-0.9898	0.4505	0.5872
ARGININE_AND_PROLINE_METABOLISM	-0.314	-0.9997	0.4735	0.5886
VALINE_LEUCINE_AND_ISOLEUCINE_DEGRADATION	-0.3688	-1.0049	0.4758	0.5889
ERBB_SIGNALING_PATHWAY	0.2337	1.0289	0.394	0.5891
STARCH_AND_SUCROSE_METABOLISM	-0.3448	-0.9828	0.4763	0.5902
ANTIGEN_PROCESSING_AND_PRESENTATION	-0.3377	-0.9737	0.4756	0.5963
MATURITY_ONSET_DIABETES_OF_THE_YOUNG	-0.4709	-1.5618	0.0429	0.5992	0.64
HEDGEHOG_SIGNALING_PATHWAY	0.287	1.0098	0.4556	0.6064
RENAL_CELL_CARCINOMA	0.2598	1.0048	0.4493	0.6071
ECM_RECEPTOR_INTERACTION	0.3344	0.9952	0.4493	0.6081
LYSOSOME	0.2867	0.9891	0.4713	0.6112
BETA_ALANINE_METABOLISM	0.3978	0.9965	0.526	0.614
GLYCOSPHINGOLIPID_BIOSYNTHESIS_GANGLIO_SERIES	0.3874	1.0099	0.4431	0.6147
CHRONIC_MYELOID_LEUKEMIA	-0.249	-0.945	0.5182	0.6268
SELENOAMINO_ACID_METABOLISM	0.3147	0.9751	0.4767	0.6287
FATTY_ACID_METABOLISM	-0.3132	-0.9489	0.5321	0.629
COLORECTAL_CANCER	0.2673	0.9699	0.507	0.6292
PATHOGENIC_ESCHERICHIA_COLI_INFECTION	-0.3227	-0.9141	0.5514	0.6596
PENTOSE_PHOSPHATE_PATHWAY	-0.3765	-0.9196	0.5766	0.6598
T_CELL_RECEPTOR_SIGNALING_PATHWAY	0.2584	0.9393	0.5106	0.6741
RETINOL_METABOLISM	-0.2697	-0.8772	0.7014	0.7009
TERPENOID_BACKBONE_BIOSYNTHESIS	-0.3934	-0.8789	0.6102	0.7076
NICOTINATE_AND_NICOTINAMIDE_METABOLISM	0.3339	0.9109	0.5868	0.7089
PRIMARY_IMMUNODEFICIENCY	0.3451	0.9057	0.5827	0.7094
TYROSINE_METABOLISM	0.3	0.915	0.5656	0.7102
TASTE_TRANSDUCTION	-0.2299	-0.8578	0.6926	0.7135
GRAFT_VERSUS_HOST_DISEASE	0.3851	0.8947	0.5737	0.7201
FRUCTOSE_AND_MANNOSE_METABOLISM	-0.3271	-0.8584	0.6292	0.7217
INOSITOL_PHOSPHATE_METABOLISM	-0.2262	-0.8375	0.7171	0.7275
PHOSPHATIDYLINOSITOL_SIGNALING_SYSTEM	-0.1987	-0.8313	0.7778	0.7278
BIOSYNTHESIS_OF_UNSATURATED_FATTY_ACIDS	-0.3509	-0.843	0.6718	0.728
SULFUR_METABOLISM	0.3397	0.8681	0.6455	0.7578
RENIN_ANGIOTENSIN_SYSTEM	0.3387	0.8326	0.7151	0.7898
NATURAL_KILLER_CELL_MEDIATED_CYTOTOXICITY	0.2602	0.8356	0.6768	0.7937
CYTOSOLIC_DNA_SENSING_PATHWAY	0.2357	0.8411	0.6501	0.794
GLYCOSPHINGOLIPID_BIOSYNTHESIS_LACTO_AND_NEOLACTO_SERIES	0.2396	0.8202	0.7988	0.8019
PHENYLALANINE_METABOLISM	0.3441	0.8129	0.694	0.8046
BUTANOATE_METABOLISM	-0.2747	-0.7461	0.7937	0.8406
GLYCOSAMINOGLYCAN_BIOSYNTHESIS_KERATAN_SULFATE	0.3104	0.773	0.7515	0.8482
SNARE_INTERACTIONS_IN_VESICULAR_TRANSPORT	0.222	0.778	0.752	0.8504
PORPHYRIN_AND_CHLOROPHYLL_METABOLISM	-0.2492	-0.7224	0.8466	0.8595
DNA_REPLICATION	-0.791	-1.5665	0.0263	0.8622	0.628
EPITHELIAL_CELL_SIGNALING_IN_HELICOBACTER_PYLORI_INFECTION	-0.1966	-0.7114	0.8826	0.8622
PANTOTHENATE_AND_COA_BIOSYNTHESIS	-0.2836	-0.6669	0.9076	0.8975
AMINO_SUGAR_AND_NUCLEOTIDE_SUGAR_METABOLISM	0.264	0.7267	0.8313	0.903
GLYCOLYSIS_GLUCONEOGENESIS	0.2615	0.7038	0.8502	0.913
PROPANOATE_METABOLISM	0.2802	0.7069	0.8466	0.9186
OLFACTORY_TRANSDUCTION	0.1446	0.6742	0.9187	0.9267
HISTIDINE_METABOLISM	0.2385	0.6797	0.9205	0.9308
PYRUVATE_METABOLISM	0.2603	0.6448	0.9207	0.9343
STEROID_HORMONE_BIOSYNTHESIS	0.2374	0.6521	0.9451	0.9378
CIRCADIAN_RHYTHM_MAMMAL	0.2535	0.6067	0.9437	0.9433
RIG_I_LIKE_RECEPTOR_SIGNALING_PATHWAY	0.1568	0.6203	0.9663	0.9439
REGULATION_OF_AUTOPHAGY	0.1842	0.5639	0.9332	0.9567
STEROID_BIOSYNTHESIS	-0.2889	-0.5419	0.9606	0.9666
