# Supplementary material for: Gene expression analysis in endometriosis: Immunopathology insights, transcription factors and therapeutic targets
Source: Front Immunol. 2022 Nov 30;13:1037504. doi: 10.3389/fimmu.2022.1037504 (PMC9748153; doi:10.3389/fimmu.2022.1037504)
Supplement: Supplementary file 1 [file DataSheet_1.zip › Raw data and code/GSE7305.xlsx]

## Sheet: Sheet1
symbol	GSM175766	GSM175767	GSM175768	GSM175769	GSM175770	GSM175771	GSM175772	GSM175773	GSM175774	GSM175775	GSM175776	GSM175777	GSM175778	GSM175779	GSM175780	GSM175781	GSM175782	GSM175783	GSM175784	GSM175785
RFC2	82.6806	82.6536	73.0031	75.0998	70.3941	83.214	77.9067	68.4965	78.4874	103.115	155.735	113.477	137.189	94.6468	99.4417	104.888	122.73	145.932	134.856	138.385
HSPA6	104.319	69.288	57.7812	110.454	166.247	287.33	163.798	200.385	213.674	112.906	45.0497	75.5641	51.1374	49.1039	48.5167	53.9027	46.7827	42.6001	59.7136	46.8134
PAX8	76.9573	66.2432	70.2167	64.3926	98.1387	65.8609	95.3548	65.2186	68.2349	89.6371	142.019	198.185	158.999	443.68	160.508	197.181	176.508	161.512	154.236	146.619
GUCA1A	58.826	47.5467	57.617	52.934	55.6929	47.2595	46.7215	47.0378	56.3648	53.2022	44.4859	50.7109	58.9581	59.8078	57.7142	55.2604	59.0331	55.294	57.2739	49.7792
THRA	86.0898	84.8042	109.103	94.5713	101.725	111.143	106.84	103.614	95.7693	74.8246	64.8465	69.43	67.2447	68.9848	75.3063	73.1054	73.2331	67.2869	68.5995	73.8677
PTPN21	75.1997	90.1062	98.4432	78.5186	86.0845	80.8551	83.8642	76.9164	93.006	89.3566	69.2991	62.6826	56.3356	58.3793	59.6218	64.1325	61.5092	64.7155	62.8669	61.6358
CCL5	123.826	163.817	122.737	301.337	288.979	100.629	178.003	130.213	140.29	58.6577	103.693	94.7793	116.631	76.0279	91.6536	200.395	121.386	189.483	154.713	75.7775
CYP2E1	46.0272	44.538	46.1667	43.4148	41.4147	39.9268	39.2083	41.6523	44.5721	32.8219	37.9495	34.929	40.1265	34.5513	46.2998	48.7075	35.8604	36.1637	40.5717	38.5725
EPHB3	104.267	136.886	119.094	108.225	148.837	113.198	110.212	104.1	116.792	96.2667	102.417	117.904	170.831	95.3285	152.528	156.359	185.029	156.206	152.583	110.804
ESRRA	92.1967	81.6793	73.6166	95.5262	86.057	92.545	83.4051	85.5458	77.1446	116.378	86.874	93.5182	94.8138	107.047	78.671	89.5267	117.279	119.485	105.531	99.7323
CYP2A6	73.4908	69.5758	84.3492	83.7338	87.3224	94.8776	81.0493	69.7704	80.1014	70.4446	63.8182	73.1144	70.4853	72.7363	67.691	79.9404	76.8508	80.5817	72.4225	71.7652
SCARB1	129.295	199.279	215.625	168.721	130.688	169.746	182.452	228.898	152.73	2542.18	78.9207	85.6446	90.0998	65.4537	80.13	78.4781	82.367	90.5619	81.4433	86.9077
TTLL12	105.948	96.9564	135.079	113.193	100.197	117.266	127.564	125.701	140.364	217.567	120.998	115.602	136.063	173.417	133.623	116.468	113.351	164.525	124.722	176.267
CYTOR	68.0374	53.8658	43.2336	45.2811	56.4701	45.1014	59.3478	58.0823	51.7614	58.2629	60.4484	97.6171	43.4981	53.2475	44.4943	62.687	52.9847	63.3052	46.7981	48.7182
WFDC2	111.08	78.9391	45.6913	43.0967	57.9184	36.4211	327.418	42.9761	44.0765	58.7504	417.88	759.244	1107.58	323.357	462.071	320.347	766.712	659.545	512.203	792.354
MAPK1	149.826	159.497	156.117	161.434	153.975	144.511	168.086	155.028	173.753	211.912	194.672	170.734	198.033	190.995	161.651	185.079	175.516	166.77	201.801	193.297
ADAM32	18.9286	20.0583	16.4136	19.0602	17.9846	16.2491	17.0292	17.2546	19.0882	15.7364	24.5788	26.128	15.4377	19.0327	29.0235	20.3883	19.4081	16.4988	27.2751	19.4753
SPATA17	18.4932	20.3795	18.2799	18.9823	22.6278	17.0379	27.4871	17.6023	17.4304	23.7538	59.7527	53.2689	42.6637	27.8989	35.6227	26.6449	43.3689	38.1284	35.7155	48.9208
PRR22	48.2942	51.383	54.2893	50.0218	47.4117	54.743	53.4559	55.9184	41.2381	59.5749	59.311	55.5319	60.392	58.0252	55.6374	56.6845	59.9866	61.7917	52.4341	61.506
PXK	147.966	113.128	119.537	108.615	107.152	114.974	147.827	119.659	103.989	92.1499	144.904	118.073	129.247	109.606	116.954	83.7286	142.162	99.0577	104.824	121.238
VPS18	76.4229	88.6161	90.9046	92.0461	72.5574	91.1238	81.4884	87.1515	81.5367	81.1847	87.2988	75.9298	79.7387	77.6205	77.2328	86.0815	73.9239	86.6818	73.9358	82.1634
MSANTD3	145.267	153.334	115.276	126.14	133.262	126.025	132.506	108.661	137.528	131.818	202.866	157.173	145.2	109.863	137.124	148.647	155.222	185.234	183.604	188.863
SLC46A1	78.2575	71.0837	78.3822	78.445	72.238	74.2899	76.9534	72.8779	70.102	97.5057	74.3424	65.9456	66.7009	70.2503	74.4403	69.7079	68.3376	68.0784	69.4659	63.608
TIMD4	17.6568	18.3146	18.1396	24.0234	19.0543	24.773	16.8691	22.2742	19.3956	14.7222	21.5063	17.3782	23.3648	22.8408	18.7241	20.1387	18.0498	22.5624	15.7208	19.203
SLC39A5	84.0066	77.1968	82.2841	77.4095	93.968	91.2358	86.8781	78.7954	86.1826	98.935	81.8393	86.4519	83.9562	84.4162	87.9591	90.4886	107.672	71.3986	88.4906	78.6167
ATP6V1E2	37.3004	47.6364	41.5414	29.5359	50.2928	33.7861	48.1033	44.1306	45.6865	53.6362	51.0733	53.9843	38.2674	42.425	46.6331	50.4966	45.5757	51.6903	46.9091	43.0598
AFG3L1P	107.224	111.634	114.856	111.685	117.657	121.132	125.412	124.71	113.448	99.0647	121.367	109.456	115.392	110.361	126.275	113.545	118.999	115.276	138.985	118.084
CILP2	46.874	43.7938	32.6681	77.798	189.039	50.8345	73.234	50.914	54.3501	35.4398	27.9157	28.0475	28.8193	29.4854	27.1098	32.763	27.0065	32.7639	32.3158	30.2336
PIGX	60.7159	53.473	42.495	43.6625	48.5544	40.688	45.3852	41.4316	42.5295	101.489	85.238	65.6651	84.9106	68.2211	79.2773	58.9299	89.2007	80.5984	105.006	84.9349
TMEM196	25.5907	25.6782	24.7473	21.2315	28.8931	27.7213	22.854	21.8776	24.8682	23.2797	30.0221	29.1582	27.9482	81.4321	34.1003	26.2517	29.9111	32.0711	33.1989	33.6541
SLC39A13	205.736	201.904	202.05	200.74	195.972	186.209	175.697	169.404	244.489	283.159	166.605	161.799	193.697	207.324	185.133	203.147	165.742	154.366	189.39	169.693
BEST4	28.993	25.6461	26.3409	32.118	21.0608	24.1463	23.8633	27.9289	34.9933	22.6122	32.6434	40.0305	26.4064	28.474	35.5771	25.9837	30.4946	29.8567	24.2137	25.1641
AK9	36.637	36.4629	36.8597	35.1549	36.481	37.2229	31.7137	34.3987	34.9025	38.3765	49.6458	43.9688	45.4166	37.3901	37.8561	35.7906	44.3872	40.9783	31.158	42.5903
CORO6	50.3577	38.5377	36.3235	45.1947	45.1814	38.2731	40.4869	40.6281	44.8032	42.9982	43.6377	44.1183	38.0875	48.0004	37.195	50.2002	41.8085	44.9257	37.5254	40.2717
TMEM106A	66.5315	94.3326	70.9802	76.8131	70.1949	76.9018	76.6381	70.9601	60.8329	60.1792	58.151	63.2646	67.4155	48.0812	63.0333	62.1369	67.9004	55.979	58.2105	57.3163
ALG10	23.556	22.9801	18.1435	22.6461	20.7562	23.131	19.3304	19.0704	19.9877	27.6389	33.3672	24.6581	26.9863	22.445	21.8033	28.2497	25.0112	24.1876	27.4506	24.9251
TTC39C	68.93	84.9848	63.5593	63.467	93.7842	53.1253	61.4302	68.6303	65.4325	90.2414	78.0352	62.5	65.5177	104.879	67.6026	81.0548	70.0052	86.0582	81.4907	65.1179
NEXN	693.205	718.322	385.868	458.081	450.805	224.365	208.337	231.944	473.018	204.736	46.2669	43.1084	40.3168	72.5902	43.3431	74.6312	50.9447	39.7387	59.6377	32.3056
C15orf40	77.5838	71.4405	99.1746	80.4636	55.6573	67.2631	67.4701	69.0072	72.2751	52.3487	58.0111	50.669	53.2286	54.7187	68.1912	54.5105	74.8363	48.3095	70.9378	56.1531
RAX2	127.903	123.101	137.633	107.987	117.672	136.463	122.836	118.123	107.829	122.874	120.61	106.245	124.29	115.959	125.718	142.68	120.831	149.185	121.611	122.038
MFAP3	98.97	76.3295	91.5376	75.7648	81.449	85.2101	88.936	99.9239	105.784	110.493	125.642	96.4607	124.267	103.863	103.856	120.897	116.861	89.1983	119.114	112.832
EYA3	63.8288	65.8858	66.6813	71.1355	64.3545	74.4385	73.3485	69.5265	77.3573	78.752	86.3882	78.4856	77.4481	83.0516	82.865	84.8572	77.0847	89.9043	84.5175	86.5204
GIMAP1	91.5489	60.4222	75.7268	116.024	66.6317	90.2342	74.3616	83.4177	84.5325	48.819	42.024	34.7089	37.4538	34.9568	50.9955	44.9262	37.455	45.2	51.1177	39.2994
KLK8	61.8582	52.694	53.7737	51.7972	49.888	48.9248	152.778	51.375	45.1105	39.2609	107.576	92.9656	75.4095	85.9099	104.885	87.8862	108.122	105.993	87.6412	113.552
CCDC65	14.8336	12.9804	13.8675	17.1757	13.3489	16.0643	15.3654	15.8213	13.7059	13.1096	19.673	24.0445	17.4599	16.9071	17.9985	16.2934	20.0856	16.5254	15.7118	19.4956
FAM122C	37.381	60.4417	61.4951	41.3455	37.5285	47.6434	50.2045	57.6347	52.8712	39.8087	52.9446	40.8108	42.9069	35.463	47.0888	36.8638	50.5963	54.5554	62.615	46.7525
CFAP53	23.5588	30.6469	30.1872	23.3357	25.6325	38.4418	32.1867	30.6593	26.8186	29.2892	56.3446	78.1587	56.3378	34.4649	50.2244	27.5339	46.3472	38.0543	35.571	63.2079
ARMCX4	82.5088	82.9925	94.7009	75.4499	75.615	86.077	73.9316	80.3749	81.7199	56.8086	106.096	74.7375	70.5857	44.5674	83.4928	64.2632	76.0237	73.9605	99.5394	71.2803
RBBP6	170.529	182.518	180.745	168.248	155.819	191.223	186.315	196.631	163.833	138.73	160.252	153.481	142.755	131.116	171.779	140.984	140.073	114.833	137.163	127.392
CENPBD1	49.699	43.645	51.6912	54.6507	47.3922	49.9336	55.2988	46.7868	49.6607	58.8709	48.5976	39.1379	43.4946	41.3836	47.3255	49.0273	48.7461	55.1891	50.1758	55.4634
TRIOBP	242.561	203.976	245.221	239.198	196.05	226.917	215.148	254.284	246.672	266.534	245.174	227.367	258.247	306.121	248.592	229.306	226.101	252.161	269.34	228.764
CATSPER1	57.3702	66.569	62.4927	62.513	65.2901	66.4141	80.9767	77.318	66.2193	94.6673	81.5979	71.1979	103.358	94.9671	90.0844	90.5426	67.3597	89.1213	88.757	83.6958
HOXD4	131.934	100.119	141.094	147.38	115.249	162.136	124.824	143.342	170.059	89.6868	101.348	79.5348	89.7694	101.295	107.271	100.522	84.8273	76.792	102.712	71.3014
GSC	36.9725	34.8062	34.9846	40.5064	34.1038	40.8547	35.9964	43.875	31.2361	42.1208	39.7285	30.3666	44.1713	38.5301	32.7354	35.432	34.8774	41.6071	40.3123	34.1093
SP7	29.1632	31.6842	44.1197	31.6958	35.1871	32.4129	30.9031	26.081	24.8039	33.1859	37.6282	28.0675	33.829	30.3375	29.524	29.0565	31.6988	43.0956	31.0237	29.5956
PDE7A	50.3179	53.266	43.3719	58.9382	51.6457	48.1204	46.8874	47.6786	48.5787	40.5533	69.7335	80.5709	56.6714	55.5278	63.9125	64.6612	64.5693	62.1662	69.7916	62.2742
CNOT7	281.703	339.561	361.92	318.214	294.753	330.904	327.481	360.006	323.807	293.684	399.703	299.533	344.254	270.519	349.121	373.896	379.919	349.959	342.424	366.554
CRYZL1	147.325	147.607	172.358	144.712	130.419	166.418	157.38	148.221	155.534	113.156	133.119	120.468	130.171	104.605	130.094	129.079	129.55	112.88	119.28	127.024
PRSS33	48.2431	55.7876	56.2354	51.3837	54.2464	45.6508	116.717	47.8973	46.8441	54.2978	53.541	49.1384	56.6197	57.7161	56.9929	50.9484	61.8582	64.6451	58.6946	55.2423
CBARP	37.9325	42.7337	37.4838	38.0747	37.6214	39.6303	44.707	33.6038	36.1159	43.0813	38.6534	39.11	37.9128	40.1361	39.172	44.9681	36.1384	45.6274	43.8849	43.1657
MCMDC2	14.1618	14.2934	15.1835	14.1521	14.9404	14.5886	14.2182	13.5069	16.1814	14.4079	14.2668	14.5767	14.2874	13.914	16.2799	14.1407	14.4728	15.3075	15.9925	14.4041
TIRAP	56.5544	49.8402	62.515	55.7762	58.2547	58.3325	53.2037	54.0527	55.7937	57.6899	65.8417	54.2199	71.7499	57.7964	58.0418	61.107	62.5925	61.6378	60.4486	64.8243
LEAP2	32.4128	37.8897	43.1655	37.4758	32.4348	36.8757	39.1431	32.8725	35.6039	26.7251	42.4663	44.5959	45.1814	34.082	35.4683	37.9884	39.2471	39.7222	53.1806	44.2547
MSI2	133.627	260.032	191.835	139.319	155.617	192.018	175.781	177.66	164.307	223.245	142.441	157.217	113.817	70.7219	119.954	143.176	133.643	122.939	131.239	116.869
SCIN	45.225	35.1998	37.8375	40.6752	62.6655	43.5409	41.9634	35.0129	51.5593	31.2284	39.2421	44.6916	36.5178	61.044	37.1957	39.7699	40.7358	39.0921	32.4442	42.7886
CTCFL	14.7839	17.0017	18.2211	19.518	16.446	20.4611	19.6194	19.5687	18.7136	15.9548	15.3317	13.2768	19.4864	15.7692	17.0952	16.1861	24.1812	15.6942	22.519	16.068
C4orf33	18.981	30.7689	17.7825	19.9219	19.9899	15.7235	21.6051	20.2191	20.728	25.2776	27.9781	25.941	27.5441	20.718	28.2889	19.6801	25.0011	21.9879	25.7918	23.2288
ZNF333	43.957	41.6073	50.5255	44.76	42.8499	56.9195	49.5791	53.928	48.2642	44.2359	42.2346	38.3102	45.8383	46.8231	57.7221	45.1746	40.2351	43.2564	44.3057	47.9757
TVP23C	117.328	91.2988	112.981	117.184	132.044	103.23	111.182	94.8679	104.957	115.018	136.537	133.74	99.6021	126.247	149.493	132.579	146.197	120.445	133.367	139.106
RDH10	97.4573	80.1353	48.5501	41.3765	70.5041	49.4278	74.9448	55.4758	76.8185	73.113	114.377	115.816	94.4643	178.384	65.5893	120.878	99.5126	87.9749	75.3689	80.6342
SRSF12	25.5173	24.0658	29.1045	26.7668	25.612	26.1284	28.1557	27.7889	25.9107	31.1821	31.4973	29.1655	33.2962	27.4196	27.7048	34.0018	30.1281	35.4094	28.6648	34.3391
FAM71A	68.3224	72.39	65.8619	78.8016	63.3955	74.3307	67.429	68.1729	62.4205	66.207	65.9022	67.8738	70.9963	73.444	71.3233	80.7285	70.3648	74.3348	65.5366	63.3914
GAPT	22.2091	17.1727	11.92	15.7168	16.2739	16.0253	16.3348	16.52	12.7527	17.2933	16.3005	14.6132	12.4355	17.6486	15.0483	17.0371	15.9803	17.3027	16.389	17.2147
ERICH5	20.2949	13.8775	14.3974	14.6117	17.8025	13.3159	20.1788	17.3166	16.5958	13.5191	38.3414	37.04	37.9879	17.8424	28.3106	22.0471	24.9077	22.412	17.9432	30.4748
CCDC185	25.3382	19.5984	24.192	21.5868	20.0768	29.7616	17.8996	25.1543	20.8204	20.9609	15.9034	18.1342	24.5237	18.3088	21.0194	22.6081	16.6128	21.0384	17.4793	21.2522
ENTHD1	10.7615	11.2429	11.8674	11.8487	9.94181	12.7286	10.8948	9.73107	11.2564	9.5383	12.5402	11.5615	10.2804	9.48512	10.2217	11.6557	9.5897	11.5263	11.7521	11.9177
TSSK3	169.03	116.969	160.004	149.204	133.734	170.109	143.74	138.07	128.409	132.58	158.838	162.779	166.102	140.307	140.188	152.856	146.019	174.337	154.695	148.23
WFDC6	40.392	35.546	40.9149	43.2807	47.6748	49.5594	41.8607	35.0005	36.1562	43.5899	40.9248	40.0533	43.8246	43.6554	43.9863	53.1976	42.7863	35.05	40.5831	48.4022
CLEC12A	23.6865	16.8974	20.9904	18.2033	22.0937	16.2176	16.5643	17.531	15.966	18.6587	18.2279	17.1196	16.6441	20.053	19.7284	17.8611	18.0898	17.831	19.755	20.5457
BRF1	61.2535	61.0755	72.2146	66.6759	74.9634	79.0946	70.5227	76.8187	66.1364	65.583	71.3738	74.8606	77.7748	68.8537	75.6068	74.9925	68.7412	67.311	73.8784	74.0163
TMEM266	32.9284	37.5354	40.2497	43.2402	41.3902	32.1277	49.2834	31.4883	38.5816	30.8056	35.7155	35.0558	40.2827	40.3182	32.7807	40.5467	34.0115	31.1906	35.3351	41.0744
CALML6	30.2496	27.7759	26.5464	33.7811	32.0126	42.9903	30.5241	37.3191	35.7246	25.8964	24.8165	27.7581	30.2479	23.4243	30.4671	31.3282	28.152	28.3395	37.2002	33.4246
NLRP5	37.6905	43.347	43.2891	32.0251	40.3145	52.3176	28.4301	33.5232	35.2963	38.6047	33.729	45.9759	42.392	43.5986	43.5089	33.0615	47.0542	40.8938	34.1575	37.7355
ODF4	45.7783	42.7926	43.8137	45.9195	46.3558	47.1779	39.5107	44.6642	42.8604	47.1269	39.1568	45.5138	53.4434	43.2482	48.0538	51.9038	63.3286	57.0762	48.1256	41.8007
CLEC4F	53.6478	54.5694	67.8098	53.0769	63.9351	55.9281	49.4859	54.6058	55.2393	61.6013	61.5623	62.7265	58.7292	58.3785	54.7363	57.4009	57.4228	61.8798	54.8802	60.5799
WFDC9	26.572	29.6761	38.612	30.707	32.8214	32.9881	31.6514	27.224	34.8972	39.1839	31.4834	32.5244	32.1166	38.711	37.6884	36.5714	32.5825	28.9053	32.3381	33.2128
NEDD1	123.957	119.241	106.531	116.745	111.182	102.297	115.866	109.367	108.119	97.9737	139.905	120.325	113.214	105.64	117.252	108.987	112.858	104.482	113.48	104.727
TTLL10	49.1011	41.1668	50.7855	55.0413	52.5962	47.9232	44.2504	50.239	52.9258	51.7749	49.7498	63.5301	54.9568	52.8577	54.4605	45.9123	51.0094	55.4471	47.4923	41.9552
CALR3	15.5266	13.0909	14.4083	18.9992	13.7589	12.8347	17.8482	17.5628	11.2413	16.1085	15.1899	17.3768	14.2263	16.3009	16.4628	15.8362	16.6321	16.6866	16.3651	14.9558
C10orf25	35.8341	34.3864	24.6456	29.1985	27.2752	32.684	25.665	23.1384	20.4674	28.6874	40.3317	39.0417	31.2329	23.0172	31.0742	41.7595	30.4273	28.3111	40.9612	33.2073
ETV3	94.655	225.194	101.761	93.8761	114.825	101.913	118.007	118.445	140.222	82.4743	113.658	89.274	88.6273	105.102	98.0051	104.325	94.8601	85.6931	88.9531	90.5515
KLHL10	23.9466	21.9866	22.6374	21.839	21.0074	21.9051	19.439	19.8218	17.9307	23.793	22.0576	19.5326	19.2237	20.8337	19.7435	19.6199	17.7451	24.5834	19.3119	19.5235
TM2D3	561.696	596.749	650.047	498.491	540.597	639.163	594.155	568.916	593.241	359.617	503.16	514.638	526.488	550.28	533.808	587.229	542.711	384.464	496.3	494.877
ZNF485	19.297	16.4625	13.6863	18.1961	17.1344	17.6609	16.8451	14.5639	19.9783	13.5748	21.3055	14.5343	16.2734	14.2025	14.9033	11.8245	17.6544	20.4291	15.791	21.5151
WDR17	21.9636	37.9029	21.3734	17.4531	19.4489	21.7827	17.5695	15.75	17.2441	13.4803	8.52335	10.8058	11.0568	9.59771	10.3184	9.03304	9.87148	12.9508	12.1597	8.92819
MFSD6L	71.0084	57.1987	70.7872	63.0225	56.5095	57.9527	48.7698	47.7356	73.6907	62.3667	73.9801	63.0361	66.0622	69.5254	70.0667	75.767	64.4354	79.9696	66.2596	79.8076
CDH23	44.2225	38.8355	60.5615	41.4972	48.5658	52.2676	55.1493	42.8216	42.8935	37.4627	33.546	34.2458	37.3738	40.017	36.1688	34.226	36.1283	40.5088	35.5636	36.0261
ANKAR	15.6484	15.6159	17.3619	16.9997	13.9634	18.7171	13.5721	18.1382	17.4295	13.2019	15.4979	15.4092	16.0119	14.5706	14.1671	15.9187	15.7442	16.1007	18.2204	14.8468
MEGF11	49.3004	44.0396	42.7642	39.6863	49.7783	42.2368	42.151	42.5415	35.9105	44.3459	42.9173	45.1328	44.8297	49.2608	41.336	49.2708	49.0315	47.5864	39.499	48.986
GPR182	43.977	33.167	41.6344	55.395	37.789	39.3601	39.2399	46.6462	38.329	42.0557	31.7801	41.7167	39.2608	48.4075	43.2922	37.0744	42.1687	41.2657	37.6475	38.4484
ESX1	41.7678	38.7303	42.3986	47.8014	45.2447	46.5257	42.1308	40.6125	44.968	53.5039	75.9863	50.3338	53.3957	47.2255	68.6908	48.6687	50.8292	59.6518	54.8559	62.7705
FAM167A-AS1	30.6008	27.2933	22.9229	28.9401	23.1341	28.1648	30.8465	27.3213	21.0777	24.0099	21.4765	22.9995	25.3034	28.6212	26.4895	24.2013	26.2025	27.0471	34.3105	26.0857
DNAJC5G	47.304	50.1609	49.4807	52.2131	62.2793	42.3621	52.1375	43.9763	41.663	52.4145	51.8812	51.4434	56.6319	66.4774	54.9248	56.7751	48.4995	49.5187	46.474	69.0492
WDR88	22.2364	21.7833	23.3866	19.4203	19.5145	20.2341	19.0501	20.1714	22.5204	20.1366	21.5957	23.9831	24.2317	20.5293	23.2717	19.9964	18.9872	24.0682	26.4756	24.0602
PRUNE2	83.9056	105.144	47.0568	68.5515	69.9947	38.821	52.0931	57.2468	52.1968	53.2303	36.7189	32.3091	37.5864	140.99	27.6747	32.5749	29.3933	25.7304	32.0372	31.6912
MBD3L2	34.9508	26.7101	29.7652	39.0578	43.1789	37.988	33.8575	30.029	27.0075	42.5095	33.2787	26.5129	30.4182	29.9786	33.5746	36.5658	35.2115	25.0496	26.1621	34.8146
ADAMTSL1	44.1202	34.5081	33.292	35.4199	42.4331	41.6092	41.1049	39.8103	40.7284	33.1906	36.5761	37.967	32.1222	34.4971	31.1076	32.9479	33.4638	39.3163	30.8904	32.796
MBD3L1	27.8899	26.4518	26.849	27.7154	30.3886	26.785	27.7903	26.7895	27.8563	29.0552	26.0571	28.9599	32.2157	25.9416	32.6826	25.8534	27.8618	28.5207	25.4121	23.2832
FAM46D	12.7072	11.4962	15.6658	11.8868	13.0796	14.0264	15.9566	19.9065	14.8005	15.5257	14.0123	17.9171	15.1009	15.2496	15.1821	14.8156	13.2441	12.9097	14.215	13.2367
SERPINB11	17.0833	16.6174	17.2817	15.7548	16.0865	15.6124	17.8618	13.1491	14.4819	26.0845	14.6159	15.7585	19.6622	15.9993	17.7276	18.2442	14.7486	16.8143	32.1561	17.397
LINC00161	14.6129	16.0053	14.1323	17.6024	15.6763	14.9336	17.2002	15.8115	17.5872	21.2585	16.295	16.7885	17.3422	16.9548	16.1599	15.4643	17.0422	16.7022	16.1592	17.5761
DSCR10	62.4772	65.7017	76.027	68.0586	77.2777	71.2493	64.4526	67.7425	73.0905	59.5073	70.9001	69.2753	75.6142	79.0208	77.2839	72.6432	80.8413	93.4611	70.0798	84.7097
ABHD11	104.652	95.8304	108.869	95.2345	100.535	98.1513	92.4816	85.768	82.7393	122.651	146.705	195.113	179.739	153.313	140.155	135.25	162.51	160.571	151.093	156.804
ACAP2	171.885	207.739	224.91	211.61	157.044	218.544	181.228	154.32	172.164	126.034	101.192	127.488	119.347	141.537	136.06	129.226	121.958	92.1204	108.279	103.6
GAMT	122.282	140.87	140.453	142.886	139.24	146.61	113.399	115.105	121.441	159.982	126.677	131.347	150.633	126.404	134.63	119.293	156.086	145.379	138.662	145.397
PLCD3	104.856	101.947	114.884	107.032	133.756	84.3464	102.117	82.8839	107.943	95.5585	101.015	84.4567	92.0042	123.106	90.1953	96.7097	89.3297	100.912	93.4869	95.6768
IRF6	45.837	37.7064	41.044	36.915	35.9046	32.8469	41.2722	32.9992	34.4459	38.5105	103.169	183.386	135.813	147.787	91.2306	103.23	107.65	93.6466	82.0942	124.317
PTPRC	135.254	148.684	42.1034	242.318	186.068	81.3866	134.265	111.515	86.1976	47.1505	53.5865	59.8367	48.5674	77.6891	53.6025	94.8683	76.7157	54.5095	81.584	42.2175
MAN1A2	96.1481	94.5634	90.0048	90.0808	94.2332	86.2004	89.2889	90.9863	94.6992	103.902	96.466	90.5509	102.933	80.5315	95.174	85.5944	97.1668	80.4189	96.4375	91.4466
RAPH1	158.034	119.643	92.7698	125.033	146.716	96.1423	118.042	100.441	128.639	241.437	104.563	92.5347	95.5079	217.047	85.1898	83.2731	95.4079	91.5305	88.7726	80.5668
SMCR8	128.963	114.473	118.591	144.008	120.35	134.941	131.679	136.769	126.239	118.052	120.298	98.0354	111.678	119.193	132.364	117.571	131.083	123.12	118.893	151.79
LACTB	83.1498	85.3467	58.4611	92.7841	100.179	60.1186	80.8989	69.0938	72.93	97.3542	56.3609	51.7042	58.0792	80.0808	50.6425	49.5763	56.7462	48.0354	55.6903	58.3882
BNC1	19.481	15.7292	17.7055	17.0565	51.6268	16.1847	22.029	19.7615	16.355	15.246	15.1026	14.0015	18.3228	16.1316	16.078	15.7282	16.7707	16.6237	15.1945	16.8715
MPP4	18.5916	19.66	16.3716	16.9396	18.5623	16.5388	19.6143	16.4162	17.8571	18.6474	15.6671	20.6451	18.6542	19.4278	20.2318	18.8209	18.3152	20.5929	16.6867	18.9378
AFG1L	19.5311	19.9355	21.4184	18.2349	17.6941	20.4992	18.2531	22.0191	21.6118	19.8542	22.0466	18.2105	19.1377	19.6538	18.7376	19.2193	20.0419	21.8868	17.8853	18.0254
IDI2	51.5622	54.5906	60.6358	57.3965	67.3231	53.33	73.7291	39.9969	49.6389	78.7535	62.8383	54.3471	72.6541	60.1966	80.7067	92.483	76.8416	79.1258	86.9039	65.0032
CYP11B1	27.5482	28.8147	28.8486	25.4201	31.8616	28.045	28.2108	30.5464	26.0719	30.9726	23.8343	28.4858	27.7131	28.852	28.5758	28.584	26.7698	30.911	28.4732	25.6404
TAF8	39.6288	47.4139	50.8883	44.8493	47.4195	47.018	43.7102	41.8137	43.4191	43.5247	47.4267	47.2802	51.5174	50.7958	48.9991	47.8691	48.9847	56.0243	55.8315	48.7496
COBL	45.4273	48.0717	45.3798	36.4834	46.9215	44.5004	77.5874	38.4018	37.4279	34.0436	117.891	197.644	171.916	89.008	97.6257	77.7063	156.048	162.403	139.419	112.466
SLAMF6	63.2875	47.7356	43.1655	52.2131	84.7006	54.3384	57.3493	52.7471	37.1085	48.2403	60.8622	51.3303	52.4321	66.5079	72.2185	61.2534	57.7661	68.8307	67.9364	56.0435
ZSCAN20	32.0295	26.9477	30.3621	27.6722	24.5269	30.0114	33.2038	29.7008	32.5841	32.0913	35.1158	27.0044	27.9663	27.9278	27.4175	32.8045	26.6486	34.0303	28.1307	30.8268
GPBAR1	62.9052	53.3742	48.1037	71.7762	71.1029	64.7962	69.0067	53.6404	70.9681	66.0191	59.7248	62.5872	56.7154	101.315	66.5534	64.8464	63.0145	71.0598	64.1608	57.1896
RHBDL2	36.1494	32.283	31.5064	28.2087	29.8287	35.4011	40.0647	30.6523	35.6831	37.1783	31.6405	32.8159	40.3165	44.7592	29.7456	38.2478	36.9523	33.9701	30.6911	34.6698
FRAS1	35.8786	38.8655	29.9734	26.7762	37.0208	28.8028	29.0288	29.5933	33.5569	36.4597	57.3303	55.0757	76.5896	40.8592	73.9898	101.289	64.3682	63.4167	56.7366	81.8147
BRSK1	63.5414	77.6617	58.3087	55.6102	73.7615	75.7172	58.2367	72.4627	58.6482	66.8227	46.456	64.7048	66.7757	55.4449	57.8039	64.5829	54.9014	33.7513	54.404	48.4749
CRB2	28.6895	30.0646	27.3509	25.2504	28.4258	34.2963	23.585	28.3834	26.8893	32.672	29.6972	27.3085	28.8027	27.3005	23.0885	33.2536	34.8772	29.0079	27.6391	26.7111
KCNE4	121.843	217.809	125.155	98.2409	92.5938	79.6419	99.6922	63.6082	108.005	46.7145	73.7512	60.4356	57.9168	53.1869	56.5451	49.0247	55.6938	45.6008	59.3479	52.767
CD300LG	60.1871	54.1855	64.7929	67.0231	61.5769	66.2249	55.6431	66.0847	55.1711	77.0304	56.0608	59.2965	61.1181	60.2223	59.8184	60.2998	59.6132	59.7991	63.2449	60.0947
SLC34A3	175.683	181.619	161.987	182.564	165.825	159.471	176.138	191.514	181.573	196.011	191.907	159.558	196.28	186.958	200.809	202.325	214.677	269.489	157.688	188.364
CPA6	14.1661	11.1506	11.5586	12.317	12.3317	10.4242	14.69	15.4879	13.3515	11.6926	14.315	12.3207	12.9358	11.8302	13.1132	14.0232	12.5032	19.6201	15.9492	12.2014
WBP2NL	18.0058	19.8371	15.3506	19.7894	11.0755	23.7227	25.7541	15.998	20.1664	12.5328	15.1061	16.6779	16.0496	15.6263	23.5613	14.1441	16.6227	13.2466	15.8368	16.236
HIPK1	169.61	208.3	176.622	176.018	190.636	172.893	200.782	147.139	189.404	153.931	178.515	212.415	155.76	143.511	145.595	158.622	172.066	147.937	153.108	163.146
MTBP	18.7441	17.8483	18.6936	16.9494	19.5189	20.8221	20.8907	19.5296	19.281	17.8074	22.3845	20.3352	16.1007	16.9211	18.9482	20.7086	20.9118	21.8622	21.7863	20.4734
ACVR1C	24.5308	28.7605	28.5751	21.2423	20.0402	25.7353	23.3186	22.8604	19.0809	22.5275	22.7081	26.3985	24.1073	30.8147	24.5588	25.7749	24.9779	24.4327	21.4443	21.3402
TMEM74	21.5929	19.9618	20.8278	19.2068	20.391	16.8835	17.4776	19.7916	22.3114	17.3591	21.5346	21.6235	19.795	19.1678	20.0391	21.4548	23.3641	21.6316	25.8505	19.7335
TIGD4	19.2592	17.5773	18.7667	16.8211	17.153	16.3327	21.996	19.1609	18.2581	15.8208	22.3289	19.7181	19.6605	19.683	22.8378	24.5079	25.8565	22.7991	17.6502	18.8167
ART5	77.1475	77.8487	81.0464	68.3495	66.8645	89.3469	86.9811	68.9459	82.6063	77.7475	89.9086	78.0362	76.3875	108.397	79.8938	89.2741	67.008	65.5778	64.0888	109.339
FAM71C	38.4315	29.2486	36.6141	30.8108	34.4038	31.3371	32.7852	35.8323	20.2651	34.0381	40.8776	37.3375	34.8799	38.0695	36.3524	34.0718	24.8891	34.2243	23.9437	28.8868
LINC01547	63.6907	73.9847	62.2716	69.7282	63.0731	68.5445	77.8454	58.6779	55.7084	70.3976	59.4631	71.5036	62.0849	72.7299	62.9273	64.0438	71.2311	77.0025	59.8295	67.5136
NLRP11	28.886	36.2487	24.0592	25.2612	31.7798	26.1272	27.3909	23.2806	27.9183	30.765	24.671	32.3591	37.2793	29.5583	26.9766	36.5815	28.9289	28.6281	36.9205	28.4387
ATP6V1C2	37.2624	37.3021	27.5146	29.427	29.7649	23.3897	27.8338	31.0552	25.1687	32.0709	131.249	117.017	215.09	200.182	102.775	42.5313	103.6	101.276	92.7816	93.5573
CLDN19	65.9623	75.1184	90.6276	64.4067	87.5243	72.3347	73.4668	72.2865	89.9314	99.954	92.7998	80.1587	79.3834	97.754	86.0425	90.2449	85.1733	78.5834	90.2125	76.7018
VTI1A	59.5033	51.691	57.6794	58.2551	52.4865	51.0804	52.205	55.0159	57.4488	54.7729	56.7933	53.9259	60.9365	56.5528	54.5103	58.7227	53.0674	56.8989	52.9614	53.0391
KIF6	28.9028	29.9626	31.9076	29.495	28.8644	28.0266	28.4263	28.8676	29.0757	31.8642	32.6364	32.4456	32.2002	31.7431	35.5104	29.7905	33.4714	30.973	30.1195	33.7422
IQCD	42.0601	45.3688	44.3277	33.718	41.8656	61.737	37.5251	42.7263	52.8269	30.7644	51.9298	54.7468	44.3797	40.9202	44.2478	53.9051	43.637	49.126	54.0153	57.1683
TAGAP	32.8262	37.9193	32.3671	50.6708	45.1594	34.7048	39.2263	39.1306	35.4008	30.6534	32.9819	33.5875	36.7039	35.3903	40.3027	34.4489	32.241	36.6593	35.9729	35.5221
STON2	64.6589	51.067	73.1687	65.9052	43.194	65.1205	65.45	65.7264	78.8552	38.7992	39.8376	40.6011	36.4021	30.4923	38.4426	47.1143	38.6922	33.7253	33.904	39.6417
SERPINA12	29.1847	35.1956	37.847	32.1852	40.2103	34.1739	29.4194	25.7942	36.4358	41.5573	36.1595	39.6775	36.3032	43.3632	38.3437	38.6435	37.1312	48.4974	32.7555	33.8456
LETM2	25.113	28.0606	28.1658	23.6189	27.1363	28.718	27.4476	29.7134	28.1438	32.7882	26.9624	31.0203	30.9565	38.9706	31.467	30.8106	33.8393	36.9377	29.4392	30.9677
BSND	41.5769	48.4596	44.6553	49.6628	48.3427	47.9549	56.1719	42.3357	42.1873	46.7091	36.8375	48.419	46.7916	47.7214	44.1801	46.7811	46.4101	50.145	49.3435	44.8441
CLEC4C	14.13	18.3078	14.7727	19.2839	14.4042	13.9413	14.6659	18.8932	15.9216	13.5277	15.7831	12.7048	15.6568	14.1439	13.9621	16.4281	14.3488	16.2696	15.1376	13.8133
NLRC4	18.3532	16.8447	17.2596	18.132	16.558	19.9693	18.6576	14.949	14.6847	16.2652	15.3064	15.2208	15.347	16.0717	17.9562	16.9674	15.9631	16.8373	16.5991	14.8185
PRSS36	60.9416	60.3934	65.1138	72.7152	62.2753	63.7797	51.2521	63.1608	54.6704	51.7142	56.322	69.1927	59.2105	62.4457	61.4793	77.2163	53.6894	86.5098	55.1705	48.226
ZDHHC15	24.4231	22.1213	36.2905	25.3855	26.0977	29.178	25.0983	18.5963	35.1058	16.9662	30.7653	21.4214	23.9109	22.4152	26.9705	38.8569	29.609	19.6268	27.188	24.1584
RAI1	133.581	126.904	142.576	149.974	190.046	137.524	150.515	158.85	139.258	144.499	188.131	180.635	166.374	116.073	170.005	181.728	186.421	167.145	192.962	163.269
CDK15	44.8357	57.7694	54.7159	47.261	50.543	53.9478	53.5744	47.5068	40.5639	47.5455	44.6451	44.7662	43.2494	56.965	46.9666	46.0388	45.4851	48.4328	43.7359	50.8348
ZNF570	41.4041	54.2891	47.349	35.709	43.9927	43.3148	42.438	39.1109	59.2129	34.1142	38.5652	34.573	42.1817	30.495	34.1302	42.4122	43.6612	36.9483	42.8264	42.6112
NUDT9P1	22.8782	21.6633	29.7784	31.5788	19.0886	25.0982	26.4288	22.2968	30.489	26.0976	25.6196	20.5712	23.7262	25.2273	20.4621	27.0444	23.0824	31.3527	21.1012	22.9835
BTBD16	20.1487	19.3711	20.2545	18.9536	20.576	18.4002	20.6231	15.844	29.2104	21.8678	17.2743	23.7275	26.6055	21.994	20.4806	28.0835	19.1493	21.2643	26.6467	23.3626
RTP3	29.9279	30.6143	30.2997	29.4475	30.2111	31.9088	29.0382	31.2984	30.2286	35.8735	38.2603	32.1545	30.5158	34.5976	34.5607	33.6164	35.6019	41.1434	32.7805	32.4239
TSPEAR	27.0491	24.0965	28.1135	25.994	25.687	26.7921	24.8467	28.6072	24.3178	24.0787	27.202	24.9798	28.9964	27.3182	26.1581	26.6282	27.0117	25.4964	28.676	25.4206
MIPOL1	25.7526	24.3531	24.4488	23.3419	20.5483	20.8821	20.0497	23.9361	28.5547	21.2899	24.1615	24.2224	24.2071	22.4146	21.5795	25.8922	21.9182	25.1742	25.4055	18.9477
C6orf141	51.0296	24.7986	33.8644	48.7871	33.9999	47.8267	44.0125	45.2518	34.3505	46.537	81.6434	47.2023	67.2891	214.166	79.2931	59.5087	78.1649	61.4878	66.5185	50.6574
ALMS1P1	58.5363	58.3981	61.8036	47.7775	51.7975	73.6812	59.3478	60.3095	63.8081	45.6673	36.7672	48.2528	42.6752	39.5126	65.2057	44.6176	48.5164	44.4638	38.1631	45.1635
MYO3B	16.6973	15.9167	17.1138	14.8069	15.306	17.7003	19.3691	15.4618	15.0883	13.6021	17.9491	17.7538	17.6451	15.9376	18.7926	16.4152	18.7368	17.6766	17.6383	16.7754
ADAM21	18.9637	22.3964	22.432	17.7539	20.7751	15.97	26.9349	20.1919	19.4221	25.1217	21.1593	18.5905	21.4323	21.9783	21.0534	26.9502	20.2169	23.6726	18.377	21.5353
TRIML2	36.0711	38.5911	41.729	37.3071	40.8442	47.1968	37.6875	39.7134	38.8982	43.8304	39.692	34.9184	37.5794	41.5128	42.8598	35.6538	35.7693	35.9063	37.8045	33.5488
ABCC13	20.4158	18.3459	19.1933	20.2958	19.8824	20.3022	22.0313	21.1358	20.23	22.2006	22.0346	21.4313	22.9415	24.1042	21.9352	22.7877	21.0781	27.4156	22.1429	20.3966
IL12RB1	40.0049	47.5554	36.7147	46.5674	50.4548	53.3419	42.1036	37.2947	42.3233	46.6507	41.8463	42.0255	48.2943	46.9102	44.3134	43.2696	49.6838	47.8969	46.7092	42.2657
GTF2A1L	13.3294	14.8031	14.7439	15.3392	15.1303	16.0424	14.7434	17.391	15.9934	15.5795	12.9012	14.8997	16.8553	15.821	12.4501	14.2103	14.7985	15.2839	15.3755	16.7165
TRPV3	32.4282	33.541	30.3909	34.3492	33.613	37.1595	29.3976	26.0394	31.1879	34.1572	29.9108	30.9371	31.7182	34.584	30.7902	35.9781	29.6288	27.2316	29.6628	34.3098
CNBD1	13.5954	15.5654	14.6575	14.8634	12.841	17.5269	15.9029	15.3228	15.3195	17.1228	14.8801	13.1417	14.2657	13.367	15.0629	17.2523	16.2865	17.6404	16.0461	13.794
ABCC12	20.8508	39.7786	24.0991	21.4107	28.8442	27.0301	28.4559	24.9185	24.9836	24.2316	23.5431	28.5439	22.2876	27.261	24.6134	26.0711	23.8037	21.9102	30.0155	30.5591
MMP21	11.0631	12.8212	11.7228	12.9986	13.6793	12.5873	11.1053	11.3418	10.9698	9.37206	9.44044	9.59763	10.4876	10.0123	9.39939	10.3901	9.95577	12.179	10.2901	10.9215
TMEM190	59.3755	63.1704	53.7776	52.2301	60.2521	50.3886	86.0704	51.8519	66.711	56.3213	64.0678	95.4133	83.4846	68.4688	67.3271	61.1727	74.833	80.3773	67.2316	62.1094
GAS2L2	78.8412	75.8492	104.188	85.3336	88.7856	82.6284	73.3385	82.1012	86.4901	80.033	83.5212	80.5011	98.7312	85.0291	77.0441	73.6513	87.9728	99.2949	91.5123	98.2664
KCNG4	36.6665	34.8752	39.7355	37.4188	33.8486	30.8721	43.2552	41.6277	40.9114	41.032	31.0256	34.91	34.3847	38.7772	39.4445	41.1	35.4319	52.5401	30.8701	32.4471
PXT1	18.7374	18.3105	16.6227	24.5343	28.0684	31.734	24.0308	25.6377	25.0029	30.6815	20.96	18.3073	27.8273	26.3117	20.6365	25.001	22.7558	15.2069	26.6228	24.2097
CACNG5	45.4029	42.25	43.4386	47.4608	48.7306	35.485	41.9954	42.2698	40.8734	41.3258	39.3983	39.1775	38.1881	46.8984	47.909	42.9982	47.1249	44.9873	42.8804	41.0023
LINC00308	30.7302	31.8624	36.6422	31.4311	36.066	31.1451	39.0526	27.3364	29.2616	34.7049	29.0204	34.7488	37.478	36.011	34.7352	34.7322	33.9272	34.98	30.2792	37.0555
WFDC11	39.2635	37.4451	45.5861	34.4321	42.0599	41.8135	41.9122	45.6442	40.3203	48.6404	41.712	35.59	43.6788	44.1135	46.8484	37.8832	35.4325	28.609	50.3839	38.0176
JAK1	277.88	242.308	248.883	274.259	258.518	254.104	258.729	242.061	271.49	202.481	222.894	186.274	191.821	243.645	198.867	236.168	184.97	156.579	214.446	199.155
CDC42SE2	150.773	170.203	154.706	156.9	149.415	151.429	161.184	140.263	163.445	122.998	191.205	187.377	279.068	290.341	197.623	186.548	171.784	155.692	156.961	228.828
ACACB	144.777	127	173	149.972	115.448	186.756	150.38	171.16	168.945	100.585	77.872	80.8736	86.5793	79.8654	94.8724	90.9734	84.1596	85.6986	97.6328	80.9569
COP1	159.308	177.523	154.787	167.833	160.282	153.763	175.339	155.759	166.318	153.632	261.297	223.023	205.375	216.963	203.19	218.898	187.185	199.975	218.872	215.955
STX6	88.8635	109.906	96.8983	94.8408	95.7313	85.9544	94.1044	89.8491	97.8582	82.2655	108.438	114.574	104.451	83.9265	92.4975	115.743	110.899	102.617	104.281	117.119
ANLN	38.9347	20.1339	19.228	16.3049	22.3868	26.5009	27.7166	23.396	20.8442	42.0539	299.774	130.476	129.427	31.0152	112.751	69.9176	123.342	127.87	198.323	173.185
SPRR4	145.667	158.753	175.568	173.381	187.011	171.608	157.195	135.577	145.111	135.508	143.872	150.205	185.519	182.415	180.102	172.511	170.539	131.674	141.444	174.442
HSH2D	22.6474	24.1514	24.8281	27.475	20.2779	22.414	24.6633	23.4113	28.0086	28.5895	32.5061	26.8936	26.7488	29.3159	27.832	29.0331	25.1844	34.2678	26.1443	27.9996
TRNT1	78.7891	75.1605	65.9897	49.8843	58.5781	53.6512	60.7036	52.6043	56.051	108.834	97.4865	87.2579	81.1793	65.4504	83.6457	63.2507	78.7946	72.7625	73.0463	83.4687
TMEM163	34.3819	42.5918	26.865	58.1708	40.0665	31.7562	34.1053	33.5213	31.8128	41.4835	29.2741	28.0476	30.5775	34.5125	30.4991	30.7086	28.5511	28.0745	26.6955	28.7351
ARHGAP5	128.812	165.607	181.558	133.667	147.915	143.835	139.769	133.273	153.17	108.268	99.8327	133.87	107.201	153.978	112.031	103.347	114.007	70.8984	108.201	98.4171
HERPUD2	273.643	276.924	377.819	276.115	300.434	328.598	298.107	283.452	286.653	195.562	177.475	161.213	190.331	252.144	232.532	215.033	192.008	156.981	170.499	198.228
JMJD6	103.611	122.605	113.532	102.915	86.618	112.872	90.1849	116.775	138.27	144.556	76.1685	107.593	79.3715	101.155	78.0661	83.8724	69.1127	82.444	85.559	81.4626
SRCAP	76.671	80.1694	76.8143	79.6496	73.0393	72.9342	68.7554	78.8696	77.6034	80.3699	82.64	78.4435	79.0863	81.9681	71.7446	84.0308	79.959	83.925	76.1077	72.7998
MAP3K6	59.7846	48.8227	47.4738	61.0907	55.9092	50.0016	56.3455	55.8958	62.6343	49.6754	52.2675	46.8634	55.6392	66.2736	52.9478	50.5341	52.8404	61.2857	67.3373	53.7865
ARSG	52.3211	60.7101	57.2893	55.0602	53.4581	46.3461	67.3788	52.5521	56.6293	40.9057	76.3122	90.5835	88.2853	67.2152	98.5659	64.9273	93.8564	104.592	78.5525	81.8294
ZNF101	38.9475	35.9227	39.9085	53.4861	38.0741	32.9388	40.0435	37.3482	44.5062	48.1599	44.413	46.5964	59.5666	38.9959	43.39	45.8453	46.2417	54.0579	50.661	49.6064
PTPN11	156.455	153.27	145.486	145.595	167.252	126.092	151.297	121.276	162.597	242.7	208.366	169.231	181.193	241.31	172.256	181.526	177.367	126.2	163.013	190.941
KLHDC7B	48.7513	39.7427	36.8762	59.6495	56.4849	38.346	42.3557	30.9626	38.7905	53.0626	40.3166	45.9997	41.9769	45.4507	43.9226	49.1392	48.6846	46.2525	42.2804	46.2638
ZNF626	82.2739	100.53	90.4586	74.2663	76.0384	94.1673	87.9126	92.4688	75.2794	73.1661	88.0365	71.9057	88.5785	71.4415	80.7549	75.1715	94.0107	82.5889	74.8513	87.16
PHC3	112.396	154.496	155.788	139.718	119.623	141.71	128.244	130.538	138.906	92.5247	95.218	109.865	105.753	102.379	114.864	107.132	100.254	70.2262	104.312	82.8188
IL11RA	119.95	110.246	132.996	118.566	90.5789	130.092	111.849	123.265	128.132	70.34	79.5063	79.8105	94.1526	72.9392	110.301	86.5724	86.2303	93.9288	110.256	78.406
TNFRSF10A	65.8394	74.1483	54.4532	67.9321	62.5902	59.6678	59.5731	58.8471	49.0475	51.1216	63.3475	97.0219	87.2551	115.649	60.0816	72.531	83.1101	75.8197	65.2835	64.3325
HPS4	69.6996	84.6418	80.7319	88.4288	73.7516	91.1379	85.7696	96.6301	88.4907	72.5083	65.7696	74.7672	68.4906	72.4778	78.1476	72.2253	67.9743	65.8258	62.2032	67.0954
UHMK1	211.856	221.73	193.661	207.728	209.779	203.97	210.95	198.061	189.366	299.024	251.425	264.943	264.76	236.015	235.476	245.32	274.209	228.99	238.151	253.073
TXNDC2	43.0135	40.3443	39.9276	44.5214	47.7712	41.4891	39.5684	36.4454	40.0138	50.5473	39.4373	47.2583	36.2221	49.1594	42.7669	43.6635	42.8192	53.0487	47.1026	40.9223
NAV3	87.8832	96.7587	122.568	83.1031	94.7472	114.493	123.212	106.583	111.021	62.4061	83.7268	35.1127	39.9302	59.7837	49.463	55.0517	42.783	56.8937	70.7421	28.3977
C5orf22	69.2694	69.1642	63.0097	64.3797	70.1332	60.9401	61.7875	60.4289	71.8504	106.468	117.072	79.4627	110.151	85.109	94.376	82.1907	109.789	82.0637	99.2667	101.791
PCDHGB7	27.153	26.5768	21.6774	25.2694	24.9799	22.29	24.679	27.42	25.4615	24.4336	25.6911	20.673	21.517	22.4249	21.1597	22.6296	19.2855	27.5338	24.1447	19.1551
ERC1	115.853	107.144	119.398	116.132	108.125	125.828	114.854	103.93	119.12	112.741	137.106	112.962	115.189	128.145	115.179	130.374	118.633	133.838	131.213	130.56
FLCN	83.8063	85.2253	101.176	106.663	95.2506	140.433	84.2285	101.778	99.1784	73.5177	66.574	78.4227	72.9779	83.1947	104.824	79.1813	79.0571	69.616	70.1691	65.6538
JMJD1C-AS1	30.6532	37.7564	51.8821	35.7828	35.3175	38.3452	41.2843	36.3206	46.5516	51.4996	64.8134	67.8375	50.1612	38.1311	51.8837	49.4502	56.8522	88.0121	53.9989	70.4324
LRRC7	17.5258	19.7908	18.3775	18.4965	18.2859	20.4617	15.4029	17.104	15.1444	17.7143	17.3072	20.3465	19.5398	16.694	15.6006	16.8769	17.0004	21.0144	18.4535	16.0541
SH2D3C	79.7387	39.9288	60.2199	67.0701	57.7855	55.5265	56.6419	57.6203	67.1369	57.725	64.9317	63.2961	54.938	67.2889	56.4673	63.2058	60.4355	65.2245	67.4443	58.2468
PPP1R3B	107.94	85.4495	92.8169	97.1922	100.149	96.7096	92.8146	89.6286	88.5891	81.581	75.2087	99.0309	85.727	239.427	79.4582	107.305	66.1593	62.7077	70.1784	70.0801
SLC9A7	28.6826	28.0599	32.0228	23.8792	28.2435	22.9415	25.1142	34.7916	27.2184	26.7386	26.5572	20.4698	22.9614	22.7163	25.676	28.3998	26.7615	30.8507	26.7903	21.0641
IGSF3	56.5016	60.6527	48.8071	52.6696	54.9661	48.8734	51.8947	48.3505	46.4314	53.6074	71.0785	62.963	69.0594	79.9128	56.0241	74.6898	70.6971	78.0634	71.9856	61.8397
RFX6	9.22902	10.2795	9.18747	10.8414	8.81466	10.9789	12.224	11.4333	13.3712	11.5576	10.503	12.047	11.2125	14.9635	11.5797	12.4505	12.4552	11.5854	9.98143	11.697
DIRC1	9.10407	9.11793	12.3668	10.0735	9.65357	9.1822	10.758	9.81425	8.66949	10.9284	9.54513	11.6017	12.1319	10.3136	10.6897	11.5768	8.80884	11.1686	12.1916	12.462
DNAJB7	11.0314	12.0705	11.9232	10.1209	12.1935	12.1896	14.9156	11.7205	11.6634	11.6943	12.072	11.5855	11.2527	10.7659	12.7293	11.5071	10.1319	19.0439	16.228	9.78779
UCN3	63.6538	48.402	54.199	51.0663	66.9429	71.9195	60.0208	69.3151	45.0714	72.2067	45.5212	41.7954	70.3134	50.6085	55.3684	53.7123	55.4683	46.7007	74.3813	45.5293
DIP2A	139.762	166.59	152.49	141.263	135.673	173.572	125.061	174.863	136.761	116.097	127.915	164.324	158.722	134.598	163.464	201.482	154.462	110.698	115.583	133.168
USP28	117.159	123.703	135.467	105.839	106.284	135.701	113.753	119.491	124.42	107.825	124.201	143.458	123.357	98.9057	111.768	125.339	130.07	101.859	115.458	120.66
KNL1	21.7301	16.9967	19.5206	17.8589	18.5617	19.1435	20.1372	20.3033	16.6518	22.4247	81.1499	46.7321	39.2418	21.7901	48.9124	26.991	51.7393	60.7126	62.4892	59.2882
SENP8	31.6231	41.539	37.9013	30.8988	29.7275	43.0261	46.4328	29.7922	37.1423	40.1746	46.7669	43.0252	44.0325	40.0357	46.082	40.1531	42.1557	48.6016	48.3366	44.0106
GRHL1	35.7601	38.4496	26.9271	31.1331	32.3038	26.3197	31.3945	35.3084	26.0508	28.7897	36.2094	53.0542	59.6874	66.1753	73.6736	55.3244	49.7264	40.7601	33.651	59.216
CNBD2	29.6747	27.6375	29.3308	31.1197	27.3115	29.8704	29.0713	27.4754	28.7885	30.4077	28.1097	26.8048	27.672	31.7112	29.1536	30.2336	28.7648	30.4303	28.3198	27.272
CASKIN1	49.3294	53.707	53.5644	53.3165	53.6061	52.1207	46.4625	42.5119	49.1011	55.625	58.9423	60.4226	64.7689	60.1836	60.8111	56.1302	58.6684	63.0316	56.6902	60.6223
CACNA2D4	40.0196	37.2691	44.3013	43.8725	46.8827	42.4841	42.4487	48.4815	35.8874	39.7844	40.0351	36.1042	43.6078	44.6144	44.7818	37.8083	45.2748	53.1752	50.2201	38.0984
ARL11	10.6695	11.4929	13.169	13.8153	12.0273	14.455	14.6232	12.0912	14.0426	12.0844	9.82425	12.0831	10.7026	10.6693	11.8063	10.125	10.6472	13.9895	9.69447	11.3373
SLC2A13	40.3814	65.5561	37.5573	34.4272	43.499	29.8211	35.3921	40.2256	42.4581	49.885	35.0166	44.6123	33.3814	34.6101	35.2608	55.0734	35.7332	32.6919	54.4804	30.0616
NIPA1	42.6309	35.0702	24.4671	32.9655	32.3175	28.5559	29.0772	27.1981	41.2533	42.3629	35.1343	36.4455	37.2714	45.1257	36.4228	40.1087	44.5863	36.3125	43.9881	46.831
TUBA3FP	35.0014	37.2336	65.3046	59.6387	59.2359	57.7857	53.0066	49.0395	51.1131	41.3902	35.5433	54.8872	47.3469	45.978	57.5589	39.8739	69.5768	42.4712	53.5459	56.579
CARD16	134.058	133.774	77.1605	99.0245	123.285	83.996	135.093	141.074	85.4289	78.0256	54.4689	40.6485	36.1401	37.2471	40.7665	40.0535	53.2914	71.6989	62.7382	46.5708
DUSP19	21.7432	20.8794	28.345	21.3418	24.716	23.8533	22.7795	19.505	22.5737	21.4677	20.8834	21.4873	18.725	18.7919	20.5327	20.5091	20.6824	24.888	19.6914	18.8405
CYB5D1	124.08	164.03	141.958	126.348	145.425	151.356	160.53	143.602	146.198	147.01	160.08	152.933	160.281	108.211	166.027	137.507	163.39	150.976	142.012	168.242
NMNAT2	39.405	34.9525	32.6802	35.8618	29.3911	35.1195	31.5533	33.6222	33.1176	30.038	32.536	29.4344	35.5678	35.7346	29.3159	31.7727	30.5305	36.2766	29.0834	29.9047
SLC4A1	53	62.3408	61.9852	52.5779	59.0111	63.3537	52.5595	51.7007	49.4792	54.613	54.3382	56.6552	59.9298	57.4004	56.6551	56.3736	53.9218	72.4758	62.8592	57.261
CREG2	15.807	17.8962	18.9201	14.6687	16.8925	14.7135	16.0143	15.7618	14.439	16.0729	16.7651	13.3761	15.5161	16.7119	15.9201	17.4518	14.9595	15.7406	15.4625	16.4562
RXFP1	34.8444	32.9447	16.4787	18.0022	32.7093	18.0021	23.3514	16.6709	20.3131	19.9932	139.033	63.0595	284.455	692.313	202.721	120.139	93.4245	90.5436	106.229	177.626
SPEF2	51.5117	51.8482	59.0662	56.5479	56.6442	60.5692	47.7371	51.5041	54.8924	47.1415	75.0159	96.0492	71.2059	66.4667	95.9405	79.7414	78.9091	60.1121	68.5816	74.4431
DTD1	118.103	114.39	111.668	108.361	123.429	103.955	122.858	94.0779	119.418	148.914	158.934	130.573	139.72	119.666	152.079	150.329	120.704	172.225	154.044	167.49
CASC4	401.925	423.695	451.637	414.157	535.687	413.543	453.05	395.798	429.83	366.705	331.082	324.18	323.476	334.105	338.602	343.54	302.823	208.441	303.015	279.261
FGF1	42.1131	29.6605	37.5462	34.468	62.9776	37.4678	33.238	30.7741	34.8556	34.829	62.7256	54.0697	47.6354	36.4413	68.2072	87.9906	46.5831	54.4103	63.1807	56.7362
ARPP21	16.0965	15.014	17.7827	16.2122	15.7491	16.3956	16.4159	14.6912	13.8341	14.4376	16.8819	15.4733	15.298	16.8529	14.2476	16.1384	17.1177	18.1274	16.9905	16.1825
RHOXF1	46.522	64.2051	62.8887	60.9922	55.8392	89.3469	60.4219	87.034	58.9997	57.2141	58.2547	53.1549	62.2852	60.4982	50.5801	62.8054	52.5133	63.2116	45.634	54.67
ADAMTS17	46.9091	43.222	41.4722	45.1951	44.0686	43.4326	35.247	45.5993	43.7386	49.6342	39.7147	46.839	47.8796	52.9215	58.9571	42.5671	40.1822	42.5712	36.7555	53.4761
DHH	24.5818	24.6214	37.6502	32.2577	28.6505	28.6763	27.7163	25.0224	35.5381	37.8375	24.6427	23.7802	28.3225	25.8161	27.3691	25.9342	26.7999	44.1	25.0583	30.7722
ABRA	13.9399	12.028	14.7024	15.9972	14.1352	13.0416	12.3711	15.7637	13.4103	14.1699	12.7521	13.6559	13.2938	15.4792	14.2779	12.3612	17.7053	14.4205	19.0578	13.3035
KLHDC1	80.8892	87.7985	103.117	97.0499	68.6091	94.7361	80.3122	98.603	88.9962	43.0262	31.0648	37.1696	33.6448	41.4082	54.3893	44.6827	42.4713	23.5798	44.3208	31.5482
RICTOR	177.661	175.466	168.618	187.598	157.649	178.534	185.194	194.088	175.021	102.24	123.86	146.125	129.481	146.941	141.678	164.259	142.539	92.4781	128.93	122.939
NETO1	19.7133	20.2735	18.3641	19.8681	20.647	18.622	17.5186	17.9918	18.3472	20.0226	17.2129	18.6	20.1165	20.3529	18.2446	16.6164	18.9303	20.5236	20.5445	20.6037
WWP2	86.9302	90.7404	75.5551	77.4932	89.9186	78.7201	88.015	74.2178	79.4781	83.8737	87.3348	87.9258	86.5332	97.6272	84.8475	78.7057	89.724	80.6219	80.0758	85.2657
ST7L	45.4529	44.6843	51.3351	48.2999	47.3069	47.4793	52.2557	47.1425	50.4434	51.3106	48.7355	44.9344	55.7425	49.9697	48.3994	43.0474	49.9609	47.5606	58.7305	54.307
C2orf15	11.9265	11.8242	11.6792	10.7102	11.5602	9.67654	10.7588	10.3369	9.94174	11.3805	13.4107	11.8056	13.9659	10.413	13.2415	14.9632	14.8406	14.6055	14.0124	13.1675
KCNH8	12.6093	11.1159	12.4383	11.9533	11.9886	11.2008	11.8103	9.80619	8.73841	13.1414	10.6967	11.1146	9.60138	11.8116	12.2959	10.7725	12.1701	11.3981	11.5694	10.5233
MCF2L	69.3001	58.3939	60.8973	60.587	60.3216	67.4863	59.0369	60.4331	64.4413	67.4779	71.4379	70.1537	82.793	68.6886	76.1451	71.19	69.5214	68.394	71.8999	80.744
SLCO6A1	24.8207	21.6097	29.6803	26.9229	21.0049	29.6072	25.484	22.5562	25.728	24.6539	23.3	26.6287	21.9219	23.0082	26.6698	30.0655	20.5008	24.4014	18.7366	20.6769
PP2D1	9.50045	11.7252	10.8847	9.71058	9.81567	10.1922	9.6002	13.5472	9.73139	11.1376	9.87246	10.3856	12.8262	10.0568	9.95148	11.6458	10.6049	10.729	10.5269	11.3108
KLC3	95.3789	74.1326	98.6802	94.4613	94.3281	108.919	101.467	74.8247	82.0125	103.672	88.2322	86.7412	94.3496	110.878	98.3385	97.4791	106.64	106.145	89.9531	97.2875
CIB3	30.0798	30.1657	31.4344	32.1167	31.1371	34.7486	35.886	28.205	30.317	36.2885	33.6073	35.266	36.1775	41.5343	36.9643	36.2077	38.0186	31.9225	33.2284	31.6446
CADM2	16.1371	14.2978	16.3598	12.5498	13.7849	13.8783	13.0923	15.5052	15.4374	14.4443	13.4758	14.1258	15.4997	14.4748	14.6144	15.736	14.3864	16.2984	13.5338	14.3315
C9orf66	20.3821	17.4829	21.5303	25.5465	19.7912	22.814	20.3949	19.8565	20.5967	20.5254	22.889	20.7074	23.9865	22.1903	24.0081	21.0212	21.6252	24.2052	21.996	19.5949
HDAC9	40.3563	34.8901	39.4447	35.1797	37.1323	38.1183	32.8802	38.682	36.8972	31.7809	36.2283	36.9531	37.6762	38.5823	36.1775	45.3265	35.2445	37.9071	34.7144	35.4109
SLC16A11	38.0474	48.5493	59.0603	55.4221	50.9018	59.293	41.6624	48.8966	44.3448	50.6069	42.7812	40.4835	41.7834	44.0588	41.9245	37.8447	43.1056	43.0212	42.9041	43.0555
TMEM67	27.6759	28.8099	29.9578	20.9307	25.0827	26.6512	24.4215	23.3778	25.9828	23.026	32.3726	40.6743	24.6559	24.341	35.6985	27.8552	29.6908	27.1672	30.3972	29.2164
HS6ST2	175.755	207.411	192.309	117.269	79.6311	165.278	210.906	146.241	145.342	64.1217	20.7517	29.1729	21.2525	17.2956	23.8435	27.9835	20.2917	17.4858	18.4504	23.4593
CAMKK1	95.5764	77.9113	91.033	95.8972	86.1318	89.9439	99.4102	91.0724	91.0638	86.3118	85.3132	83.0277	75.919	93.8319	99.7885	98.6666	73.8732	79.2385	97.3595	105.918
ZNF625	19.297	29.3731	27.5304	21.6148	28.2732	25.5134	21.262	19.273	20.3068	25.2999	21.9437	23.785	24.0282	26.201	27.5939	30.9405	27.723	39.2382	30.1095	30.4503
ZNF563	35.4675	38.3818	35.122	44.4334	41.9174	42.5189	38.8366	40.0084	43.8981	38.5324	41.9847	35.7324	40.5091	31.6157	39.7777	43.3366	40.4975	34.3931	37.5556	43.9323
LIN9	19.4238	20.387	22.8439	20.1398	16.856	19.3056	22.9794	22.9128	22.8973	18.2049	18.6933	19.121	20.6646	18.4647	18.691	20.3734	17.9985	23.2355	20.4013	19.5453
CLEC4D	27.4377	30.2139	28.8198	25.0906	28.1096	21.695	25.2262	27.1925	24.1675	26.8069	35.1035	29.9814	28.8323	23.0028	23.0713	29.2409	29.4882	31.4874	25.2808	21.4376
SLC25A27	136.707	84.9798	132.183	108.774	100.682	101.083	92.934	106.758	93.6508	51.7115	49.9979	67.3425	53.6814	68.1163	69.6875	45.1402	47.6778	31.4371	48.0886	39.2172
GPRC6A	72.396	61.5035	59.969	51.4051	63.187	61.4132	58.6375	57.7766	61.2583	58.1512	63.4019	73.6243	69.7083	80.2828	60.2211	53.0329	57.8455	63.2989	60.7842	64.8593
RAET1E	44.1373	33.1368	34.0944	31.8595	34.7911	33.1359	36.6028	33.5908	40.944	43.6021	38.1969	31.0376	32.1577	34.2156	35.3582	34.3581	33.7704	41.2171	30.025	31.2616
SLC44A5	14.3607	20.8394	23.047	18.0065	18.2281	16.955	19.5302	17.2697	19.5805	15.5512	15.2819	15.1815	14.6475	12.5346	16.5487	16.9785	15.8627	14.0797	16.5049	14.5877
ZNF417	12.7743	15.2032	15.6957	19.3772	12.5861	16.4157	21.1532	14.9418	12.1125	9.32211	10.0344	15.8959	10.5064	12.9705	13.4458	11.4412	12.921	14.1509	10.835	12.0519
ZNF781	30.7483	28.7148	31.0135	26.6143	26.7954	32.6254	21.431	20.6277	26.2015	20.3071	24.9633	23.0726	24.148	23.7054	25.0318	24.6454	22.1237	17.9615	28.2212	20.9261
HELB	34.4038	47.1881	39.6929	33.2216	42.8048	35.1947	35.6004	30.4828	38.1397	32.2013	37.7079	40.026	44.8156	29.7511	48.4356	35.7528	39.0706	34.6904	38.487	28.5736
SEC62	459.609	429.538	384.112	411.291	366.402	430.923	456.107	457.805	414.235	360.446	314.833	318.76	359.793	417.185	348.614	323.802	309.327	257.368	307.149	273.338
TRDN	11.7561	11.7314	12.4816	13.1657	11.6455	14.1982	11.5208	11.5441	14.0037	10.7562	13.8196	11.9639	12.8295	11.5944	11.828	11.5117	12.3704	12.0489	12.5915	11.943
SOCS4	100.683	101.041	76.0857	87.6028	78.9114	71.4447	89.6213	80.9094	96.4165	108.616	126.642	92.8135	122.815	88.4449	100.663	91.2104	121.326	75.3375	99.1635	101.313
C8orf31	85.3908	66.7683	58.5162	62.1465	67.0708	71.4241	68.1715	61.3482	62.0638	46.1251	118.074	151.895	129.081	70.7099	158.563	127.452	129.355	125.443	136.416	122.439
ZNF547	24.3187	27.6362	27.0166	22.6142	24.8201	24.9772	33.0113	25.1432	32.0658	26.672	25.5944	23.2787	25.9038	24.6245	30.0018	26.6097	24.7911	26.562	26.9718	27.4314
SIM1	15.4394	15.4475	16.4935	15.9334	14.5081	14.6133	15.0975	16.3771	13.9833	15.4739	14.8191	16.5663	15.9575	13.6334	15.347	15.7792	15.0974	15.0464	16.7168	15.8737
PROM2	67.7107	65.3873	69.709	70.3821	73.4655	73.0051	72.8428	69.9342	66.3217	70.7606	72.4867	82.1015	88.0393	82.4165	81.3786	80.8485	89.2042	95.8096	77.0257	80.6128
TLR4	64.6763	60.1624	43.13	71.6059	72.176	42.6629	70.4504	43.8971	46.65	47.2283	32.8782	32.6685	32.927	118.534	34.9169	37.9762	32.2219	31.0808	39.5421	34.3505
TSNARE1	73.2863	61.7943	76.0518	71.3328	72.4666	75.3929	62.8225	66.7696	62.9279	56.4342	57.6288	68.4496	64.299	64.8772	68.3752	63.4074	64.748	64.1808	62.3541	61.7618
CAPN13	52.3033	50.4421	60.6803	51.089	58.3286	58.1283	51.4243	49.2393	50.0584	55.4323	51.2751	53.0109	50.6392	69.7087	45.8613	63.4077	56.2976	59.8021	53.9609	59.9521
STMN1	96.9854	107.581	151.182	99.8367	100.827	137.677	108.443	132.955	133.578	95.9889	237.509	197.869	192.454	109.514	174.515	203.414	189.158	243.819	229.244	235.417
SIGLEC10	55.7321	42.465	39.85	67.6202	53.5533	48.1377	52.6102	49.7322	48.3214	40.7024	42.488	41.6346	33.5277	43.9485	48.6383	43.0548	41.9816	42.1365	43.3081	41.556
RFX4	16.9822	17.0435	20.2517	17.3523	16.2662	17.7418	19.6717	19.6936	17.5418	17.4321	15.7694	18.0161	17.5819	15.5355	17.9171	16.4713	18.1049	19.0942	21.3494	19.8781
WFIKKN1	85.2676	69.0893	61.132	80.3186	72.254	74.4735	81.4532	73.2735	67.9924	65.6783	56.1686	51.8641	61.8555	70.7099	66.1536	60.032	77.1971	66.5994	77.4259	77.9993
SENP1	75.563	73.2157	93.2111	61.805	59.1042	72.1768	77.689	72.0562	74.0436	55.7426	105.245	74.623	74.4968	75.9976	69.3842	89.5263	73.344	90.4723	101.343	89.2515
KLF14	35.3963	37.7446	37.9913	41.2846	41.7111	36.6659	37.7663	37.991	39.1257	34.937	38.1276	34.5929	39.1853	34.5227	40.8638	42.9497	40.3756	42.8089	38.0243	38.1266
NXNL2	16.2218	17.7157	16.9563	10.7888	14.984	16.2388	20.1159	14.3278	13.5519	17.3663	27.8778	37.6256	18.3768	15.1018	24.9878	26.2296	35.8496	17.6708	20.4336	25.9321
BRS3	25.4909	25.1876	29.21	21.0769	22.201	25.1583	22.1533	21.6881	25.8415	26.7478	23.2904	24.0911	23.3495	25.7444	25.8794	22.4408	23.2062	22.8577	22.0624	25.1394
LINC00205	38.2295	40.4949	34.4223	32.522	36.6795	36.3552	30.5388	30.9923	39.111	37.0662	30.6202	40.1326	35.7898	40.8368	29.7472	37.0793	44.219	46.8445	31.2731	35.6351
TMX3	163.67	146.719	127.439	160.298	146.467	119.821	115.808	129.959	155.812	224.635	160.04	134.515	144.738	131.965	178.647	141.54	159.149	82.9254	145.783	115.94
ZNF396	37.3194	28.2912	30.9345	27.463	30.4368	33.939	33.3987	27.4839	30.6331	29.3816	32.6724	28.0043	30.0758	28.0953	33.148	29.0905	33.7213	26.9605	27.1687	28.0666
SLC26A7	19.0132	17.351	17.6413	16.2462	18.5752	16.6175	15.0003	16.1111	15.5745	15.4572	52.7476	59.4342	156.472	43.8864	79.719	27.7972	123.314	39.7566	84.2794	33.7125
SNX18	525.594	469.849	482.754	457.976	341.218	459.06	450.07	494.851	547.364	321.702	214.118	207.079	218.335	151.079	191.618	195.808	264.12	208.536	228.947	229.628
FBXO39	40.8552	35.0928	44.7827	41.8582	47.1446	40.1975	42.0213	43.0915	37.0882	40.5153	45.0182	46.426	40.6534	47.6376	40.5751	45.4669	42.816	38.3643	45.8091	43.4865
B3GNT6	35.1236	37.1919	38.7423	41.8008	37.8311	35.0737	33.1398	38.4181	44.8083	41.8326	36.1314	37.5296	42.5001	39.7681	41.2826	37.2441	38.743	41.9025	47.9771	43.6459
DENND1B	55.6694	61.8697	52.0226	57.1116	48.4046	52.5987	61.4747	55.7225	53.0914	37.1052	43.884	50.2372	50.3293	41.2494	58.0106	58.4158	45.8749	43.4306	48.8044	50.0178
ZNF619	54.6162	50.303	75.1583	56.4831	59.2994	49.681	55.7422	41.4944	54.7763	78.936	76.0514	61.3012	73.5761	70.3172	67.286	65.5953	67.2953	75.3344	63.605	73.1216
ICK	32.662	27.5389	34.1929	35.5889	31.5552	39.5849	39.4204	37.3367	34.7853	64.5289	27.5242	22.4568	26.8187	28.9285	24.4658	26.4035	25.323	17.9785	25.6056	25.3469
FAM71D	22.367	22.1199	23.6408	23.8586	19.0543	20.7787	17.0542	22.2992	24.7373	22.2524	22.2185	24.6585	20.7899	23.4229	19.5277	21.8384	26.5922	27.2423	20.1659	28.4267
BCL2L14	28.2942	29.6895	29.2133	32.3205	28.4097	29.9753	28.6475	31.9274	28.2186	30.8974	30.5197	30.0167	29.7898	30.829	30.6431	28.6665	32.1729	30.3815	31.2867	30.4524
HS6ST3	24.4113	23.0342	21.7425	23.4098	24.3641	25.3298	20.2854	26.8893	22.8514	23.7706	26.8068	28.308	25.6468	29.8903	25.757	26.7902	32.443	30.9231	27.3248	27.7128
SLC26A1	32.1106	27.4664	33.4871	30.5842	37.1422	30.0917	29.4751	36.523	29.2182	32.2365	27.7515	22.9449	31.6714	29.364	29.2183	30.1105	28.5097	34.8157	30.2605	32.6233
CLDN15	118.3	124.059	133.62	138.145	150.068	182.263	135.641	136.076	146.644	138.065	124.559	132.155	132.548	143.513	141.917	124.972	138.619	142.978	149.751	144.139
RAB42	115.871	136.071	82.3192	158.318	133.676	124.787	106.263	114.507	95.5564	84.205	135.665	133.654	157.542	122.423	137.864	101.668	116.256	171.081	133.367	144.473
PTCHD1	18.0474	19.7984	19.5068	21.7254	20.1576	16.2556	28.714	21.0452	19.0483	16.612	22.6925	23.5424	22.6858	19.7004	20.1393	25.9077	41.4399	28.0717	24.8983	21.0004
M1AP	23.7768	21.1958	20.7436	18.9374	23.134	20.8745	25.8094	25.7806	21.0659	20.1372	23.0929	22.406	25.1118	21.5911	25.1094	20.6372	21.4082	22.7201	22.6658	20.051
ZSCAN4	24.4491	22.4138	22.5108	19.82	22.6347	19.4193	24.8442	23.6495	21.4321	21.6547	23.7686	23.9926	22.7622	22.8291	21.45	22.4527	24.6323	27.7891	22.6422	25.5233
VWA5B1	29.3479	24.9563	28.2648	28.2309	26.4536	34.579	31.6892	30.806	29.1251	28.0083	32.4823	31.141	27.8417	33.3171	24.6305	30.205	25.7212	34.1206	25.6422	27.203
LINC00311	33.2677	34.0882	31.8407	33.3762	26.1729	40.7151	34.0372	26.842	42.7128	35.7653	32.8062	29.4902	45.1814	23.7998	42.3824	25.5541	36.7011	33.9149	44.042	31.0389
HTR6	29.2181	28.1524	30.1011	32.8388	31.5663	32.3028	25.5253	32.2761	32.9999	37.1482	30.6265	33.154	33.2072	33.0538	32.2207	32.6429	32.8099	32.7639	32.0059	35.5982
MAGEB6	8.61147	8.62416	8.64833	9.66339	8.24694	8.30489	7.88939	10.436	9.11455	8.80874	8.73407	8.14437	10.1703	8.47405	8.20762	8.44001	8.08393	9.79708	9.24115	8.74698
RUSC1-AS1	89.8045	66.9599	100.903	93.5866	88.8626	118.937	76.2178	125.806	104.841	117.626	109.263	163.145	130.725	98.4602	129.384	130.881	134.039	88.7568	128.364	130.968
CACNG6	75.9708	89.4157	73.7523	91.8606	89.2551	79.338	74.4611	68.5053	77.7538	91.6798	86.7513	86.3635	94.737	100.048	100.342	108.045	92.8691	91.2107	83.3536	90.178
LMNTD1	41.4799	39.4198	43.7212	37.9182	51.9793	38.3414	62.9055	42.9307	39.9915	59.2966	47.0409	63.2767	52.7171	54.0459	57.4565	50.8186	55.8079	58.1291	43.5611	49.7888
CIRBP-AS1	51.1504	46.1155	51.345	53.1645	51.0396	54.3062	50.7456	47.1127	56.8385	54.5062	50.233	46.0865	48.3813	54.4074	47.8367	52.3419	50.9056	58.0128	41.8402	50.6038
AXDND1	12.6306	10.9672	11.9033	10.9675	10.7442	13.085	13.6114	10.5141	11.8798	12.062	11.6361	12.7857	10.3953	11.3788	11.1241	10.7879	11.1447	15.068	12.3939	12.9449
ASMTL-AS1	60.206	56.5058	61.1141	63.0235	63.3013	61.9626	61.8459	65.7386	56.1362	70.252	57.984	63.8805	65.1705	57.1785	69.0762	63.5371	64.6383	74.0812	56.2976	66.4436
CD200R1	34.1175	29.6201	36.4036	43.5913	41.0233	37.5046	34.0406	35.3897	34.863	37.5609	31.8961	33.8846	31.6462	46.4296	34.6773	32.6814	35.8544	34.3504	43.5108	33.8799
LINC00334	36.0912	37.3241	40.2619	38.4352	36.2504	34.2709	33.4143	36.6588	35.7656	40.8754	36.3772	38.9918	35.3559	41.6188	36.0781	34.3541	33.7218	46.8066	42.0506	42.1132
ATOH7	16.1046	15.6836	16.8102	18.1614	18.3587	15.0623	16.3684	15.4469	14.3318	20.0836	18.5968	18.2074	18.6602	19.1383	17.8395	18.7102	17.4452	19.1961	19.1938	18.5153
SEC16B	60.1536	47.4734	51.2218	44.1894	52.7239	58.5236	47.027	44.6971	53.035	47.6106	47.4923	50.7762	55.6316	48.0202	54.4862	52.4354	54.5076	47.7808	49.7233	45.161
AMER1	29.6415	28.8041	27.2882	23.5514	29.8036	23.9004	28.8761	29.1334	43.3229	29.4511	35.8566	26.7533	26.2312	29.6838	25.4474	32.9681	26.6288	27.8002	24.9609	23.839
NKX6-3	76.736	77.7384	80.2465	75.1159	87.9605	70.9023	68.2446	60.9081	67.5984	86.0745	75.0931	76.8151	78.1064	79.2813	79.7542	89.3864	83.1011	81.3797	78.8869	79.4736
TBATA	50.494	37.4252	44.877	38.9511	37.9139	45.6563	41.1453	42.4458	41.7976	56.7253	38.2949	44.46	42.1033	48.6031	44.7744	37.6875	39.3938	50.3829	40.8347	52.5328
EXOC3L2	226.545	186.856	199.772	255.373	196.146	217.007	202.506	216.027	204.977	261.482	212.276	198.12	213.267	212.236	198.757	199.824	198.404	188.68	186.403	204.577
CABP4	107.378	89.1883	83.3977	86.3865	113.657	104.953	86.5254	80.5948	69.8782	96.8969	101.167	92.1978	103.563	102.904	98.4129	99.997	91.5983	98.8093	95.9779	97.9438
TNFRSF13C	73.4283	72.6372	90.4183	75.0165	70.368	89.9953	86.5083	70.6609	76.6409	87.148	77.5125	70.9908	62.5139	86.0395	64.9187	90.4931	75.1599	69.0391	54.9825	61.3195
CAMK2N2	70.7095	66.7945	74.3033	63.4481	60.251	75.0651	60.8015	57.8718	61.286	58.092	80.0505	68.1627	62.7508	57.294	63.7892	77.0462	61.8539	87.9617	78.6891	75.262
ANKRD30BP2	16.8673	16.3154	18.8267	16.208	17.2553	16.0867	14.5193	16.0499	16.5455	17.0785	18.2313	20.5699	25.7866	21.8861	21.877	20.2807	19.8466	22.743	18.9813	19.4199
KCNG3	18.5501	23.3729	26.9234	22.6664	17.7115	24.1622	20.4327	20.5909	19.9698	20.2594	25.4298	22.2293	30.7571	34.9723	22.7703	28.7355	23.3934	32.1083	25.2186	26.4793
LINC01312	18.8984	15.9496	17.0367	19.4021	18.7895	16.6206	14.8048	16.0194	13.394	18.6582	16.1852	14.087	14.5035	17.0684	15.1002	17.1077	17.6349	18.2392	16.1897	16.8203
FOXP2	35.8072	27.1862	44.1061	28.9027	29.6551	37.5447	37.9465	41.4721	36.7902	30.7898	24.9016	23.8386	24.6532	24.8746	25.7228	24.7772	23.8375	26.7858	21.5746	22.2559
B4GALNT2	41.4787	42.6137	36.6837	49.2532	41.936	43.4215	54.7129	40.6771	49.1108	41.3705	49.2999	46.6318	37.1992	61.7132	47.9117	40.1876	48.6973	56.0511	39.1418	55.6932
FMR1NB	12.2597	12.0146	11.7092	10.6995	9.25576	14.529	13.6917	12.4078	16.3349	10.5063	10.237	10.4829	12.8098	11.8227	12.0578	10.3591	11.4888	11.6047	13.3958	10.6373
GCSAML	16.2668	15.1016	15.1596	15.1148	14.5081	16.4312	13.0135	17.8513	14.9642	14.3746	14.1391	14.8639	15.1009	16.9823	15.2086	15.2289	15.9948	15.0735	16.8843	15.6754
SIGLEC11	139.685	281.16	444.208	218.168	212.849	237.607	375.86	202.472	219.552	140.918	30.382	30.9362	30.1414	31.1239	32.3985	26.2843	27.6206	30.6705	26.5749	27.4926
IL23R	22.6385	20.5129	21.4426	19.4422	19.5386	21.2574	24.1894	22.4494	20.2411	35.0639	20.8455	24.9131	21.0922	26.251	20.8609	21.7445	20.1715	24.0328	22.2238	21.9763
MAGEB18	7.73719	9.88026	10.455	8.28274	11.0296	9.01032	8.8711	11.0687	10.0206	9.55795	9.50222	8.85509	8.91197	7.89914	8.07877	7.7094	9.01673	10.9683	10.2744	10.5213
CD276	88.8151	83.9944	98.8802	86.7576	85.2269	84.6835	85.0865	84.7186	106.52	156.451	128.264	108.755	127.624	103.201	108.842	123.212	116.442	147.226	112.519	130.965
IFNL2	29.6831	18.9902	22.0259	23.2047	25.2507	19.5201	18.9512	21.1125	22.102	21.8687	25.1779	20.2196	22.257	33.0913	21.7129	20.3487	21.9508	23.1064	18.824	24.0413
IFNL1	40.1405	37.0174	41.1063	40.3682	52.4191	39.624	38.0932	30.3782	44.9516	48.4044	36.6313	37.7776	34.9995	39.1021	42.1234	41.2544	37.6782	39.6166	42.4621	41.6778
C4orf36	13.4399	15.8549	15.0245	17.2373	16.0038	18.4382	13.5859	12.897	13.0964	12.0406	19.3909	14.0898	12.1311	19.9033	12.797	19.9182	15.0851	19.8024	15.9297	12.201
FIGNL1	74.4514	117.722	109.944	78.6872	71.7494	106.645	113.004	107.28	108.705	109.845	135.377	102.753	96.0829	56.267	121.208	100.395	107.357	95.5872	135.085	119.157
RIMS1	26.3385	24.2262	30.6554	25.1666	23.3687	29.9391	23.1689	23.9413	27.2351	28.1356	33.7462	30.2839	33.6273	28.3654	35.2199	33.2338	27.9656	35.4369	27.071	26.6775
PITPNM2	74.4935	77.467	83.6277	73.501	75.1593	81.9898	77.2083	80.3322	84.1367	67.0908	60.3917	45.4049	54.1081	66.7753	64.2845	69.3865	54.5462	52.2314	61.8522	60.0634
PCDH10	25.0015	24.3842	26.0789	25.8147	22.416	27.0911	30.8472	23.4016	21.0073	25.0319	34.0682	27.2849	29.2676	21.6932	34.3431	33.3224	33.0254	29.8691	28.7033	37.9884
TAB3	65.8794	70.6356	72.9503	59.9578	71.4099	81.649	78.0328	67.4841	64.3772	117.567	80.9346	84.0287	69.3145	88.2392	97.3921	88.2006	78.5266	52.5816	74.5314	65.1351
GRK7	22.3808	20.3174	24.5516	22.6663	20.8762	22.9458	17.3019	26.6152	21.0389	23.1933	23.9756	23.4339	24.7036	26.2183	25.0901	25.9837	23.4475	21.7425	20.8205	21.3655
MMEL1	72.6948	60.4162	54.3678	64.4868	90.062	40.2112	82.0376	51.713	49.3199	104.634	132.692	133.16	148.635	86.9857	123.73	99.2538	126.59	144.179	103.752	149.637
PDE8A	136.276	114.407	135.581	121.525	139.089	155.979	131.738	131.907	131.057	160.261	177.518	163.157	180.011	193.466	232.307	193.735	159.529	105.518	160.212	156.281
NLRP6	19.8598	22.9476	29.4718	36.5858	27.6666	26.4712	22.6215	27.1386	32.1321	30.7595	26.7352	22.285	31.6247	31.4645	31.0739	33.4216	28.6082	33.5988	30.4173	24.8601
AKNAD1	14.7854	13.5311	13.8649	12.8964	15.2347	15.6876	15.1924	16.4778	15.7857	14.369	15.8672	16.5744	16.925	17.042	16.6342	14.5327	16.5714	20.8308	17.7709	15.915
RTL3	44.5421	37.2039	36.7258	47.3636	48.6361	46.7364	49.3852	36.8544	36.8442	49.9446	41.0644	40.0985	40.78	44.0065	42.3543	44.1316	32.9472	36.0889	38.1017	36.3905
ZIC5	32.7351	31.86	31.6973	30.7425	38.1743	28.8012	28.2368	28.1772	28.0591	32.8919	36.7289	26.9317	34.9251	35.1326	34.1943	25.6981	30.6209	28.3395	26.1621	27.9105
ANGPT1	98.5935	64.7192	91.3313	111.078	112.627	91.3999	128.976	97.4674	92.3443	37.7063	21.861	22.8516	25.5146	29.0159	22.0261	25.2143	21.3992	27.4293	20.1442	22.6204
TEDDM1	30.1804	24.7845	22.6486	15.0925	26.7709	24.7387	26.1737	25.3823	24.8567	28.5654	29.2884	24.5315	30.7475	27.2197	25.8007	31.4516	28.5997	23.3848	30.5253	25.6537
LOC149373	64.5539	45.5286	38.4188	53.9111	45.9146	54.5668	56.963	50.1794	36.441	63.0475	62.9523	53.8221	46.5911	52.6022	57.7019	62.687	53.7939	57.2789	64.4388	44.2815
GABRG1	11.5754	16.7594	13.4435	14.6719	14.7788	18.9929	15.5774	12.7499	16.1187	15.4402	13.1145	10.4509	10.9461	10.4529	11.7325	11.6268	13.6386	13.2553	10.2115	11.3003
PANX2	72.305	69.1082	75.0741	78.5709	82.6114	75.7297	62.6907	71.1663	70.3738	82.4374	77.2574	74.591	73.6679	87.4564	82.318	83.3377	87.7565	80.257	69.3445	80.5619
ZNF114	23.5242	22.9143	19.3278	23.8741	26.8779	24.4433	28.3359	25.1217	20.5876	21.5507	24.5404	29.7741	46.5993	23.8461	43.506	38.3595	32.7079	36.1743	38.169	32.9975
CCDC27	56.7205	55.6878	57.2392	44.4776	67.741	46.8019	47.0326	71.419	58.3608	58.136	42.3056	59.9594	48.5977	61.3669	46.5373	58.136	43.5196	45.9098	65.9624	52.9855
CFAP161	15.5006	10.9221	13.6231	12.2183	10.5194	12.3282	13.2605	13.5472	11.486	13.9095	16.3436	13.4261	14.8525	17.5252	13.4602	12.4827	17.0976	13.3157	11.8851	15.1214
NEUROD2	37.408	38.9008	37.3737	31.1393	39.4778	36.6528	36.9799	40.215	35.9993	40.5631	42.275	41.197	39.4219	41.5097	40.9234	46.9708	39.3452	39.6697	38.6811	35.7316
C5orf17	21.318	37.7023	34.594	36.1988	27.0911	25.0479	29.0976	29.234	25.457	29.7343	28.2353	46.8119	41.5788	35.432	26.3211	29.937	35.1544	35.9358	34.1881	37.6934
LINC00208	26.8033	27.7606	35.3032	26.3628	29.0544	27.6754	27.2304	25.5941	27.2827	30.5893	31.353	28.5115	32.1577	31.1515	27.0493	38.3968	23.5475	32.4838	24.5724	33.1165
DNAH6	31.0848	28.3726	36.0568	34.5378	32.5998	34.208	33.9567	29.9511	27.9382	33.5462	39.1362	42.8803	39.288	37.7237	36.4102	37.1289	37.5968	34.4277	34.2295	36.9208
LRRC15	91.9727	69.9984	38.1296	97.1327	83.5024	52.8606	47.7859	73.6819	47.1937	48.8886	40.8733	49.0423	38.8168	39.9329	38.6741	37.8992	35.6786	32.4761	40.33	35.5998
CFAP46	31.9605	30.0632	36.3369	31.0828	33.1234	40.6526	28.7629	29.6481	30.6589	37.3236	34.9532	43.7709	36.9434	37.0926	42.5639	32.3168	39.2203	42.9867	35.937	36.2308
B3GNT7	62.6036	65.2553	55.2884	67.1998	57.8473	65.4	80.7129	49.0256	65.0725	43.3017	42.4903	47.9834	45.124	77.7421	42.5582	56.3856	40.0522	50.0791	41.7193	40.7573
CBLL2	30.8477	24.3484	31.6971	30.5997	31.7586	36.3436	39.3103	33.081	29.3087	30.3285	36.2359	26.2468	39.0597	32.0254	29.3418	33.3824	34.8375	37.3908	32.6865	31.1204
ZMYM6	74.401	64.5844	76.5175	74.9856	71.5578	73.3121	73.3641	64.1017	79.2417	65.3934	68.9257	54.6093	68.0437	71.6111	63.7837	68.0216	65.7251	54.9892	78.6279	61.7269
SGCZ	17.8134	21.9666	23.8138	18.2051	19.2232	22.6377	19.4356	22.7201	20.3829	20.0379	19.0909	15.4158	19.1863	21.196	17.6708	18.8414	18.4547	14.4104	14.0901	16.5189
LINC02551	8.45989	8.77866	9.27714	8.95127	8.2906	8.55486	10.1412	13.787	10.3533	8.70477	9.85721	9.64631	8.92023	9.39868	8.98972	8.70492	8.92636	8.29164	10.065	9.58782
WNT9B	36.0797	45.8458	37.0001	34.254	50.8646	41.3631	40.9583	49.6302	39.5465	51.0743	33.6203	37.0252	39.3163	40.4161	37.1617	39.0059	41.247	42.9781	36.0152	35.965
DNAJB13	62.6661	63.7388	59.5613	54.2442	70.4269	59.268	68.4257	63.2179	56.871	71.6746	73.3961	100.04	75.5792	70.966	90.9359	76.1633	74.2884	75.4141	70.2515	83.9587
CNPY3	97.8302	97.6514	98.5473	115.363	99.2197	94.9415	116.772	103.331	112.7	88.2313	115.767	102.838	124.492	94.1598	102.311	98.0247	114.746	133.67	127.532	110.337
SCAMP1	134.72	171.259	161.721	129.744	135.597	146.859	142.446	132.163	147.858	117.893	132.321	170.627	162.739	131.43	118.725	134.102	146.459	102.926	112.094	150.523
LINC00471	14.9198	16.3626	20.8528	17.2634	15.4821	17.3099	16.7069	18.2413	16.4148	18.3575	19.4156	13.7185	15.9973	14.9635	15.7855	21.1107	19.7112	20.4827	20.3871	16.5149
HAS3	40.6245	37.4441	34.8159	32.9127	33.499	31.2655	26.7807	34.5528	43.7708	33.7821	30.5652	36.9114	29.4025	42.4306	32.5726	45.1468	29.3211	36.9979	29.9794	30.7373
FGF4	57.2845	58.2748	66.3054	63.0552	56.2137	49.8041	57.4038	59.3567	50.7658	61.715	63.1352	57.9701	61.1485	61.664	57.2402	68.6272	63.0283	68.983	60.6378	62.8051
SLC30A8	29.7891	29.4819	28.7593	27.2709	36.4188	30.2933	26.6038	31.9881	28.129	31.2089	29.1227	32.6214	35.5606	32.4813	30.7146	28.1108	27.4411	25.6075	31.6255	39.8109
LOC439933	11.4579	11.2876	10.819	9.3999	11.571	11.9171	10.225	9.47924	9.85791	9.86639	10.0918	10.2516	11.7587	10.2834	8.92477	8.78788	9.43237	11.9556	13.2501	10.2484
C11orf65	10.4544	10.2644	10.1727	10.613	10.2766	10.2319	17.2397	11.6578	11.9569	12.0758	10.2886	11.1028	11.6905	10.1872	10.5445	10.8632	11.4787	14.8591	13.3163	9.61392
FAM71E2	37.1352	30.8959	32.0551	40.0095	35.9411	32.6919	36.2851	31.7184	36.8801	37.0481	34.8604	26.8515	34.5533	34.2552	36.9089	37.0153	28.8871	34.9198	34.057	31.0161
OR5P2	24.6151	25.6485	25.2342	23.5425	22.6907	22.3645	27.1077	29.1094	19.1712	29.8315	28.6106	22.3117	26.7612	31.4797	31.3319	33.5263	29.8	24.0574	26.3654	31.4653
DYDC1	13.9627	15.1663	17.6118	13.6497	14.1017	16.3257	17.0111	21.1583	14.6635	14.2648	15.0968	19.5016	14.5622	13.5692	13.5174	15.17	15.3325	18.5276	17.9532	15.106
IL27	74.8657	71.3535	82.4682	74.9084	80.0119	91.2511	67.7406	64.3811	73.5802	93.4081	74.9827	72.2799	68.9032	77.5516	76.8556	72.0864	77.8384	78.9408	73.4392	71.2847
IQCF1	34.5963	33.9941	40.7249	32.0461	33.5387	33.6317	36.9471	29.1032	41.5507	37.1543	33.1299	42.6658	37.4369	31.3612	37.2822	40.7814	39.2595	45.034	34.6918	40.3102
DEFB125	19.9292	20.2673	23.2159	18.5718	20.8934	19.0833	18.1394	18.2189	17.0955	17.449	19.3033	20.1466	18.0717	19.9508	25.6352	22.2029	19.8375	21.411	22.1694	20.1133
WFDC10B	22.5621	25.7068	24.595	25.3591	23.6845	21.6179	21.2163	23.1078	25.9999	27.8132	19.502	27.8678	28.7947	32.0577	25.3851	21.5357	21.5622	19.0183	22.6793	21.6507
PKHD1	24.4932	23.0738	25.6822	26.501	27.161	24.1167	21.991	21.6549	25.9176	22.9554	25.9462	27.4387	27.7894	28.3571	28.3174	29.4304	25.4283	27.0115	22.7143	26.3138
PKD1L1	16.9825	13.449	16.2541	12.2793	16.1508	12.2558	13.9123	14.0921	16.4072	16.387	12.4293	14.3441	15.0242	13.6741	14.0495	12.5445	12.1762	14.3083	15.2791	12.455
ADGRG4	23.6088	16.2538	23.3369	18.3358	19.1618	30.9893	21.6559	21.8882	18.379	24.4835	28.6446	22.6686	24.1535	19.3305	20.1	20.4946	19.3903	34.1349	25.4157	18.1511
TENM1	18.7874	19.7652	17.6935	19.2757	20.5716	17.5345	17.7953	18.2514	19.2013	18.6068	17.7172	17.3587	18.0781	20.0688	14.3071	19.1984	18.3714	20.4091	21.1946	18.2318
REXO1L1P	25.775	21.7012	25.3327	26.3518	29.2636	20.1906	24.9	21.5465	27.8941	34.4174	26.6246	28.5151	30.1618	24.6055	19.3893	25.8418	27.9633	29.0059	30.0115	30.7324
TAF1L	74.9905	67.9119	74.5039	77.0741	68.443	80.9687	72.4379	75.2434	61.6969	87.0538	63.4511	58.5025	61.7253	65.1107	71.4678	92.0132	63.4737	53.6565	76.17	42.5258
CNTNAP5	31.0174	28.1882	33.34	31.8804	28.3449	34.8117	30.6725	31.3508	28.4465	31.559	29.4615	25.8514	36.3754	32.3135	31.1299	28.2025	29.3514	28.0954	31.388	29.0091
RECQL4	78.9377	74.0848	80.9546	69.0264	75.8892	69.0323	66.4718	85.9871	62.9546	88.0874	107.099	97.3787	98.2312	81.3483	100.357	83.3792	103.122	112.814	113.236	101.348
ADGRF3	20.6821	26.8601	23.4322	22.149	23.0864	21.3294	22.5998	18.7086	22.9663	25.9068	21.866	22.5157	24.0647	25.6986	24.1843	23.6325	26.7495	22.2544	23.3654	24.9596
TMC2	88.5474	106.094	127.135	96.1278	97.5679	88.8658	84.2019	83.3038	96.2544	95.6068	101.324	107.914	99.9979	122.417	104.286	99.8724	101.098	111.908	91.0817	115.999
SMCR5	19.6827	18.2951	21.8472	24.9118	22.8745	20.2634	26.3551	26.3616	19.8824	22.8999	20.9457	18.4459	23.065	23.1497	24.4376	24.5529	23.5572	18.5788	21.2756	22.6708
BICD2	154.864	140.181	142.078	138.463	135.815	139.566	141.787	144.228	159.835	154.152	117.543	115.268	110.611	107.075	115.079	114.348	100.73	99.8145	118.007	119.07
ZIM3	8.77421	14.2832	9.34283	12.688	12.2048	10.4763	15.8766	12.2342	11.1314	13.1806	10.6377	11.5157	11.2019	10.7973	12.1502	11.4515	11.8445	10.11	9.87545	13.6142
NOX5	59.2644	56.1965	59.6502	59.0034	60.1135	58.9118	55.8315	65.4909	49.7695	64.4724	49.5182	52.8844	51.9379	65.6406	52.0832	53.849	52.014	57.9043	68.1911	50.5929
DAOA-AS1	8.60573	10.4178	14.5188	9.27502	9.64439	11.605	11.6749	9.27271	10.0257	10.4967	10.9456	9.72578	11.0064	11.5882	10.7687	11.6205	10.9993	13.0136	9.28204	11.5218
ADGRG6	30.0605	27.3796	33.4015	38.5249	28.5979	30.3722	24.4727	29.6765	31.7923	27.648	23.8871	25.0222	23.224	25.8745	27.5803	24.3018	26.6696	23.0919	22.2021	25.5699
KLHL4	41.8613	56.8941	61.0869	46.1157	55.8195	53.235	51.9166	38.7865	61.3921	487.874	29.8956	32.7464	28.6368	27.7437	30.6897	32.0899	32.7661	25.6331	28.9784	26.1545
GPR156	59.4078	65.6068	78.6393	79.7597	73.1088	79.8963	73.5277	69.836	66.8315	68.5555	54.2201	69.5646	73.1167	86.2087	81.2674	90.5369	71.6758	72.6903	67.0853	71.0664
SUOX	109.06	123.95	123.578	97.7061	120.27	96.3895	107.076	93.4154	123.639	121.591	136.11	119.348	157.21	105.255	139.15	129.234	143.019	128.458	136.443	141.259
ADGRF4	15.8731	16.4199	20.3603	14.4752	19.5243	18.6558	15.8437	16.2537	17.1665	20.0497	17.7443	19.2386	16.9659	17.543	14.6559	18.1248	16.4402	18.1661	18.2565	17.3654
IL31RA	15.9509	13.5278	15.5777	14.3408	15.3429	12.8697	14.0839	13.6731	12.9648	14.7095	17.7659	15.2664	17.5776	14.0766	15.0904	16.9204	14.5798	15.2985	13.3746	14.6555
SYTL5	33.3823	48.8981	30.8896	26.9215	52.4877	29.4842	45.4305	35.045	31.1669	39.5689	62.7847	37.1351	58.5624	119.091	55.9334	54.9445	69.9159	53.9754	44.2846	42.7371
SDCCAG8	58.0798	52.2756	57.041	70.0177	61.7426	58.7088	64.9768	64.1311	56.3216	51.4249	59.1795	51.2458	58.9425	50.6804	61.4417	59.7805	57.4801	52.798	55.9394	58.7833
ADGRF2	19.1995	21.5859	23.8634	18.8495	18.2208	20.1024	19.2595	19.8393	15.9154	21.1602	17.6104	18.5441	20.2067	25.9102	19.3184	20.68	23.751	26.8658	17.7876	21.3027
SYN2	38.3395	42.9181	37.8591	45.3247	37.9442	41.2296	35.8802	36.7254	39.0013	32.3732	32.7607	35.5122	33.8112	36.6602	38.2793	33.947	35.0546	34.277	29.8422	37.2386
ASB10	43.9465	47.5574	50.0777	48.2439	51.1459	45.5711	46.5649	47.0983	47.6242	49.3822	42.1266	47.9041	48.2273	46.3831	48.1047	51.0599	46.7517	50.1908	50.8628	52.461
HTR3C	29.0627	39.398	46.697	32.8298	42.9672	37.6029	34.6554	24.1186	38.0184	39.1811	46.0931	38.4904	39.3216	46.4178	40.9914	37.5424	52.8627	35.2497	34.9513	33.5162
NFKBID	56.8001	82.1989	62.1744	66.4257	66.2464	75.9939	70.6732	71.1125	67.8203	63.4655	56.6096	95.7693	67.1349	62.3654	62.545	66.8984	63.0728	67.102	65.2693	57.1421
CD300LF	50.9469	55.7136	39.1171	99.3603	52.3171	72.3114	64.7502	78.3439	44.591	38.3621	47.5003	40.2082	50.8986	44.5458	47.9545	46.8452	39.2471	42.0645	35.943	57.6257
GJA10	33.0281	29.0413	26.9035	35.217	32.3702	32.3988	31.8428	22.8514	30.6017	32.6868	34.9033	43.3412	35.2815	28.2473	33.7981	37.4604	33.6986	27.7158	33.6377	39.9835
WNT9A	42.0074	32.5587	41.1282	38.7374	41.9937	50.5411	42.759	47.4031	50.2803	32.7845	37.2301	45.4523	31.3933	50.6129	37.7859	39.7853	37.526	46.8726	39.9299	36.5649
GAL3ST2	81.2214	85.9877	80.8701	79.0289	88.4959	85.7864	84.3684	84.0819	77.5958	91.6863	83.343	93.8788	87.4512	92.3452	85.7395	89.0507	80.9313	107.336	92.084	83.9524
PIP4K2B	130.388	123.486	147.067	133.74	132.681	162.379	143.785	147.439	164.127	118.969	139.759	120.873	120.281	115.068	140.931	151.659	130.225	120.689	142.589	140.179
ODF3	63.9784	47.8692	69.7552	64.9973	76.6044	75.3128	61.7151	49.2326	65.8737	68.8807	59.0203	62.6192	70.2452	55.6348	61.0257	68.5949	67.291	77.4532	62.6871	66.7572
WFDC13	14.3633	14.9642	13.7644	16.4087	15.6493	18.1026	18.1835	17.2965	17.7483	15.1193	14.8712	18.2651	17.6923	14.4677	14.9607	16.7637	13.0812	18.3351	14.57	17.1281
CCDC197	46.6835	45.5588	45.6223	35.7487	47.2348	46.686	43.6753	48.4307	38.1472	46.7837	42.5441	44.1707	47.4545	45.8657	51.6496	50.2702	38.137	48.1968	49.3284	49.2254
SLFN5	201.273	206.054	168.088	164.761	217.9	143.249	193.433	155.721	170.318	129.696	365.735	343.921	370.748	142.766	278.782	277.126	359.815	273.361	234.311	275.451
SERPINB12	24.3976	28.3051	24.4092	24.5844	22.3261	23.6034	25.7541	28.4887	22.8077	27.5229	26.8389	27.2209	31.3796	34.5621	27.7628	29.1121	29.9187	23.765	24.1935	30.8841
GIPC3	69.19	70.74	55.9807	60.9561	74.62	66.8226	58.6513	66.4951	60.1889	67.5856	56.1455	60.7114	71.8814	68.0646	51.1846	68.1909	56.0045	73.7153	61.0961	69.426
PGLYRP3	23.892	22.6791	22.8192	23.6243	26.8521	24.3582	24.1493	23.9752	21.0069	21.3486	25.1901	28.8828	23.3955	30.3988	25.3297	22.1228	22.8113	26.0126	24.5044	22.2928
PSKH2	62.6871	66.2711	59.48	60.9755	54.8462	66.7193	51.2709	62.2432	59.5344	61.9736	60.6363	55.0778	67.6758	68.4693	58.2109	57.8715	68.2685	73.1277	67.2316	68.6849
OR6W1P	26.0135	33.8698	27.1584	27.7408	28.6545	23.1749	29.1471	27.9553	36.1227	39.5702	27.3012	37.6872	33.5656	34.4112	32.8556	26.3753	25.2864	42.1009	20.7423	32.9533
MOGAT1	49.9195	53.5413	61.7175	58.3288	50.8502	43.553	41.1392	43.5365	38.0612	52.9558	102.27	159.783	198.237	161.479	217.318	102.983	137.684	164.227	124.106	222.556
GPR78	39.2569	39.4364	41.8704	34.7941	51.2722	50.8963	47.0686	47.7356	49.931	47.454	43.5574	40.754	57.7681	59.5547	49.7944	48.8826	35.8923	54.664	49.161	55.121
H1FOO	38.9641	35.2535	41.7479	31.4157	46.4654	41.2776	48.8702	38.8209	40.2973	37.0511	33.5003	40.2407	37.3114	37.3114	40.6643	32.6636	33.1212	50.277	43.6491	38.4424
TAAR9	36.0226	23.4057	25.8141	16.8008	29.2591	27.4325	33.2918	30.079	24.1393	26.3284	23.5197	29.308	31.8188	35.6059	26.9719	35.9305	32.6361	34.0151	34.8821	32.4516
GNRHR2	30.4466	29.4836	32.2236	24.5054	26.1813	33.2146	24.3505	32.7352	34.401	33.679	31.5708	23.5562	25.5233	33.032	27.832	31.1567	31.0074	31.174	33.7556	25.5231
MYOZ3	78.1801	84.1508	91.466	79.2777	86.3189	101.771	77.1814	78.1315	80.6512	79.1873	73.4478	82.879	81.5482	85.8644	85.9904	77.7963	83.559	79.1108	69.309	80.5091
BNIPL	18.8137	17.3209	16.2626	14.5676	22.5839	17.2243	12.7376	16.1935	15.2903	16.9643	14.1769	20.5285	19.2423	21.058	17.0064	13.0185	22.5453	24.5325	15.8598	13.9089
ASB11	21.7224	19.5833	22.2211	23.6243	21.6973	18.9618	17.7481	26.378	16.3576	22.7525	13.9824	24.132	17.2616	25.0394	18.53	22.0577	20.2239	28.193	24.5726	17.8954
OFCC1	26.9885	29.4008	27.0767	28.494	25.9684	28.2193	29.1103	26.2184	27.6556	28.594	27.2965	29.0196	29.3099	27.4571	28.2603	28.5858	27.4419	27.9773	28.1207	30.7578
SDR9C7	19.8034	23.9733	18.0338	27.3138	19.197	21.9273	22.6215	27.9032	18.4396	17.5192	16.2419	15.81	22.3582	23.7755	19.4398	20.4507	18.8755	28.4712	24.5724	24.585
OR5P3	20.6706	25.5718	24.8749	26.6812	22.794	18.6391	20.6549	26.0482	20.0248	22.769	19.162	26.2024	25.7972	26.6322	22.2834	24.5091	21.8517	18.6516	25.9668	25.7033
TRIM40	20.6097	28.0512	26.0862	20.7333	17.6185	21.6829	21.9486	15.2018	21.6167	20.0894	20.0107	22.0219	25.5234	23.0082	20.454	18.3148	20.2997	18.6322	17.6853	20.305
CSN1S2AP	19.7184	16.3028	16.6109	17.7345	20.0947	17.4075	15.633	17.7861	15.8121	18.7503	14.947	16.242	18.8544	19.9541	16.2678	17.1976	17.0331	17.1474	21.4139	14.8369
WFDC12	87.6369	76.6425	69.7881	95.5886	76.6304	70.3238	73.4361	62.8312	59.6505	99.2994	89.1957	99.6043	70.8096	101.664	81.5769	80.0826	64.3013	100.989	75.049	93.5568
CRYGN	30.4088	25.9161	26.8419	27.9004	45.6761	27.3444	37.6875	27.6687	27.9545	30.8934	22.3869	26.6465	24.3173	27.9194	21.4405	24.6754	25.9256	32.0754	20.2854	27.7811
STARD6	17.0071	15.0569	15.1923	11.1817	18.1075	18.1545	20.3089	13.2344	13.8964	13.2447	14.5539	16.0031	13.923	17.6441	14.7501	15.3127	16.8064	15.9733	16.2541	16.4254
C11orf40	12.6528	12.9863	14.4169	12.6113	12.9863	12.6235	11.1675	13.9562	12.4715	14.0944	14.0659	18.9823	13.8202	18.0311	15.0151	16.9373	14.5717	17.6708	13.2891	13.7763
C18orf12	24.8866	23.5299	23.0873	22.5712	27.3796	25.2828	21.0426	24.9135	20.4643	25.2999	28.5242	16.655	25.3995	27.0791	22.2662	26.692	27.7722	22.6249	20.4259	39.1195
BCL2L11	92.501	104.334	95.016	101.777	98.4452	107.355	97.1562	94.5039	100.168	63.9869	89.1698	84.9911	69.8539	104.682	76.1324	95.947	85.9525	79.8117	85.5701	78.7903
DEFB119	21.8128	24.6505	28.5767	26.8081	23.5478	23.5459	27.3184	20.8319	22.3603	23.0985	20.6728	22.4739	23.7664	20.3036	21.4897	22.7445	24.6991	25.3877	26.7696	21.4691
TIGD1	55.5389	47.7356	63.2725	58.122	44.112	77.7287	69.056	71.4675	69.1897	54.9999	86.8542	68.0157	67.7875	42.1081	96.1175	73.6051	72.1205	73.6681	84.7429	77.6526
ALKBH5	150.939	172.402	159.851	167.204	153.299	148.446	155.057	150.011	181.74	180.067	158.496	148.134	166.545	144.644	154.944	168.883	142.757	180.323	166.423	171.437
CCDC69	146.642	135.455	117.219	132.279	161.58	104.04	165.372	141.399	107.014	237.628	49.053	45.2701	43.8175	45.9644	42.9163	37.9309	36.7627	57.4382	38.7764	39.9393
NFX1	106.367	97.1034	104.637	100.353	94.9501	115.31	104.055	115.026	108.663	92.0658	100.815	102.313	100.462	103.147	112.732	90.7554	97.2964	97.2017	101.794	97.8285
DSG2	122.354	171.67	151.909	83.4639	102.008	131.52	152.77	116.103	181.059	128.804	214.857	214.915	245.678	189.824	150.973	155.461	243.098	162.288	144.334	207.228
C5orf24	146.626	165.573	144.969	131.928	144.114	142.103	144.327	129.218	148.58	191.112	233.634	197.277	188.084	190.622	193.894	176.882	181.878	132.309	184.334	188.521
KBTBD6	85.2845	94.09	89.9167	81.5384	62.0672	90.032	92.7544	97.7737	89.7462	68.4024	130.615	129.869	125.103	66.3632	161.423	144.891	126.103	135.491	142.334	126.011
CDK8	70.1946	63.8125	73.7496	57.7333	73.5472	56.1254	60.4061	64.512	70.7052	92.1446	78.7931	73.8772	84.073	67.9799	71.967	72.73	71.7159	58.9531	70.5283	73.0005
PTK6	66.4583	63.5618	69.1851	60.1996	69.7886	61.2753	69.9009	63.2899	54.2451	68.484	70.7673	60.6057	77.7952	69.8472	69.0714	67.9292	74.646	75.3699	59.2213	67.6824
NKD1	76.7901	95.3517	85.6956	71.794	100.192	72.6108	82.55	78.4515	86.2688	78.4488	74.2871	67.3825	59.6846	71.1084	75.9716	82.8503	70.5279	85.2681	82.9523	69.9803
STK38	145.524	126.031	105.23	116.696	148.403	106.104	105.761	131.708	147.207	127.442	92.597	99.6691	82.9468	115.481	79.0491	130.952	86.1273	84.7517	102.792	81.5924
THEM4	99.0414	87.2191	95.1863	87.3864	114.136	96.3059	92.7291	98.6553	95.4389	106.479	86.9198	67.5876	146.343	115.521	124.588	72.4672	85.9341	100.28	98.949	147.774
CLSPN	21.5668	24.3399	20.2511	21.3937	21.1907	22.7646	22.1258	21.3012	23.045	26.802	29.4935	24.8595	29.5696	23.8278	25.6333	25.4136	24.9984	29.8126	30.1611	28.3014
RBAK	64.6417	65.597	77.8893	62.8952	60.1585	58.415	65.9685	72.2553	65.9079	85.3177	90.912	57.5615	76.8148	53.2865	79.9426	70.5211	74.6528	57.2539	64.3796	67.4694
WDR62	38.5576	34.9368	40.5511	39.5288	35.3497	39.6375	37.4048	36.234	35.8518	40.5906	40.4106	43.0707	51.1408	35.5485	43.7011	45.761	48.271	53.035	60.5997	59.2468
SLC39A12	13.2207	12.8811	14.6965	13.5156	11.2395	14.5408	12.7163	13.0924	14.5485	12.2898	13.2782	13.4982	13.9244	13.5519	13.3592	13.986	10.0832	11.7655	12.3999	11.781
RNF168	79.6699	82.0102	102.005	85.3725	96.0701	98.1589	97.4341	78.9551	104.106	90.6622	81.9043	79.1302	69.4851	74.11	68.7005	88.8173	84.1807	65.5355	85.101	84.9181
SVEP1	146.467	60.2521	78.9574	97.921	96.6515	65.3753	86.7054	71.9619	92.7656	58.674	67.9718	60.4738	56.0316	76.1723	67.904	87.0167	63.6456	63.1804	69.3048	61.4168
LOC652276	62.1002	59.1597	59.7405	79.3456	64.5878	80.831	63.0978	56.1798	55.289	68.2439	65.702	68.2747	77.5381	64.5506	72.2451	56.9693	73.7561	78.6494	63.015	68.7005
GATA4	77.0163	134.439	137.905	87.6663	68.4689	117.54	122.168	108.64	144.044	112.376	41.2167	37.6434	39.3166	42.4168	45.719	45.7471	39.7904	42.2002	43.5192	40.7411
TC2N	36.0143	22.1383	15.4706	22.9907	29.3033	16.7712	27.191	22.6004	27.3795	14.0635	31.4737	40.1188	41.5695	229.611	31.1632	30.7416	36.1513	28.6159	28.2875	31.4786
C9orf72	53.7205	100.051	62.99	59.1691	48.1293	60.1808	58.3189	70.7174	56.3379	41.6953	55.8145	87.6893	55.5672	62.3685	52.5325	50.3757	57.3249	44.5764	52.1142	48.7222
KCTD18	122.327	124.19	127.397	122.72	133.68	113.691	135.69	107.752	113.756	127.516	115.336	116.262	115.901	112.876	127.061	124.285	135.144	77.3803	80.2622	115.003
KLF11	132.503	137.772	168.501	180.447	115.877	169.072	161.259	136.991	146.974	72.0239	89.6802	103.031	95.8613	139.372	130.4	131.537	90.8494	92.4985	103.975	107.624
ANKLE1	19.8727	14.6169	20.6561	19.1662	19.6032	22.9458	13.7727	22.0727	17.2109	25.2881	18.7511	21.5942	25.3034	17.4253	19.9173	21.7005	21.9467	20.4827	16.206	22.7255
PLXNA3	57.9146	62.598	69.148	62.4448	63.1589	64.822	59.4583	61.1971	70.8013	69.3404	68.9687	65.9516	58.5378	79.2883	61.3911	69.4886	59.1472	65.6967	67.9831	66.121
PELO	94.0698	61.1239	63.379	80.7588	88.6054	64.4204	76.5211	71.1957	73.8683	133.594	73.9996	69.7721	80.0266	74.6725	71.3806	104.34	65.916	79.3875	76.7068	79.8076
LACC1	57.1688	68.8506	46.3272	62.1859	65.0389	38.2001	52.7846	41.0543	41.0536	77.4293	34.7291	37.5858	32.5907	38.1625	32.0771	31.6147	34.8621	24.5239	24.8603	25.4768
TAPT1-AS1	104.249	111.967	102.071	107.936	96.0458	86.5116	118.02	112.769	86.3689	79.0243	74.224	82.3591	83.2181	96.0072	147.685	93.0696	116.997	107.549	73.2305	97.6305
C3orf30	17.417	15.0603	14.7557	15.2967	18.9964	12.6235	15.9422	16.7731	13.4573	15.5371	18.8118	13.8363	17.4894	15.7443	14.3119	15.0837	15.8205	21.0551	14.0689	14.4683
RANBP3L	11.6017	12.675	12.1314	9.69134	13.6631	13.3626	9.76269	12.5721	9.6539	11.3721	13.3416	11.6099	10.5053	9.95756	9.15686	12.8441	9.3114	12.7517	12.0357	12.6673
SNX13	87.6674	79.6031	90.7332	79.4216	82.5111	94.669	80.7202	85.5342	87.152	86.2382	86.1061	74.8681	83.2905	87.7589	96.1531	80.5021	78.1431	60.1787	74.3001	74.4919
KDM1B	25.7927	25.3237	30.5986	29.2293	26.9307	22.6016	31.1664	27.9722	28.7491	33.2479	42.7537	36.099	36.8571	32.989	34.9525	34.8297	32.9157	30.6727	32.927	42.7374
ATP6V0D2	54.3011	70.7476	70.6443	66.7523	66.5626	64.3026	78.3244	55.9193	52.3507	65.7936	60.858	66.237	64.7294	68.9173	64.7247	66.7528	65.621	63.0782	52.5518	82.9178
LHX4	29.764	30.2903	33.4742	30.8476	30.0808	32.5019	30.2176	27.588	28.2868	30.2289	29.9005	30.6138	32.7191	35.7604	30.7561	33.9811	28.4366	36.2914	28.5574	31.6941
CEP19	35.7574	43.2487	32.6502	40.8571	38.0323	31.9065	38.7158	35.7614	38.7151	42.4815	50.8055	37.7634	42.1631	32.2773	46.1255	43.4718	44.9378	56.2531	45.933	49.6091
DNAH11	22.7541	23.7741	23.9535	27.8544	22.0068	27.6809	23.0591	25.0898	27.7708	24.3114	30.9376	35.3928	31.2956	31.4675	32.5094	25.1519	32.6397	32.3279	26.499	31.8349
PROSER3	34.1114	33.6925	45.6692	42.588	42.3743	39.355	39.9285	34.3322	49.7123	44.0367	44.8972	48.7359	51.0381	50.9465	60.5729	51.9801	50.2646	63.8563	53.9601	46.799
ADPRHL1	47.4096	43.1486	48.9397	48.452	46.2224	50.6985	46.5356	43.1562	54.0247	53.752	51.4969	55.7808	57.0675	48.9903	48.7786	58.2522	59.6774	63.2138	56.1109	60.0262
SYNRG	112.085	122.663	136.491	130.895	135.598	125.814	120.451	123.09	130.099	103.246	142.17	139.179	128.461	121.798	135.599	146.686	138.039	131.674	137.592	136.884
CDH24	54.8405	54.3364	74.5362	58.903	69.8002	63.594	54.3017	62.2426	54.4368	68.9306	70.7429	70.1081	66.5853	59.0499	63.1249	65.1983	60.8564	66.1725	70.3263	64.5899
SEPSECS	50.4961	49.4533	59.1299	55.1793	46.0136	55.0035	53.3447	52.3714	50.2506	60.7527	66.855	55.1399	60.5021	64.5975	64.8202	54.3867	58.3136	47.4754	61.601	61.4105
GRIK5	79.3992	73.4448	85.9792	76.6656	85.6024	93.6815	83.6662	71.2753	88.0379	85.3022	80.7184	80.7258	93.8654	93.9529	82.5334	88.0789	80.7177	95.3538	90.2453	86.605
LRRN4	46.5605	46.43	34.5284	37.1275	69.1712	46.8954	50.0187	37.3539	37.152	39.6995	39.9662	39.9122	38.3619	40.3367	32.9794	42.4354	40.6376	45.7416	40.0665	42.4573
ZNF777	45.1814	50.8589	49.6291	55.1788	50.865	51.0542	49.1766	54.457	57.1367	47.0682	52.3159	48.6175	42.9949	58.639	54.0223	54.2859	53.4461	63.1658	44.8615	49.2213
JPH2	78.3838	55.9772	56.2509	61.7885	57.6122	52.1763	50.0563	48.7966	55.0955	55.9561	50.9616	44.4181	50.9032	56.1223	48.4209	56.1274	45.7774	50.26	46.4953	52.9805
PDE5A	57.3751	57.167	57.1191	48.2289	51.0441	45.0382	45.3692	48.5441	46.7119	39.5561	56.9702	51.8385	54.7055	43.6081	57.8427	73.9117	52.5816	58.1041	65.1793	55.8323
SH2D1B	23.277	27.0567	26.1599	30.9148	24.6041	22.3726	25.0884	28.2243	27.3677	21.9059	33.6262	35.5545	28.5251	52.2697	33.4695	51.8092	29.1256	33.5562	33.044	30.3082
SSTR3	71.9537	74.2639	77.6329	79.4909	76.2137	83.8388	68.3154	74.6085	69.3261	71.309	72.6364	76.0978	70.1498	76.9593	79.6774	72.1709	79.5557	79.3617	64.651	74.0077
ADAMTS19	36.8127	53.4453	30.559	24.5418	35.2226	33.0399	32.1892	43.104	30.3143	27.0373	128.897	159.314	129.099	35.1495	151.514	109.511	150.945	85.3872	146.995	107.213
DDX31	64.3754	70.4372	89.8303	76.0935	69.4525	69.257	71.822	72.0154	73.4904	87.4864	73.4864	71.351	94.3657	83.1634	83.9555	86.5702	74.7519	74.4586	77.68	84.6339
UMODL1	12.1709	16.8104	13.3038	13.2851	15.4851	12.6235	15.9631	12.6815	11.5209	12.9799	15.3759	13.0507	14.1963	11.8889	15.8077	17.4088	12.5955	11.6026	13.4454	15.9413
RASEF	685.058	460.152	528.376	468.399	478.779	439.303	478.234	569.912	471.927	354.571	425.239	532.055	366.234	388.785	463.278	443.456	344.699	316.3	291.688	289.075
PARD3B	78.4922	83.5918	62.3056	81.0702	74.4055	70.2241	70.0797	72.4371	73.4655	55.372	38.568	38.9674	38.9785	41.1601	43.7968	44.9321	39.3808	38.4184	37.1728	38.4741
DST	229.523	213.361	264.093	227.332	193.019	229.909	236.369	248.475	254.068	181.959	385.559	237.734	274.51	214.237	202.894	198.441	390.08	264.766	227.146	208.782
ZNF441	19.6881	15.2143	21.3141	18.8092	17.0443	21.4334	25.0448	16.04	17.4091	15.8368	21.2881	12.5226	17.4989	12.9676	17.1317	15.9028	17.186	11.9922	15.9056	12.5421
NEGR1	83.0908	47.1116	78.7743	59.2716	24.1808	51.4786	88.6964	66.5471	61.5041	27.5109	16.2454	16.8272	16.3876	22.5933	16.0438	19.7032	15.1695	19.8389	18.5946	14.829
FCRL3	30.769	27.3788	27.2313	29.9678	30.6654	28.6782	29.1172	30.1361	35.4121	28.2409	28.9065	23.856	29.0563	31.9604	26.7164	28.424	29.1718	31.8089	27.2314	28.7893
DCAF4L2	13.4363	11.872	11.3511	14.899	14.3363	12.226	11.787	14.2923	13.5224	12.793	14.0211	12.1361	11.143	11.8437	11.9453	12.2923	12.661	12.4076	12.5542	15.4251
STOX1	29.8654	32.0907	32.5136	23.6763	29.4473	31.8415	23.3163	25.6121	24.5791	26.6936	36.4383	49.3443	38.5308	37.8061	46.6025	33.4678	32.2766	36.4449	34.6456	44.8629
MIR1-1HG-AS1	114.288	115.858	108.429	106.799	111.102	120.588	115.14	95.6329	99.1497	92.1602	99.2879	95.8812	102.808	104.658	106.259	108.637	98.0429	96.3429	95.8093	94.2028
ARL10	64.0226	69.5752	88.9223	78.5855	76.9184	88.355	81.2017	79.7609	83.7937	68.6381	68.0228	69.8157	59.711	63.0249	64.8942	86.4439	67.2481	69.1719	79.7529	74.2788
RNFT2	35.9564	31.2723	32.3526	37.4687	36.465	31.7559	35.3144	27.4403	37.4341	41.9245	46.9297	38.1441	37.0238	33.1489	35.2102	42.5875	35.9131	47.8602	41.1623	43.8748
ANKFN1	35.4821	34.2517	30.7756	35.7341	40.8859	31.7254	39.2462	34.6	33.0287	36.9107	41.9818	49.8928	76.2264	38.1923	55.1853	36.3962	57.4329	44.189	38.6663	53.7114
KRT78	25.5069	30.2383	29.7921	29.8012	36.8274	28.6399	25.3243	25.2422	27.9453	30.3467	29.0288	40.9538	39.3863	32.659	34.9508	28.7699	34.0568	32.9471	34.071	30.9154
CCDC7	39.9648	42.0474	42.8744	42.2921	43.3735	60.4621	35.5446	46.5349	40.8226	36.0095	33.8692	43.3624	39.8805	36.7752	41.5597	40.0814	36.6437	44.1883	37.8442	39.9261
ZNF41	19.0203	18.0408	16.9208	19.0938	19.2727	16.1933	20.4397	14.848	18.2458	21.9769	26.4963	21.5634	22.4668	22.5573	22.4726	21.0611	20.1597	17.1838	22.374	21.1307
ZNF512	270.235	298.225	366.016	335.941	289.636	356.978	312.078	287.935	314.147	231.915	304.367	268.781	310.801	270.654	329.183	318.27	304.134	270.642	300.67	341.615
AMMECR1	138.267	172.104	123.067	97.1682	88.189	91.279	117.506	138.381	143.692	307.522	108.853	95.3216	129.815	85.5775	85.6758	98.1043	98.7654	105.59	108.143	119.565
FAM117B	60.2056	73.9621	88.9599	52.6976	59.4254	68.2117	72.1408	76.3035	65.4142	61.6797	83.1957	82.8177	78.1196	51.1709	74.8867	79.3639	87.3238	73.5609	79.1369	89.0825
ZNF583	26.1212	25.5223	27.2086	22.1944	30.697	32.0159	36.1315	26.2291	33.1433	28.6214	32.6748	31.2673	27.4009	30.361	37.2355	32.6993	31.6812	22.2368	30.4923	32.8336
OXER1	179.458	181.71	181.081	186.016	188.928	207.71	145.893	151.86	145.249	197.41	191.999	210.193	186.93	228.437	203.423	182.654	159.133	208.409	204.937	184.675
LUZP1	208.413	212.847	180.524	173.058	198.286	189.911	175.249	217.489	212.465	199.864	185.47	163.804	162.792	160.748	156.276	182.887	176.072	208.91	183.495	172.093
ZNF75D	59.1379	58.4709	60.4025	55.4585	54.7516	56.9966	60.6654	61.7392	66.2342	59.1626	62.0707	51.844	68.9453	55.0936	62.4131	57.1868	58.2822	54.5631	60.1275	52.8667
LINC00052	27.9991	24.3594	29.4149	29.8821	27.0762	29.9748	21.7671	18.845	28.6997	25.2452	23.1315	28.6554	33.5545	34.3718	25.5749	31.1262	29.8896	26.0914	22.693	26.7111
BRWD1	70.1447	77.7525	85.7869	61.1021	74.1446	77.6477	76.6042	74.9871	87.8888	61.668	83.4981	82.4076	79.231	68.8203	81.735	74.6697	73.981	56.5086	78.0076	68.6663
CCDC89	11.0495	12.2228	16.4905	10.9223	13.6136	13.6231	22.4855	12.12	10.9011	12.6234	17.5244	10.9809	11.194	9.96697	13.2348	10.7964	18.0459	14.1669	16.4215	16.799
ZNF572	19.7596	18.2014	20.3971	23.0479	14.9809	20.6492	17.6348	16.2239	17.7314	21.8129	19.9019	17.0778	23.5107	16.8705	26.2499	16.1683	20.1045	20.0467	20.4384	24.0282
RMDN2	48.8057	48.9974	45.4938	42.8668	60.1544	41.7391	40.1118	49.8214	33.3097	307.855	43.8417	40.7172	42.6794	47.5082	47.7773	47.3017	42.2501	41.2942	42.069	35.9712
ADAMTS18	39.3409	47.1019	51.0614	51.4035	44.022	46.7693	46.907	44.7141	45.7237	45.1823	38.5967	34.5219	41.7382	34.084	37.7699	37.6672	37.5347	36.596	38.1258	38.6071
PCDHAC1	38.0994	45.3873	43.601	41.966	45.678	44.8139	35.5747	39.9789	41.7479	44.8858	41.3192	44.0243	45.761	47.667	42.8197	46.1327	44.954	45.6566	46.513	48.392
HIPK4	97.0353	103.75	105.949	112.666	97.0021	81.2885	87.5364	98.7485	95.2607	112.412	91.8195	105.52	89.022	101.598	84.5135	95.2449	85.7653	86.5312	86.3544	92.3466
FAM124A	44.4949	44.6491	40.1553	41.1677	44.8327	43.1496	40.603	38.5115	42.3203	42.5197	42.8884	46.0299	39.6334	47.4995	41.0976	47.7367	41.6299	49.6806	40.6504	42.6933
NKAIN3	37.6623	34.0904	28.2679	35.8996	37.6385	47.9499	36.6077	43.676	36.1019	31.9056	37.2974	32.3591	35.0437	34.7511	37.2821	37.4398	36.4516	34.644	27.7931	37.0279
ITIH5	209.425	145.585	153.083	140.514	134.059	132.269	162.86	102.503	115.932	139.985	181.324	134.718	206.215	96.768	162.564	72.5732	163.762	232.804	197.195	130.71
FANCB	14.5443	14.6149	13.5787	13.7553	14.0137	15.2246	14.5594	15.9777	14.8986	14.1322	19.1361	18.1535	16.3888	14.4031	16.4435	18.1881	15.2708	18.5223	22.6157	15.6547
POMK	41.5884	37.4008	46.2648	47.8168	36.5409	41.0841	36.8733	37.0709	47.1601	42.7032	54.3347	42.8741	51.8818	53.8605	46.804	48.2427	47.7631	65.7931	46.3998	48.1676
ZNF709	39.5306	46.7873	49.5202	44.567	37.9974	40.8943	45.6697	38.7973	46.4673	37.8715	47.5019	46.3491	40.5022	40.6867	48.6891	49.4145	49.9443	44.4225	43.4068	50.5733
CCDC57	57.8385	56.936	59.2904	53.8718	55.9243	59.803	50.7593	60.4016	56.4877	54.3246	69.8873	68.732	60.047	61.0535	69.5087	64.1373	64.8957	75.5885	66.6124	62.0266
SMC1B	28.6665	21.3225	31.724	23.6705	21.4517	27.3444	23.8493	24.3174	29.778	20.2122	18.8048	16.2397	18.9772	27.9785	19.8092	23.8506	21.695	19.7032	20.8116	24.665
BRWD3	61.6965	60.4682	67.9965	55.6325	48.5933	55.3193	61.314	66.5022	45.8843	51.5502	50.7795	50.0741	54.8176	42.9415	45.8179	51.8876	48.7665	48.5407	43.1792	40.8464
ASB16	119.365	122.21	120.672	122.122	153.315	131.792	130.491	111.461	117.36	165.258	122.118	150.041	140.182	151.684	151.346	136.721	126.947	147.398	114.616	150.032
MAGEE2	18.6169	19.8924	16.2821	14.9765	15.5994	13.7769	15.46	17.4042	11.9569	15.1451	15.7083	15.8445	14.8504	15.9681	13.0561	14.4699	14.4805	17.9287	13.7048	12.9151
ERVV-1	21.4983	22.7239	23.9614	24.1277	20.4278	21.5699	24.2851	25.6981	20.1072	20.6641	23.5524	22.0267	24.793	21.994	20.7781	20.8619	23.6469	28.1309	23.057	24.5053
GAL3ST3	36.0918	49.2196	45.7673	38.8399	42.7786	43.8679	41.1557	45.2795	42.1067	38.4306	41.768	34.8069	33.9119	37.8295	35.5569	36.7858	38.7052	38.0615	37.4943	36.7664
FLJ30679	39.0839	33.4324	37.2718	33.8716	33.1553	33.545	39.248	53.8578	35.0929	31.4223	33.5789	30.5901	35.7096	29.5936	40.0964	31.1674	32.5967	39.3618	32.6084	29.0192
C2CD6	16.647	17.5954	15.5531	14.9334	13.3581	15.3844	16.5141	13.5022	18.9455	16.425	14.2909	13.8487	13.7818	14.3308	15.7056	13.094	13.5554	12.9515	13.2413	13.4299
UTS2R	173.887	158.583	168.489	170.03	178.759	176.951	194.184	181.531	176.61	200.963	202.224	174.092	203.231	190.774	152.244	154.615	215.21	233.92	169.591	188.812
USH1G	188.61	145.611	158.639	171.377	194.237	177.325	161.157	139.368	192.312	185.851	186.751	193.851	160.406	165.973	194.137	205.762	190.13	150.722	189.436	195.467
SYN1	62.6926	72.5566	68.6488	73.6529	80.974	69.9047	71.5154	68.3761	72.2697	92.0424	67.48	65.2475	71.1908	79.3109	70.372	72.9028	61.4487	66.2812	67.766	64.2322
SLC23A3	60.7084	69.975	67.4777	64.8061	74.3728	81.9584	79.4904	70.484	74.4555	60.4584	53.8866	58.8296	67.7397	76.7173	65.1326	69.1412	58.0006	63.6129	72.1829	59.7118
CNOT6L	110.858	113.637	113.257	113.749	97.9341	101.498	115.625	123.128	101.293	82.3305	102.669	110.122	103.972	94.0242	104.891	94.8361	101.296	92.4354	99.431	102.706
RHBDL3	50.8242	50.1306	56.9954	51.9754	47.6738	55.6448	51.7826	54.4665	55.3153	49.0539	49.3206	45.9459	53.772	50.2262	49.0374	52.6456	47.352	59.0454	48.7254	57.1646
ZNF718	25.1897	21.4229	20.009	20.4578	24.9272	21.3519	23.3798	21.8475	17.1479	19.6815	25.7504	18.6175	20.7075	16.9448	22.7937	17.7693	18.4697	21.7168	19.2339	18.551
DIP2B	100.543	113.798	92.9503	96.6832	90.3263	90.0386	98.1897	102.794	79.0647	105.231	96.2056	120.216	88.6091	106.862	104.022	90.9093	100.633	88.2268	71.7354	98.3708
SLC36A1	129.725	142.384	115.001	128.408	125.794	101.239	119.013	113.608	107.351	144.758	123.785	117.539	132.445	118.358	115.609	130.459	127.919	124.733	92.1305	134.685
SNRNP48	100.002	80.627	110.578	106.255	89.037	119.466	102.194	108.315	95.8363	82.955	90.353	90.2865	85.6745	66.5624	94.2797	88.0862	80.6747	79.7114	80.1856	94.2093
ZNF560	9.32346	10.8201	8.89591	9.88456	11.6417	10.9889	11.064	14.8344	10.1217	10.3407	10.7914	9.76307	11.4452	9.57545	9.95234	9.58219	11.058	9.8888	14.3181	10.5825
RTTN	55.6507	56.9351	63.2897	62.8064	54.7143	61.8819	62.1418	55.8986	62.3764	49.8387	62.9259	68.6627	59.0109	49.8898	68.5405	54.4029	55.5945	60.3615	58.3522	64.0428
BTNL9	77.6006	78.9366	82.3296	72.7868	73.5954	86.7498	87.7688	103.171	136.515	90.676	56.879	57.3203	56.0382	61.3215	67.4169	64.5931	61.799	68.1967	57.1638	57.731
PUS10	38.3156	35.6331	43.0216	39.738	38.0524	40.7793	37.7784	45.2801	41.127	35.0792	34.649	36.6715	36.9719	38.396	37.1757	40.1403	37.426	29.2953	38.1198	38.0809
PLCXD2	28.7809	31.9915	31.7014	25.3927	36.9189	38.1525	27.4285	29.6951	27.1122	28.5059	29.2894	29.1454	25.5314	26.7417	28.7074	27.9686	22.7182	35.4954	24.4778	30.94
UMODL1-AS1	38.6777	34.1231	35.5625	45.7553	28.2732	33.0733	24.1699	30.376	37.8596	34.4068	39.9287	37.3401	31.9936	33.3992	31.8471	35.432	35.7451	37.6593	30.9153	35.0999
LMLN	84.8684	80.5138	95.4233	86.1197	89.3349	101.989	88.8989	91.8415	93.8854	89.6102	100.392	112.42	101.874	94.0494	122.451	98.2074	109	95.825	98.4919	101.951
RAD9B	10.8026	11.0975	12.5465	12.0526	11.1174	12.3441	12.6271	11.1899	12.887	10.3608	13.0319	14.0693	11.4494	10.076	10.2197	12.0812	11.2802	12.845	12.4677	10.1959
ZNF555	44.8544	49.7824	50.1442	43.3428	40.0668	51.7703	42.8667	45.7225	52.721	42.3857	42.4148	37.179	45.4966	44.3098	45.454	48.414	41.5509	48.7577	47.2801	49.8403
NYAP1	32.1652	30.1872	34.9657	24.0572	32.8128	31.1974	27.3909	30.3173	32.8935	32.5642	31.2062	30.6923	26.9178	32.2324	33.4634	29.8481	30.4782	36.2237	28.0509	31.1702
SGK494	40.4956	58.7047	45.8763	47.7068	50.2995	68.5935	52.6112	54.9805	54.9382	54.9445	56.0119	76.9184	52.9786	50.7735	67.7296	60.383	71.3297	69.0958	68.2347	58.3371
MRGPRX3	19.3552	23.5468	22.5268	22.387	20.0756	19.4824	19.4115	18.0937	21.8412	19.5364	21.7358	28.6919	20.3295	26.8185	25.9172	24.2869	20.0178	21.2463	14.7402	20.0258
ABCA13	9.41996	8.9067	9.7563	9.69794	8.77935	9.5061	10.2797	10.6424	9.28457	9.11954	9.02695	11.2756	9.7712	11.2324	10.2107	9.07206	9.31306	10.8379	9.18936	10.1251
ADGRG7	17.6721	16.3287	18.5979	15.6097	138.823	13.8525	17.6323	23.7081	15.4445	15.0932	13.126	17.2904	16.1313	15.0383	15.5983	16.4938	13.8656	25.7954	14.1015	14.3848
CSF3R	97.7056	82.4205	56.9236	106.613	94.1192	70.626	94.3397	81.9983	71.2078	81.4572	59.6783	62.7152	54.8658	78.3309	59.5306	59.3905	58.1175	61.7989	71.9828	67.7629
C17orf77	11.2414	11.3172	11.1309	9.66417	10.1958	10.4208	12.3025	13.7618	12.6917	9.06531	11.2994	10.5748	10.6886	11.2337	11.3247	10.6618	8.84685	10.5822	10.4247	9.75485
DUSP5P1	13.8492	13.1009	17.4933	15.891	20.0985	15.1009	17.7287	14.5922	14.4647	24.2816	11.3187	12.6083	14.952	12.2979	12.4201	11.3919	17.5456	10.2306	12.6454	12.4233
DGKH	97.1578	96.7557	87.6613	73.9031	93.1781	70.4865	67.8867	92.8305	84.3175	59.4307	95.1873	125.28	110.557	78.1863	117.97	88.9143	111.294	79.8178	86.0304	115.694
TMEM182	29.723	25.6825	29.61	27.4314	28.5062	21.9114	31.9825	23.9845	25.9681	31.2712	26.9957	25.3604	27.9111	23.246	25.3834	26.0129	25.9258	22.9153	32.1371	28.2713
C16orf46	49.1909	45.9177	47.2501	47.5273	54.0846	52.3999	44.4113	37.9092	44.0082	60.0721	91.0715	87.3714	83.3999	56.9053	99.3442	74.0749	79.7744	77.8356	87.6636	83.1165
LSM14B	46.5607	56.176	56.0266	56.7097	50.0861	58.0443	56.805	60.2699	55.1948	49.476	56.7439	50.777	58.5936	50.4686	48.9199	55.0923	50.9986	56.5856	56.3131	52.1067
CASP8	56.2551	53.3803	56.2152	70.5823	68.5512	66.6697	63.0175	51.716	53.081	85.8532	104.589	79.2637	76.5491	73.3602	88.9427	88.7156	83.0071	73.0271	67.5543	81.286
PLB1	65.2235	54.3193	51.7252	64.4881	59.3695	58.1219	54.4392	52.5354	50.6428	99.8639	53.4778	54.5851	49.9728	62.6007	57.1285	51.0843	46.9986	51.2243	54.8947	42.8052
C20orf197	10.0583	10.2075	12.0033	10.394	8.93847	8.34359	12.9243	9.92674	9.73512	9.56282	10.7306	11.8193	9.70856	10.1462	9.91422	10.1664	12.2797	11.619	17.0405	10.7698
SLC5A3	221.421	491.894	267.479	256.667	295.383	275.969	274.43	297.345	281.223	168.43	690.036	544.72	340.012	273.103	537.657	715.705	545.366	447.897	601.924	483.099
KIF19	43.5937	44.0952	41.4868	47.2805	45.5832	51.4029	50.1908	52.5235	47.8175	43.6877	41.6534	48.9557	45.6903	44.2822	44.1146	52.5	44.0378	47.2597	45.7137	49.4121
SLFNL1	61.4106	54.7606	62.5049	53.2537	60.1318	62.0932	63.3708	57.8441	56.0468	61.8748	45.2691	46.3659	57.2124	51.2105	66.1352	52.1975	48.4128	56.8491	61.3336	50.1418
GPR82	17.0843	17.0088	18.4311	16.6536	17.5798	17.77	18.3542	15.6937	14.5082	16.9487	17.1131	15.056	17.1936	18.203	17.2131	17.8319	17.5442	20.446	19.1031	14.7159
RIBC1	43.5127	33.6931	35.9703	40.4716	46.5176	42.4701	41.4806	41.1991	37.3629	38.5512	50.0235	66.5704	46.9297	40.141	45.6382	44.1306	54.4485	49.7528	40.321	47.5884
OXGR1	21.9848	22.3901	26.1658	26.6761	22.6077	23.2477	22.6201	21.5975	23.3794	25.1819	25.7213	20.0434	26.0846	26.4075	25.5234	26.355	26.9652	26.3031	29.6358	26.2864
CDC14C	10.5175	8.60724	9.63484	8.04812	8.4535	8.90375	11.4392	7.95266	8.90355	8.55486	9.05478	9.04072	9.25131	8.25045	8.61298	7.44818	8.94392	10.2259	8.06564	10.5307
SULT1C4	58.0379	80.9975	119.549	71.7257	67.8284	87.1746	71.8206	61.9423	87.5708	36.2189	116.298	78.0186	91.6089	41.4915	105.03	45.1269	81.3337	46.8294	66.128	63.2981
TEAD1	364.258	429.317	374.888	320.675	368.034	325.211	322.63	383.715	379.224	272.473	433.307	401.528	281.969	339.428	309.475	466.347	333.266	324.102	304.184	238.89
POU5F2	40.5637	44.2335	41.8256	43.1335	35.9374	54.5226	37.4552	42.2087	40.706	36.2897	35.5988	44.2085	45.6528	41.4649	47.7709	39.2012	38.745	45.3685	38.4256	37.1325
RXFP2	11.1585	10.628	12.4595	12.4907	11.3682	9.6033	10.4307	11.3845	13.0631	10.3253	14.652	12.2638	10.711	11.6043	13.3345	12.8685	12.1709	14.7891	12.1023	12.9545
BEND7	52.7956	51.4082	67.7568	49.9866	47.2995	50.7993	61.116	54.6016	64.7347	53.3758	57.2311	69.4989	51.9343	54.3351	62.6966	57.5528	59.4304	49.2291	53.5166	55.7985
SLC18A2	65.014	112.006	74.3594	58.5115	50.5914	75.1689	79.7198	92.1431	72.5649	33.4154	86.2621	49.145	67.3188	395.984	48.8892	39.4891	67.9631	51.3066	38.4804	59.5498
SSMEM1	14.4624	11.3151	14.514	13.641	13.9352	16.2235	12.8939	14.3949	14.6304	15.2875	11.9892	15.6218	11.9724	15.8704	13.6527	14.2907	14.5271	12.2912	14.7476	15.4608
MAB21L3	11.3883	12.4186	16.6472	11.6973	12.7383	14.7279	9.45093	13.5472	10.0141	11.5964	13.8897	12.1131	14.348	16.9514	10.6973	8.66074	16.364	16.0804	11.4838	11.5846
BASP1-AS1	30.0687	28.5828	32.4854	27.6838	41.1304	38.0612	26.8109	18.6204	30.2582	27.5019	30.9743	28.3789	32.8908	28.5231	37.5626	28.315	19.718	41.4291	31.9821	19.3595
MIER3	60.5743	77.5865	61.8962	62.3757	56.4944	66.9672	70.8011	58.839	69.7101	58.5863	88.0583	71.7114	91.9472	71.163	84.823	73.696	87.1508	54.5895	69.7522	91.7723
SDE2	99.3509	125.22	101.274	98.3938	101.093	108.696	104.302	106.179	111.23	122.383	109.51	161.348	109.476	164.13	108.727	122.835	111.077	97.1133	97.6808	106.514
UROC1	22.0324	25.3379	31.9033	26.7608	22.8932	24.0448	21.4916	24.8199	24.8039	26.6217	25.8152	26.2252	26.3999	26.6892	22.136	24.8763	25.0709	24.6074	22.9526	27.8724
PCDH15	10.7306	11.4176	11.2315	11.1861	10.492	10.2084	11.8122	11.0525	12.1256	10.172	9.77479	10.7744	9.29717	9.35044	10.4108	10.3335	9.48262	10.6844	9.80047	10.2745
TNRC6A	190.975	186.735	203.827	198.621	194.899	223.404	184.736	207.185	178.068	148.137	151.856	149.948	143.072	161.313	173.464	195.404	155.527	135.223	154.682	142.852
KCNA6	42.96	47.262	38.3668	43.4331	42.8829	44.0073	39.0371	39.94	42.389	49.8644	44.6473	45.7082	39.4772	49.4759	43.3061	48.2662	42.662	57.1375	50.8552	45.873
ARID2	139.122	151.818	164.094	143.457	111.498	147.629	151.068	185.922	140.055	103.213	132.706	148.735	141.81	107.281	133.396	146.302	146.83	126.141	152.147	139.993
AMER3	37.5598	39.9882	41.0794	38.6792	38.1942	37.4003	40.9961	38.4464	34.624	39.6473	36.8872	45.5128	35.7444	40.6879	37.1731	39.805	41.6982	45.6284	38.6155	34.0391
OTUD7A	30.2678	36.1925	29.3199	33.1792	30.1035	29.1335	32.7811	34.7494	30.1666	27.5035	28.1414	32.0842	29.2412	28.9862	29.9388	34.2244	32.6527	33.5421	30.0398	31.6043
ERVW-1	25.596	24.4168	25.6253	31.1643	32.45	30.5011	28.3754	27.5071	19.662	26.8416	24.6172	23.4071	29.2695	28.5322	25.506	23.8498	31.8275	27.431	36.4902	22.8783
LINC00889	12.465	16.1256	14.5455	12.2948	16.1296	14.4187	11.3092	15.819	10.4628	12.6904	11.0096	11.8549	17.0669	14.4498	17.1831	13.1256	13.7838	13.158	16.9982	14.0609
FBXL18	95.1334	82.1329	97.4107	93.1128	106.12	94.001	99.0026	96.4744	96.4501	107.611	101.061	93.7938	108.47	97.1363	97.8824	102.799	102.688	119.29	103.315	111.016
LINC01600	23.3761	29.1523	30.4441	26.5927	29.5276	23.7412	31.2673	34.9741	27.4651	29.0696	22.1952	32.303	21.506	27.3026	25.6315	31.5949	28.0316	24.3552	32.8294	29.9162
PNPLA1	15.044	14.673	15.9864	14.7603	14.6785	16.0424	15.9503	15.0132	18.8376	14.35	15.0767	16.2578	15.1009	15.7366	15.6459	16.5495	11.9568	20.4827	15.9075	16.8014
DEPDC4	15.9763	14.9198	20.3462	13.7459	14.9473	16.6694	14.6164	14.5499	16.4464	14.2087	15.2726	13.8527	13.9583	16.1232	16.7033	16.5084	15.5842	16.4229	16.9788	14.2799
COX6B2	58.3418	50.5453	42.5122	47.4135	51.3403	49.8028	42.3387	41.0632	41.1539	56.6528	38.3355	48.1751	57.1522	42.9128	54.3911	57.4649	54.1472	43.7699	48.2066	56.7631
FAM129C	50.2303	55.3795	47.1356	57.3571	50.9976	59.6312	49.8039	59.1253	53.7844	47.8714	55.4589	57.2847	52.7911	46.6309	52.5175	55.2451	57.3968	61.3439	56.8586	53.3721
EPHA10	46.9433	44.2101	42.0736	38.6127	44.7428	41.6061	39.4832	41.1039	46.3603	44.0506	41.6049	44.0681	43.8991	46.0772	46.9163	47.8463	41.6699	45.9966	39.3002	38.5535
WDR64	22.3182	32.1056	32.948	34.8599	24.0219	30.1854	32.5121	35.2044	32.5702	26.4706	24.8716	33.7871	28.8726	29.5392	37.1237	30.0714	25.5991	25.3477	34.1734	32.2927
BTBD9	64.9465	54.7823	64.6542	58.1176	67.7723	65.723	63.551	73.2009	59.8803	64.6013	52.8188	57.021	58.6434	71.1807	64.2641	65.9832	64.6242	71.2172	60.1717	64.6747
HEATR9	14.3834	14.3139	18.0743	14.9064	18.3118	20.0669	12.774	13.3056	15.7476	17.2544	14.0145	15.517	16.2439	19.3042	17.9209	19.3042	15.9808	17.4521	15.0187	15.9843
PARP15	17.022	16.3108	16.9143	20.3198	18.3233	18.3601	18.3432	16.109	20.5568	16.3309	19.6045	22.4764	17.2613	19.5215	16.659	25.1057	17.5398	19.1418	18.869	16.3668
ARHGAP42	29.7277	29.7865	31.1895	26.2128	24.9972	24.4952	21.2566	22.7574	22.8469	48.1023	26.6717	28.5031	24.5295	30.376	24.7482	31.3888	23.5454	30.6478	24.5985	22.1242
LINC01101	46.5704	56.3634	61.1268	62.4743	54.606	56.3143	55.6202	60.3095	48.3719	54.1621	48.3026	47.7581	54.4843	55.8819	49.8208	59.8701	55.2839	81.7633	49.3453	45.3963
MFSD2A	67.6727	57.9606	43.5488	60.8662	44.2396	80.771	49.552	59.498	59.2214	79.8177	158.497	206.116	238.01	85.0451	220.415	96.1931	226.88	223.524	149.678	222.794
ATM	129.237	130.062	132.88	130.721	140.784	140.445	118.57	129.492	124.431	108.023	95.9162	117.494	119.155	104.714	153.785	123.389	124.904	102.341	114.254	113.683
CALHM4	22.367	17.1688	17.3227	15.5602	14.4787	18.0582	21.8823	22.2828	17.3785	21.112	15.0475	21.7399	12.6029	17.2363	19.8169	14.2258	17.619	16.8074	20.8427	19.1338
NPHP3	238.667	219.225	262.79	224.327	219.664	344.792	221.627	267.096	228.398	108.232	122.382	154.288	148.943	129.145	189.709	146.576	155.341	85.0527	128.039	113.191
ATG9B	31.672	30.6372	29.9329	28.51	35.0065	30.026	24.983	33.9664	29.7748	34.008	31.3657	33.9314	37.1834	51.028	30.6635	28.2208	34.8354	33.5426	34.9159	33.5214
CXorf58	17.417	18.8355	18.7725	16.6979	19.9763	19.9391	18.1824	16.5197	20.1797	31.4913	19.4676	15.4929	23.3342	20.7655	20.3818	22.1228	24.2447	23.546	18.5554	15.78
TFAP2B	17.4644	17.4539	20.8244	17.3599	17.7896	16.8773	16.6078	20.0117	16.9262	18.7802	16.4691	17.6468	18.161	18.3247	17.134	16.1633	17.9061	20.0254	19.7329	18.9906
CCDC13	81.8589	80.2158	84.7919	71.6227	83.1351	77.199	74.564	72.4054	65.5811	86.3707	84.8599	86.5704	84.9465	87.9701	80.3927	81.7001	79.0714	82.3601	77.8251	84.1459
MRGPRX1	15.5507	16.0762	15.0428	14.2941	15.8642	19.0609	15.2427	12.4045	16.1898	16.5285	12.6895	15.5827	14.5933	13.9853	14.0136	17.2943	14.6863	18.2121	16.1002	12.7559
HFE	76.7524	74.8717	86.8515	81.8437	89.4847	84.3583	78.0787	74.1201	78.7267	76.861	76.6818	75.2816	84.4026	70.3501	74.8536	78.9905	77.6405	80.8887	81.2479	75.961
RLN3	40.7039	30.6843	39.1203	46.9151	40.2852	32.2784	37.2956	34.3951	32.2705	35.957	37.8276	37.6498	37.2804	32.4688	41.2655	37.8883	38.0836	51.7274	47.3281	37.6976
CSMD1	17.5135	17.2832	17.5165	17.2465	18.9235	19.6257	16.1407	16.7275	19.1807	18.2447	16.7576	15.8409	17.5522	17.5151	16.1142	18.1994	16.7849	19.5986	17.5308	19.0462
MACF1	549.913	522.942	558.515	455.358	512.396	413.057	445.306	441.396	545.441	321.196	352.319	349.13	286.688	343.481	318.59	382.279	315.807	262.354	320.762	287.515
ADAMTS20	16.4262	16.0413	18.6809	13.4621	15.3633	16.1326	17.1684	15.3812	14.1459	14.9504	16.0524	15.6669	14.3832	14.719	17.5666	16.3765	17.6366	20.3935	17.8417	14.9482
SALL3	23.8925	26.745	25.2659	25.1118	24.3002	26.6984	25.3558	27.409	26.9501	25.1943	23.6197	26.2382	25.9927	25.4159	22.3692	24.291	25.702	32.0446	25.091	25.1105
AGBL4	27.5759	23.004	28.4417	25.9937	27.1683	29.7276	26.9606	28.8345	29.893	23.3165	25.4306	29.1676	26.2991	25.4297	24.4493	27.8443	22.6505	32.9111	24.801	27.9539
LCAL1	24.204	22.2041	24.1178	18.3622	20.62	21.9369	31.6462	30.9849	26.3048	28.4808	26.5174	26.029	28.8878	20.9566	25.617	25.8004	20.552	32.2834	21.5082	28.219
SLC17A8	9.45241	10.7376	12.3473	9.33647	8.54082	12.8392	9.62513	9.17228	9.85421	10.7954	12.8499	13.3275	10.9667	9.79465	12.069	10.1032	10.1859	12.3445	10.409	13.4183
C11orf44	24.0469	20.5104	24.6496	24.0173	22.9937	19.4332	21.4729	20.9398	19.9541	19.9193	21.1136	25.4559	23.5668	29.4227	29.5777	30.9574	23.7075	34.1573	20.7976	25.6963
SATB2-AS1	17.2839	17.6931	16.6988	17.4804	17.7484	17.9653	13.8422	17.423	15.7865	16.6866	15.7028	19.8302	18.0021	22.105	17.2956	17.7932	19.5905	18.7507	17.8837	20.6982
RBFOX1	61.8126	68.3237	67.8094	68.5156	81.405	75.5545	86.3001	68.2174	67.5642	73.8372	70.4966	64.6827	72.3919	75.3659	65.1843	65.9083	59.548	76.9257	66.1644	63.0757
SLFN13	34.0318	35.2923	16.3135	21.7745	25.9195	19.4706	17.3332	22.4065	19.407	18.3543	45.8214	43.8233	49.563	24.7614	35.787	51.9693	47.5269	55.0191	38.8443	41.8664
C12orf40	13.5684	13.8693	11.17	15.3314	11.8661	12.0899	14.2056	12.4359	14.8214	12.9454	12.4798	14.283	14.2081	14.2532	14.8984	14.3802	13.3404	13.8339	16.217	14.2864
CFAP57	30.756	34.399	31.9918	54.4617	32.9408	29.8332	35.2734	40.55	43.2105	36.4699	37.4675	36.3483	35.2308	33.3657	41.2197	32.2446	41.6425	46.2098	39.6765	47.0574
C5orf64	20.1323	14.4679	19.3646	20.0171	18.0155	15.5541	20.3893	16.6834	15.7522	22.027	16.3304	15.3791	16.0592	19.3933	17.4153	16.0421	13.2903	13.4681	16.2424	16.2374
ADAMTS15	103.677	98.6526	46.6398	55.9849	66.1864	38.5242	61.7752	59.424	62.0814	114.701	54.401	48.6743	54.5615	201.475	45.6556	44.8056	62.1713	64.8143	61.5498	44.5055
LY86-AS1	20.5968	23.0429	21.3426	21.8099	19.4999	23.9933	19.7313	22.9841	20.6846	20.3595	20.7317	25.7435	20.8901	21.3589	19.3714	21.6015	19.5697	22.0713	19.824	18.2699
EDARADD	31.2799	37.7564	32.5373	28.1612	48.0799	29.6379	32.9969	25.2503	28.6045	35.6652	44.5792	32.3247	34.7906	37.1524	34.777	32.8121	28.7145	33.9063	34.7208	33.548
CCDC171	17.4106	18.7487	21.1356	17.9164	18.4306	18.3448	19.0595	16.4264	18.0371	18.5858	18.8095	20.8206	19.4051	15.5674	19.9185	19.908	22.4642	19.4947	18.2204	19.8458
CYP4Z2P	12.7093	14.9296	17.1387	17.1586	21.6489	16.0424	14.7998	15.5071	12.7762	15.7298	13.4063	12.7645	15.1009	14.7153	16.7565	18.4289	14.1481	18.4495	17.7504	14.889
C18orf15	33.9452	40.6839	35.849	32.7252	40.2082	34.1929	39.6108	44.828	46.8331	46.225	39.0151	37.2714	44.151	35.367	37.6607	47.8011	37.0703	36.9248	41.2842	34.8793
MUC19	24.9805	25.0449	25.689	24.5893	28.5787	28.1648	31.9705	25.1838	23.2841	32.0424	26.8389	30.9215	27.3984	37.8785	26.5425	34.3581	34.5394	25.931	32.6566	27.7873
KLHDC7A	35.4901	30.9311	35.0754	34.069	42.6252	32.0681	35.8104	33.0194	30.7323	40.337	38.5489	35.6626	34.5331	41.3447	32.2528	36.2585	36.5251	39.2652	32.1872	34.9542
C11orf72	101.426	111.286	131.434	105.572	130.46	119.967	108.534	92.6932	136.96	110.167	150.428	130.243	150.17	127.344	106.667	136.924	146.335	125.685	118.433	125.425
AQP4-AS1	13.3258	13.4001	14.9268	13.1012	13.5669	13.4778	16.5844	12.2503	14.3023	17.0311	15.0467	12.4354	14.7465	13.7457	14.5427	15.0299	16.1063	17.0278	14.528	16.6111
CNTNAP4	26.9133	29.8271	37.0013	34.9964	28.0387	32.8352	34.9177	32.6463	24.7256	31.1777	27.0265	33.236	29.4517	30.4033	26.5311	31.1138	28.3353	33.5673	30.5991	27.6616
FER1L6-AS1	22.5107	28.6247	23.9057	23.0934	21.7193	26.5175	19.4626	23.2989	18.8424	23.4342	20.6763	23.3509	28.8059	22.2542	28.8351	25.2782	27.1326	27.5562	19.3588	31.1372
C1orf127	95.6115	78.5958	100.246	111.422	95.3614	101.448	94.223	90.0693	82.5201	95.3837	88.4743	86.3279	95.6951	95.625	101.022	93.8631	100.683	112.228	100.319	82.8426
AGBL1	16.3326	19.3962	17.1053	22.7784	16.5806	22.4951	17.1915	15.7519	18.996	14.3931	16.5733	23.7802	20.1421	21.0328	17.149	24.7527	19.4645	22.5085	17.3824	22.5153
FLJ34503	17.7183	23.1928	31.1735	23.2303	33.4364	25.9589	27.3909	36.2292	20.787	20.9532	26.187	26.5919	21.5832	15.1667	21.3225	25.5034	22.289	18.4938	16.8387	19.5109
LINC00304	47.393	42.9572	49.7424	61.7525	39.4628	47.6836	38.1977	41.1281	46.4065	42.4692	35.0562	40.9531	44.5134	44.6952	36.7616	38.8822	41.4638	41.827	35.5599	36.988
TERB1	24.2207	22.4152	29.3261	28.836	26.4812	29.9829	32.3601	24.6927	31.5995	29.7489	23.499	31.1227	24.7362	28.2974	26.4365	34.4335	28.5387	26.3912	50.6548	30.971
MYO1H	15.1804	16.9754	17.4171	25.9397	18.3422	21.398	16.903	20.0939	17.7826	20.0085	22.3366	18.5598	19.7302	19.4796	20.3818	28.7552	24.6166	23.1252	20.9941	18.9695
ASB14	38.0763	38.8982	39.1974	36.2915	36.6254	40.0243	39.1535	40.5237	37.651	41.0228	39.5295	37.2921	40.6987	40.4932	42.5088	40.7522	36.9255	38.2938	34.6154	42.6817
RPTN	14.6956	15.5311	14.7008	16.0637	15.6077	14.9628	17.9197	18.2182	19.2016	12.9445	15.2838	18.2603	19.2384	19.8478	15.0702	18.3301	15.0894	17.6708	15.9829	16.2657
LINC00269	69.3894	81.3699	82.9978	81.4202	88.3638	75.5217	77.0905	78.584	84.3328	97.3635	79.1457	75.716	73.0701	78.3824	79.1522	82.6926	87.6374	89.3596	74.0918	80.7811
VSTM4	84.9534	127.389	143.967	111.203	90.3182	115.954	129.439	99.4502	131.708	76.962	99.8325	80.8689	90.5649	65.0435	89.0559	84.6942	91.184	88.5381	96.3225	110.74
CCDC150	28.0703	22.2807	25.7502	24.3095	25.9762	24.4739	27.3515	23.5054	27.0992	24.8676	34.6714	34.0778	32.5918	26.1507	30.7566	28.8345	29.1828	37.6633	28.2626	33.4075
STPG4	38.6507	43.1012	39.082	45.9941	40.2506	39.4093	35.9191	42.6232	47.0283	43.9284	47.1585	42.8766	46.3675	46.5226	42.8091	46.7813	59.0902	49.4089	45.4291	49.6757
FAM9B	16.1565	18.8086	17.5778	17.2305	21.9842	14.5494	14.2277	17.9905	16.0134	18.3967	17.5441	16.6636	17.4032	21.0637	15.5335	17.4827	18.607	16.6061	16.2883	19.5446
FLJ40288	76.7354	56.2101	75.3174	76.7936	68.8733	70.8402	70.5243	60.6514	62.5555	71.6808	65.076	77.821	77.688	90.216	68.7958	75.2032	70.0697	66.8058	62.6641	65.4268
CES5A	18.0817	12.1554	15.7369	13.7323	15.026	14.0691	14.3421	16.4487	14.7336	14.796	15.3888	12.6323	16.4902	15.9378	19.4782	16.7829	9.82029	15.1375	17.2065	18.3766
CFAP47	23.6696	21.2132	24.0669	20.0956	22.2262	23.3284	27.3061	23.0144	22.6776	26.1977	28.564	29.9046	26.2116	28.7759	24.2426	26.1397	25.5942	22.8349	23.6261	23.9722
DNAH17	29.5666	31.38	31.6691	39.3251	28.7266	33.6902	32.5407	47.7562	34.6618	39.5785	32.0149	38.8724	40.5111	35.7323	33.5295	38.852	35.5863	44.3678	35.2258	35.7535
SLC35G3	18.1997	16.9196	20.6701	17.2674	20.7996	18.2171	21.3662	17.6192	18.196	17.8321	16.8176	16.0692	18.7723	16.9495	15.3438	17.0379	13.9225	15.5298	16.804	21.0743
LINC01931	17.6833	19.7526	21.2349	19.1842	20.8917	20.4671	19.4724	24.0732	18.1618	20.0952	20.1115	21.7873	22.8112	19.6435	22.8516	23.047	19.7176	25.9884	25.7514	22.4083
LOC100288966	8.59575	8.67058	9.76317	10.8595	9.94759	10.2578	9.65758	14.2555	12.8979	9.78313	10.0457	10.7834	10.9652	11.7475	9.72134	11.2052	9.77007	15.0963	10.141	11.0126
KIRREL3-AS3	29.8813	24.9697	34.9657	29.1788	34.2916	35.2386	35.9167	30.9321	32.0792	27.3642	28.0134	33.0481	34.3989	32.1007	31.4168	37.6875	29.332	38.4109	39.532	35.0082
TMEM145	39.2646	47.0116	39.2456	37.8221	36.3365	37.0287	35.1145	28.7091	45.0657	37.5746	38.407	44.0722	44.0335	36.4861	41.7377	41.866	44.823	57.7034	44.6018	40.8614
C15orf32	11.6017	10.6983	10.3766	12.5601	11.4013	13.3837	12.1759	12.794	12.8908	10.3549	11.2253	12.8333	11.8964	12.4179	11.8244	12.0173	13.0801	11.7836	11.7358	12.7594
TSGA10IP	98.8624	90.9272	80.6639	90.9771	90.0378	108.299	101.107	114.185	84.7627	87.2701	81.6066	82.7501	97.0881	96.2519	80.1919	88.1053	101.689	116.833	95.8116	91.4097
LINC00477	14.8922	19.5723	17.3288	19.837	16.5961	17.6879	24.5333	16.952	21.1988	18.8764	20.4594	16.1376	20.8034	14.3555	19.7907	20.2187	15.1904	18.0785	20.1474	21.5317
CCDC140	21.2956	22.4152	23.2159	26.2437	22.2582	23.9143	20.9782	28.3491	19.0474	19.4668	23.2097	19.8379	24.0282	20.59	16.9304	22.6913	16.634	20.3805	21.1318	20.4825
C17orf78	18.0246	19.8993	16.8706	25.2872	21.8937	24.7143	22.2269	21.7059	20.0369	19.3168	20.018	28.7288	29.1837	21.0328	18.4877	24.1425	24.8642	29.6007	23.0529	18.8992
TEKT5	36.0744	39.857	45.5122	39.5425	38.3243	35.8486	40.2927	38.3749	41.4549	42.5534	34.2605	35.454	39.9547	40.9016	40.983	41.294	38.3703	48.5338	43.1151	45.1826
KSR2	21.7442	20.2891	19.285	24.6898	24.0427	18.6934	20.5433	23.1265	23.9137	23.8629	18.8606	24.4404	22.8733	19.883	21.3156	24.4669	21.1754	16.5907	22.7729	17.1525
PAX1	37.4448	34.8925	45.8885	38.7967	40.2282	39.3104	39.7065	37.54	38.8203	35.7731	36.3629	40.5865	46.6186	43.2688	40.1752	35.3798	42.6271	46.5574	41.9906	43.8234
TDH	18.7485	21.1934	22.2686	20.5674	22.1434	23.0285	21.256	22.5988	22.4847	21.3756	20.2089	22.9033	22.8285	24.4051	23.9907	21.9244	21.7552	26.1708	26.2131	23.4053
LINC00615	12.5434	11.9061	11.7282	13.0238	10.5913	11.2695	10.7375	11.6821	11.9569	11.122	11.5223	11.6802	12.0392	13.5519	12.6022	12.0772	11.7234	13.8534	14.064	12.1014
SERPINA9	77.4252	71.7891	72.8768	77.776	85.6775	81.885	70.3173	62.1297	70.495	70.2382	72.7906	77.0961	69.7246	90.1677	73.0598	80.4485	83.7107	77.3039	59.2626	80.1115
FBXL21	16.9331	20.59	17.3348	16.9016	15.5022	20.9124	16.2284	18.4307	21.7406	17.027	20.9593	21.7918	19.966	14.9784	18.3105	17.2187	19.0735	18.0208	19.092	23.4717
MRGPRX4	38.9727	29.1685	38.9246	38.9048	32.9088	40.2985	41.4108	34.2029	35.0697	41.9198	39.6085	36.2463	42.2639	36.3543	41.0909	44.8552	42.4477	48.3876	44.5198	40.6996
A2ML1	24.8287	24.7675	24.9306	25.1223	23.1225	22.6454	20.5314	28.5165	21.2886	25.1488	24.6066	24.2429	23.8164	24.6155	24.9573	23.1752	22.8838	23.5427	22.2471	25.1216
CPO	40.1942	23.6831	32.2229	27.9865	31.9148	28.1648	34.6911	29.1632	28.5405	35.1583	27.2824	22.8235	32.2171	29.8943	30.8591	28.0189	24.2277	22.9437	26.0362	25.0578
GPR6	35.7743	37.1342	36.8082	43.3698	37.6208	42.9966	46.2056	36.2759	38.9009	38.7781	32.2844	38.1596	36.9066	35.7966	35.5154	38.9025	37.0066	36.1875	36.9737	36.4851
MDS2	39.1669	45.6166	51.1369	37.8823	47.1402	40.9813	39.7245	34.5889	42.982	46.0782	52.5086	47.2015	49.9528	49.4231	40.8228	52.8388	48.0322	44.2348	35.3524	46.3497
CNOT9	73.7312	72.7905	65.4782	72.1409	61.6507	67.3815	66.7736	72.2156	68.4726	87.257	103.781	82.4443	89.3542	70.6605	81.3774	79.7197	85.526	99.3651	92.5546	87.8085
GJD3	65.2721	56.3934	74.7371	71.8335	70.9741	64.7357	57.5205	72.973	67.5182	75.5448	67.4131	65.9702	76.948	70.1563	67.7907	69.4726	67.9073	93.4872	84.7091	69.7401
HOXC12	26.448	32.5112	22.3219	20.9913	27.0148	27.0187	31.4964	28.8737	26.3048	24.7579	22.8585	27.5761	28.524	29.2556	23.4677	20.7067	25.7722	27.6685	34.1022	24.296
VNN3	33.2941	27.4836	32.9273	25.7553	26.369	31.1073	33.5304	28.9366	27.8748	30.0461	32.8303	32.339	29.6833	32.1268	28.3693	28.3063	33.337	25.4583	34.8805	32.4658
COPS9	372.194	324.078	309.591	322.462	361.273	304.061	316.305	334.851	300.363	427.424	379.846	309.297	387.204	328.965	335.957	300.814	338.812	464.981	372.174	409.126
FERD3L	65.3193	71.6251	54.439	69.2153	50.3273	60.2217	51.8868	55.3066	56.2968	65.7725	64.2304	68.3286	60.1488	59.8584	59.8915	57.7007	68.5821	65.7931	62.7269	58.5925
LINC00314	9.86914	9.37663	14.9185	11.8866	9.33287	9.42541	12.3895	9.54344	9.97091	11.6337	9.90881	9.17714	11.0488	10.6849	10.4696	11.7721	10.5518	10.9921	9.3694	11.6865
NLRP14	39.1888	42.2463	31.6705	40.7704	45.1995	37.3066	33.8785	30.8692	29.467	54.4528	33.5826	41.462	39.8759	43.0645	36.0573	46.9265	34.3978	44.981	38.7898	40.5573
DGKB	13.038	13.7503	14.3046	10.9263	14.3104	13.5114	14.0126	11.5167	10.0884	14.6251	10.895	10.9934	12.2161	14.9579	11.9683	13.5976	11.7882	14.2945	11.8544	12.6108
NLRP13	49.1417	42.2967	44.6385	50.4498	45.7088	43.372	46.0246	66.1994	37.7265	53.7673	43.8643	42.3133	44.5725	54.1081	44.169	47.3014	39.1674	38.7433	33.3624	41.4981
NLRP8	67.7585	64.3841	60.3267	81.7531	60.4377	62.6776	70.0266	64.794	51.6197	58.2253	58.0278	66.4228	63.5501	68.6353	66.3751	66.4336	68.1416	74.3908	73.4722	58.488
NLRP9	41.3902	49.5811	47.6131	51.7986	48.3379	42.9922	42.568	46.1198	45.8892	51.3775	50.2908	48.2948	53.5159	38.3889	37.9537	43.9446	42.2694	49.5614	51.909	49.4569
TAF5	51.3922	46.0245	68.7648	62.4865	57.8788	71.3805	58.8561	82.5838	58.6873	60.9399	85.8862	56.818	62.9994	53.4575	57.4382	54.8606	60.3311	73.1762	58.9056	66.2491
TAS1R2	32.297	27.659	37.888	31.5954	35.7874	35.9926	30.4803	28.6669	35.2912	43.1491	43.2796	37.8081	41.8313	35.4978	43.1739	38.7962	37.9962	42.5283	40.206	39.6541
ITGB1	910.966	847.771	810.522	732.56	789.743	572.862	693.548	498.578	805.654	990.888	845.393	685.719	773.371	695.035	637.129	952.491	726.061	541.859	766.393	700.463
PCSK6	64.7558	45.6052	40.0865	37.6902	34.9549	34.6526	49.4592	44.8276	43.0767	53.1	35.4694	28.5243	37.3748	49.0755	37.7219	33.3408	35.8748	40.1579	37.3981	39.6553
ZNF341	41.2004	41.2267	52.5398	40.4143	41.5196	40.2549	45.399	40.9074	36.1488	45.6347	46.3201	40.2387	47.7626	44.3634	41.6891	46.7829	42.7676	47.5777	46.5737	45.7808
JPH1	24.6482	24.5633	27.1405	21.5977	25.2529	16.5387	23.7511	22.2465	22.0137	25.2561	26.1851	30.3977	29.5841	37.4203	26.2267	30.4523	26.2374	22.0924	34.6929	26.139
NLRP10	20.6568	25.9085	20.9851	27.3364	24.4266	18.4375	28.3478	21.9541	17.3282	26.7315	14.8712	26.0823	28.2331	23.6062	21.7438	19.9518	20.4873	24.4221	24.8967	23.5492
RANGAP1	98.0926	117.214	108.129	118.589	113.755	108.433	99.9405	105.301	107.701	158.162	165.708	115.831	139.465	142.619	126.101	124.026	140.852	176.689	151.58	148.707
MBNL2	358.305	339.671	434.869	279.517	274.225	328.15	361.448	297.731	352.928	223.203	235.229	221.162	178.061	251.686	225.318	179.4	192.212	148.428	200.347	169.202
KRT73	36.3399	33.9563	36.7264	28.5655	36.3149	31.3841	28.9807	30.8516	42.7082	32.624	40.0571	35.1714	41.0365	40.9957	37.7569	35.9198	41.7384	32.9971	38.5506	38.8339
COX1	12471.5	7093.47	9543.5	9064.06	9315.3	13845	6129.27	9689.64	10438.7	12980.9	11728.3	15217.8	14449	16224.5	15477.1	10717.4	15401.1	12798.9	12757	13465.3
KRT74	39.5369	45.8456	45.0596	44.5049	50.7619	54.9846	48.9217	40.6578	37.0512	50.9813	41.9154	41.4526	45.8764	54.8215	48.0402	51.163	43.3204	43.6494	50.9652	47.5639
SLC29A2	42.939	37.4954	43.3407	45.159	43.6659	44.3911	44.1545	46.1243	38.9571	50.1598	47.0513	51.841	47.0827	48.8335	48.2976	52.4782	49.5193	51.7627	44.6286	48.4588
LMX1A	23.9329	25.754	18.818	20.934	20.2327	19.5283	17.4393	21.3363	20.8503	25.3686	21.6738	26.0882	24.5278	25.608	21.5259	22.2714	18.5135	24.535	22.2721	27.68
CCDC125	45.7167	38.0198	48.8271	45.2386	43.5498	37.9284	38.0147	40.9582	37.1796	43.4056	57.1391	81.3491	98.0975	47.3408	61.795	50.3798	70.7727	68.5775	45.4525	79.0124
GPR101	46.9153	40.7253	32.6471	46.3224	38.4576	40.1199	23.981	41.0666	33.0179	42.2635	39.7876	46.978	46.1602	50.3758	40.9914	45.9595	39.1387	54.7495	41.3056	49.3996
ILDR1	39.1523	37.7869	33.225	43.7906	36.4118	43.1396	33.8633	29.4466	34.2768	39.3124	49.8224	47.5657	82.8194	81.7869	72.557	50.255	57.5006	54.9106	41.681	63.1643
RBM26	124.617	128.712	129.691	119.878	121.609	130.851	124.505	123.372	118.151	124.353	125.223	117.65	124.294	92.4135	137.116	113.905	119.892	81.5745	124.214	94.4653
VN1R2	25.8784	28.6546	29.9335	27.5634	28.16	24.2694	30.9442	21.1635	21.168	28.1818	33.2258	25.7546	27.2613	28.1861	31.5232	33.768	30.7903	36.1634	24.6779	29.5233
VN1R5	31.9262	25.3096	24.7558	27.3387	29.529	20.0522	28.1526	33.2109	30.8465	25.4035	25.4431	27.3313	33.1332	28.5276	30.1279	23.8677	26.7171	24.9028	24.1283	33.3269
ND2	6683.19	4840.92	4944.24	7579.68	7434.69	7403.46	5592.95	6549.85	5148.37	7946.43	4635.8	5619.28	5985.8	7005.27	6343.11	5660.78	7092.73	5284.31	5097.19	5781.97
TAAR8	25.1234	26.5072	31.9571	28.6573	27.4437	26.6476	30.3007	29.3321	32.7393	27.4068	28.7697	27.0328	32.0565	34.0959	31.6605	32.3921	27.7386	35.1443	38.9925	36.5085
TAS2R39	31.0652	34.1231	24.9044	29.112	25.2149	31.995	26.5642	22.3805	25.5307	37.4641	28.387	35.3115	30.1073	29.2755	33.624	31.4801	29.1085	39.7222	28.9469	27.0048
TAS2R38	48.4716	47.8797	46.6249	45.2781	49.2937	45.2189	38.6319	48.4482	46.3801	54.6608	53.8863	47.4019	51.4595	61.4822	50.0818	55.2436	60.9707	49.9077	47.4645	51.5697
TAS2R40	14.9198	16.4674	14.5814	15.1417	12.6308	15.2217	12.2699	17.7641	13.371	18.081	13.7827	15.8761	16.3666	17.3129	16.1919	14.2101	13.8398	16.009	15.5924	17.3817
TAS2R41	45.2778	37.7564	37.0374	35.3613	40.5714	45.1031	41.2443	35.9395	34.0185	40.4754	37.1669	37.6955	39.3216	40.7572	37.1263	39.6255	39.468	40.3191	34.9572	44.1612
TMEM171	28.5391	22.6512	31.2267	27.216	28.0349	27.6985	25.1678	29.3725	31.1739	27.3085	23.4145	24.1091	26.2857	26.6784	23.9703	28.2423	24.8407	36.4139	22.8278	24.4196
VN1R4	28.6071	24.5681	37.2251	38.6599	26.0978	37.8135	29.7412	24.6548	31.5068	29.6988	28.0601	37.7739	21.7415	36.6797	29.6588	30.2281	27.4706	28.6314	27.5649	26.336
TAS2R50	16.7356	14.4135	18.5412	15.5553	15.9573	19.98	16.4119	16.0102	16.2872	20.9723	17.2655	16.8114	20.8555	17.757	19.6269	16.8114	24.1714	24.7755	13.0905	17.5121
CD8B	37.9032	32.9333	33.4072	42.8965	38.1428	33.3895	34.1113	39.3574	34.5612	36.6595	33.041	31.1057	35.1861	33.2603	34.3381	37.5976	45.1192	35.8752	36.48	34.2618
MACROD2	62.8123	106.919	70.4794	55.7465	68.2956	62.2283	93.5279	53.1424	62.9078	34.5746	31.7241	38.8501	38.3897	33.4605	38.8839	37.9697	38.4236	32.7313	37.0871	43.0943
DDAH1	241.086	213.252	126.168	141.733	204.27	97.6088	145.069	107.967	160.174	228.37	201.921	194.212	234.89	154.715	144.542	138.948	206.068	181.551	165.67	200.039
PIANP	44.1152	54.2831	41.0967	59.063	47.604	61	39.1127	67.9052	48.2682	42.0619	56.7367	51.4327	53.0688	49.4177	59.0196	53.8579	59.2689	56.6079	56.7952	54.478
ATP6	5291.22	4293.14	4792.64	5346.32	6057.29	5357.93	5099.9	5011.33	4713.63	7178.87	5028.74	5044.26	5300.13	5757.81	5033.4	5680.53	5555	5082.91	4792.58	5153.6
HIST1H1T	54.7356	49.1917	52.98	41.4413	60.8421	49.5969	48.1707	51.0315	58.2135	67.0082	61.5587	66.1023	59.6119	60.1144	60.988	55.9653	56.1576	65.1469	54.4294	60.1037
COX2	12683.8	9447.22	10161.8	13111.3	12733.1	11301.2	11581.5	12459.4	11267.4	16092.4	14461.8	13022.6	14165	14090.5	13677.5	13072.9	14748.4	13865.1	14136.5	15740.9
CYGB	138.013	117.824	143.353	139.824	138.186	151.284	129.637	135.322	161.224	124.704	123.984	119.829	124.933	108.41	125.909	127.759	131.929	130.339	141.365	125.318
EFNA2	21.1537	20.3921	24.2857	19.0412	20.7761	20.808	22.8337	25.2986	24.5394	22.169	23.2404	18.1399	21.2591	21.527	22.297	26.9253	21.1734	23.3545	22.4881	23.9726
IFNE	15.9638	15.2527	16.377	14.2168	15.7648	16.8645	15.4451	13.2208	12.3075	15.1033	18.9765	17.784	16.2768	19.6523	16.2327	22.6825	15.5388	19.7154	16.9224	11.9625
ND6	260.379	241.423	250.144	259.696	276.482	278.358	371.427	301.871	253.158	318.969	251.83	227.417	271.627	249.171	206.773	214.27	262.226	189.338	221.647	233.726
SREK1IP1	143.462	142.462	129.118	142.444	118.416	133.589	129.664	158.795	140.399	116.721	115.568	118.514	105.079	137.914	123.482	102.451	108.53	95.4897	109.155	101.301
THRSP	36.0612	31.8116	34.5187	34.3517	35.9181	37.6177	32.2365	38.5965	38.4893	39.3797	35.8521	36.6369	41.8503	41.2374	37.6874	45.6315	36.8321	34.5749	31.7258	37.6644
CXorf36	91.1805	62.7879	75.7921	81.2973	70.9097	80.6516	69.1152	79.4238	87.7069	84.8928	69.0179	69.8513	65.5164	72.838	74.3951	78.0351	70.2142	72.8898	61.4521	69.161
FBXL19-AS1	26.7592	27.7149	33.0447	33.117	29.9607	35.5819	27.6582	28.6439	30.7834	30.2699	36.0091	36.5755	31.9234	35.0035	31.5678	29.0976	34.105	48.4479	33.9356	28.513
POLE4	146.447	122.174	135.778	129.953	114.516	111.871	132.26	125.925	114.482	173.63	98.7675	92.5487	107.965	77.8946	89.3611	85.4225	103.096	141.205	117.833	121.809
PDZK1IP1	83.8232	70.296	35.6945	40.4395	118.824	36.2695	135.219	43.4352	47.5935	52.8697	56.6539	60.5152	65.6092	145.174	49.1024	105.807	58.7595	56.4469	65.22	51.9466
BCRP3	34.9095	34.7993	34.0632	33.4779	33.2761	34.7123	30.6474	32.8316	32.0565	37.1711	37.6071	39.3711	39.1423	36.33	35.0236	42.8747	38.5653	41.837	36.8655	48.7418
TAL2	45.565	48.1653	43.1942	42.9138	55.1799	45.2464	52.2009	48.1072	51.773	56.6186	57.443	51.5943	54.531	50.7193	64.6796	55.4926	53.2183	41.7166	40.1895	65.8136
INSL3	47.2737	50.7825	47.0254	49.0344	50.6919	80.8277	53.939	91.7762	55.3217	548.415	41.9324	44.2388	49.8467	50.5573	49.6209	55.5635	45.4982	44.2981	53.4468	52.6473
SYCP3	11.9758	13.0939	10.8126	14.438	10.249	12.166	11.9664	13.3753	15.1351	11.3428	10.9848	10.0633	11.0205	13.3907	11.8307	11.1958	12.1383	11.2531	11.5842	10.489
TMIE	35.587	39.78	37.6114	47.3415	42.0744	43.4932	44.5348	47.9648	41.2972	39.5409	34.9408	35.5995	39.9465	42.3317	41.8944	37.0745	34.7187	41.0875	36.1363	37.475
MUCL1	52.9324	51.5406	51.478	45.3391	46.6763	56.6263	49.6794	39.5861	72.3986	46.0988	59.5674	56.3683	56.713	53.8038	59.2699	69.2242	56.967	53.5982	50.5816	59.2514
ATL2	138.408	248.251	258.549	145.996	148.803	192.68	161.369	196.395	209.909	130.333	147.334	143.383	118.348	117.068	108.334	109.847	123.347	97.9952	103.317	103.004
LINC00189	16.0955	19.1631	17.4497	20.3419	17.0502	16.4473	16.0478	23.4724	17.7691	19.8768	17.0093	20.4826	22.576	22.9609	16.7776	19.3743	19.9095	14.855	17.5288	21.1899
KLHL35	51.184	50.5959	51.0251	50.3237	45.9267	49.6335	54.2965	50.2604	43.987	55.5156	51.4522	45.34	51.5801	51.5493	58.608	54.4073	47.2864	48.2728	52.9182	48.1401
ZNF354B	86.8971	73.3319	72.1911	86.0828	67.6394	109.725	63.4275	61.2363	69.5853	61.5099	67.2677	89.034	72.3997	74.0897	77.9172	58.1499	76.0428	52.6279	55.4363	56.3863
FOXC1	145.137	184.567	148.669	192.821	134.727	139.943	141.408	187.607	212.794	119.867	51.1921	68.6221	53.1989	52.4775	45.8021	49.677	52.1385	59.4476	56.7763	42.8109
LINC01198	16.5952	14.3996	14.5657	14.6793	15.2811	14.8566	15.5641	13.3332	10.7512	12.9271	13.4112	15.7553	13.129	14.2136	15.5722	14.8055	13.0519	16.1373	13.9195	13.3613
TRIM42	27.451	26.2126	28.5461	27.1424	27.4667	28.851	28.4863	30.0125	26.7023	27.484	28.2267	27.4295	30.3971	24.0216	29.0028	28.0645	27.358	24.6814	28.5723	26.3867
FSIP1	15.8021	14.4972	16.0227	12.8135	13.089	10.9927	16.5047	12.8244	13.7192	11.4359	13.5703	11.7122	13.1969	14.8303	13.0561	12.1317	12.3402	16.0714	16.0132	13.9286
FAM98B	130.797	141.306	113.842	116.355	102.854	135.043	140.534	153.166	120.169	137.399	170.546	169.398	133.758	108.034	136.025	135.98	184.325	144.768	152.426	151.807
EFCAB13	24.5717	30.7768	38.0964	31.0679	33.881	32.3605	35.9821	29.9328	32.6748	27.437	26.7102	29.6028	27.0754	30.3838	27.0319	32.1106	29.1781	26.1022	24.3891	32.2933
FAM71B	43.052	42.6584	47.2821	41.1013	42.1028	43.7876	38.6685	41.3435	44.4703	40.5778	39.5696	38.1806	45.708	42.189	40.2009	39.1736	41.1833	56.5542	43.178	42.2354
CABCOCO1	13.2615	18.7497	13.4776	12.3262	15.7072	12.7811	10.4779	14.0785	13.2351	14.6132	14.8712	16.1311	19.2143	14.9485	15.1223	13.5711	12.7643	14.4654	15.5867	14.9558
WEE2-AS1	39.1164	36.5543	42.8527	40.2364	36.5206	42.3654	38.4123	46.5952	49.9778	35.3837	42.5353	60.8441	44.3625	32.4462	48.0211	49.1988	47.0542	53.0608	46.2755	55.4222
TCTEX1D1	23.241	18.2685	18.2862	23.7405	19.0074	19.0598	23.4784	28.4409	20.1279	16.634	21.8102	23.6247	19.4602	23.4051	19.2919	19.0231	16.4892	21.1866	22.8944	24.0282
TMCO5A	25.1575	26.1202	27.0764	26.304	26.3644	23.4412	24.1683	23.7707	23.5621	24.2193	26.0739	19.0597	23.8717	23.2146	21.9553	27.2786	23.5608	24.9049	26.4431	25.269
PPARGC1B	48.9878	44.0705	45.722	54.146	44.2103	51.5674	63.4843	54.2188	61.5043	49.5144	50.34	55.6299	51.6763	46.9741	59.0308	48.2064	55.2654	54.0298	54.639	62.2065
XKR6	39.7294	45.1674	52.6085	37.3264	51.6141	38.9305	45.137	37.4149	38.5195	49.2202	54.216	49.8026	52.2973	48.8888	55.8697	52.161	49.7869	55.577	55.7809	47.045
TSGA13	36.1488	27.1447	38.5368	37.9763	31.9929	36.3388	44.0119	36.5338	33.4873	30.3601	34.186	23.9759	29.9815	41.5128	31.3968	33.7953	30.5822	29.3527	29.959	37.3523
C9orf163	116.303	98.8391	106.042	105.136	114.773	97.9952	122.251	91.9288	98.526	121.095	119.234	108.694	147.422	125.554	128.772	122.254	164.08	128.839	135.681	122.768
SYNE3	32.2755	28.3695	33.505	35.4662	34.7691	25.5134	28.7651	27.532	32.6183	36.2708	27.9068	28.7285	31.5853	32.7813	27.1843	34.1446	27.6089	32.5225	33.3974	34.0604
CCDC141	11.9382	10.8882	11.5524	11.095	11.5751	11.9172	12.018	11.96	10.6234	10.4211	9.90039	11.6086	10.7573	11.5202	11.9897	9.79911	11.0302	10.534	14.019	11.4143
HDX	18.7517	30.4189	14.0773	21.319	27.3812	23.844	18.2488	24.3493	20.3976	18.4105	34.6902	21.5942	21.6571	30.2291	18.9898	21.1018	22.3122	24.0751	18.5918	27.6049
CDYL2	69.8436	94.5226	63.8157	82.8938	87.8665	60.0279	72.8677	75.6912	77.7709	90.5118	102.017	111.757	145.17	362.137	131.384	118.773	116.555	91.8653	113.636	118.961
C18orf54	27.8925	22.2065	26.5936	24.956	22.9678	30.1101	20.1702	31.6483	27.1074	25.6431	35.4003	26.6252	29.4287	23.5581	32.2394	26.0084	26.3758	36.1191	41.268	29.7787
SYT14	10.2498	13.1469	14.4887	13.7358	11.4757	11.4232	9.88692	14.966	13.4741	11.7264	18.057	14.7561	16.6335	17.2644	12.7582	17.2048	14.1975	12.2947	17.5356	19.2582
CDC20B	29.7974	22.6963	20.3405	19.3813	18.9595	19.8853	28.0179	20.7787	20.7644	26.3149	101.102	53.6808	31.1435	20.6415	26.5896	23.6267	125.203	35.9784	33.9512	68.6546
TECTB	50.8742	52.5433	56.0819	68.7912	73.6989	59.9029	63.9896	55.4424	68.7144	63.3492	61.3566	51.7983	59.0261	63.5202	57.5026	61.0894	61.6888	78.0527	56.0436	60.5175
VWA3A	71.6228	68.9808	67.0782	86.5258	81.784	75.8425	89.3596	70.5612	67.4426	83.4118	87.4192	117.681	97.0743	83.0623	101.851	84.3662	116.314	99.6612	82.9781	83.9278
LINC00896	35.479	35.273	55.4614	41.1375	39.8327	41.0719	39.0684	40.6688	32.4409	52.4145	50.8258	36.5166	37.3311	51.5583	40.0315	51.8877	42.6966	43.541	49.1985	46.2739
HUS1B	28.1713	24.0336	25.3949	27.2082	29.1064	27.6913	24.4442	27.6377	29.4326	26.1158	23.4385	29.5983	24.2627	25.2925	28.3101	30.0087	24.4856	30.1865	23.4467	22.8554
NPB	183.994	125.025	168.566	186.255	127.91	202.734	147.388	170.647	158.836	138.559	149.024	142.409	127.921	141.33	140.972	180.954	219.176	166.22	169.855	184.685
CCDC34	49.1756	53.3365	65.9107	45.315	44.709	51.2095	58.3074	57.8608	60.2774	43.8589	63.0674	49.6745	46.8207	28.1705	46.1956	47.8345	56.7072	56.9353	55.4942	45.0551
LRCH3	101.311	112.628	123.163	121.049	106.899	130.344	101.714	120.057	115.037	71.8982	97.5792	107.393	96.7131	104.585	119.1	102.114	102.325	88.8765	100.031	104.687
INTS4	47.4737	45.144	53.2338	45.0358	50.7168	45.3048	44.8042	59.631	48.7779	54.1741	52.3665	51.3572	48.2464	46.7125	54.4211	50.0699	44.3871	45.3137	49.941	47.3261
ENAH	311.513	403	245.701	278.5	314.728	259.475	254.869	309.162	237.548	599.84	202.21	189.351	163.076	152.065	184.251	228.708	198.319	151.316	196.678	206.861
STK35	117.009	107.729	106.267	110.992	118.748	121.533	102.128	132.691	141.167	121.589	136.347	120.416	125.969	134.993	129.687	133.543	129.698	132.164	131.776	139.348
LRRIQ3	15.371	19.4685	17.9167	15.7169	16.9053	15.2604	17.7353	17.8425	16.0473	17.6722	16.5184	20.3809	22.9624	15.7714	16.8771	14.8046	21.7777	20.2579	19.6646	20.1297
KLC4	87.9232	77.8453	96.3877	69.8649	94.536	93.1999	97.8074	96.8951	94.4729	80.9448	81.1038	79.0693	85.066	78.0204	95.5328	93.8935	78.6659	96.3862	85.0036	81.6953
TIPRL	182.705	234.415	208.244	190.01	161.045	227.841	197.46	204.244	199.59	255.236	202.497	179.203	182.845	143.636	158.24	166.876	168.439	174.095	160.771	175.028
VKORC1L1	87.0277	89.7437	104.842	71.8071	83.55	106.397	105.292	81.7529	97.9449	79.2429	112.159	71.9754	101.287	86.2695	77.6663	90.335	110.759	97.3659	95.2257	99.2704
PRF1	95.9827	97.5703	81.7234	117.854	112.739	84.4643	105.52	86.9173	113.967	77.1929	119.282	110.01	95.8252	288.615	121.924	209.899	116.553	128.233	164.111	84.3952
FBXL14	62.4538	59.4535	78.4211	67.0063	49.745	70.0079	78.7482	79.5318	86.9357	58.1244	55.4788	56.5823	54.2536	46.8755	58.0081	67.2143	55.2291	53.8131	47.0597	65.5961
PPIL6	36.3609	33.3408	39.0209	33.0627	33.2704	36.0267	37.2705	27.1408	29.4917	37.8834	43.1979	39.3347	41.8807	40.3186	45.6389	39.421	51.115	33.3785	36.0074	45.8295
SP1	207.505	198.276	236.231	218.246	226.257	262.86	238.71	270.859	241.704	145.159	212.157	201.911	185.289	182.058	218.903	229.008	230.482	214.242	198.248	207.006
C18orf25	45.4674	57.1481	55.0972	51.8786	56.6525	61.0262	48.9387	44.0673	47.519	54.8175	56.529	70.4617	58.5241	59.3324	59.8582	64.0995	57.1699	50.4039	49.4682	51.9444
METTL6	44.9166	40.0685	51.5101	42.135	40.9915	49.322	40.0045	43.7906	48.0169	47.2214	48.0662	42.5205	46.4037	41.2059	50.2153	49.5416	48.4961	56.0211	41.1353	42.5764
SGO1	28.7028	27.3137	29.0288	27.4716	27.3733	29.8132	28.7286	30.648	27.033	26.9938	41.1302	38.6652	38.6778	32.121	39.9174	30.6003	36.9004	43.697	43.0498	41.8989
B3GALNT2	109.061	122.503	97.1424	78.5104	77.644	68.6708	63.7367	75.8378	80.2746	74.7995	101.758	84.7178	73.7003	78.57	91.9285	89.6556	94.2168	88.352	93.5552	85.3509
CBR4	186.182	199.914	231.511	175.925	194.809	213.039	196.705	202.233	169.938	194.195	216.131	212.604	209.228	175.192	238.781	225.572	208.849	168.653	178.379	200.341
PIK3C2A	142.852	136.061	125.516	120.994	119.159	116.527	113.288	125.08	128.824	121.5	143.155	172.733	150.07	125.096	158.505	142.813	145.996	106.981	120.987	122.821
NLRX1	98.7192	112.206	109.377	126.004	134.367	108.798	114.099	107.368	126.555	119.973	122.859	96.014	119.568	119.525	127.027	124.107	109.373	141.987	114.122	112.401
ZNF569	43.5297	41.7722	47.4055	47.0271	41.4221	42.2543	38.4358	42.1499	49.5172	46.6396	48.2732	33.3037	37.428	32.4663	46.0238	39.5323	38.3883	32.3188	46.8788	30.0264
CCSAP	43.598	42.1435	47.3598	43.2974	45.5789	48.3178	50.3802	53.951	41.6072	36.7386	33.7816	31.2056	32.988	28.762	33.2751	34.6177	37.2915	36.9544	41.6826	37.2368
DUSP18	83.0688	57.9947	78.0463	76.3112	83.1723	65.4565	66.7222	84.1455	74.866	89.2954	79.2635	80.0126	76.5143	87.4093	76.4867	81.3084	88.4892	87.6651	86.0161	88.3432
ZNF697	77.9667	97.7585	76.3033	65.3827	77.2669	78.9774	93.9619	82.0067	87.3827	202.52	75.6199	77.0727	63.246	75.3024	81.1457	97.3016	73.8886	82.1245	86.492	75.631
ZNF791	242.068	241.689	274.787	253.463	208.655	301.244	267.024	320.61	284.043	170.112	177.653	207.646	186.127	191.895	224.432	192.678	180.627	185.117	210.858	184.743
CHRM3	49.4327	47.8091	84.6348	40.581	38.3922	48.2943	79.8224	45.7564	48.178	63.011	31.0092	30.3845	29.0941	29.8129	28.2187	29.7998	30.6022	29.6698	31.9144	30.483
HTRA4	57.4172	86.7351	26.2632	126.913	51.8674	103.353	75.7031	178.535	38.3131	30.1884	25.2283	18.1121	27.9683	33.4098	29.7361	26.6341	20.227	26.6026	23.6578	23.4217
LINC00525	13.4289	12.4915	13.7769	17.4836	16.4149	15.9	16.64	14.6684	18.863	16.9623	17.1755	13.2719	13.1893	20.1914	14.3343	16.2815	18.751	14.7374	14.8186	15.8836
PRPF38A	131.204	149.333	162.875	143.994	126.704	173.703	164.428	144.46	175.734	114.31	192.71	162.725	176.015	139.25	166.273	157.18	162.739	170.551	175.038	170.347
FAM218A	20.0335	19.178	17.0625	16.2821	14.9758	15.4054	15.3996	14.1218	14.3532	17.2118	19.5056	14.4253	14.8937	15.3502	16.3412	16.2466	18.1853	15.9404	15.0725	16.1567
RHEBL1	49.4849	65.3596	48.4365	46.0082	48.158	46.848	39.1858	42.103	40.9014	49.588	48.9453	50.292	38.2583	50.3154	43.0711	42.0126	39.3153	49.6402	45.7985	52.5596
MCRIP2	127.864	123.542	104.337	134.912	106.486	127.663	145.791	121.037	117.739	263.692	131.249	123.206	177.222	134.966	144.595	123.685	140.313	170.216	152.652	165.446
ZNF548	103.109	114.224	130.831	115.213	110.258	122.193	125.829	100.727	112.631	91.7479	110.695	98.9094	99.2335	107.47	116.26	98.5802	97.217	97.7537	100.512	103.176
AMER2	29.9134	26.3205	27.3409	28.0458	31.684	34.3258	26.5638	29.1709	28.2021	28.3374	28.1193	28.4581	30.4725	27.4823	35.7391	30.3466	32.1942	37.9183	33.624	28.6107
RNF152	16.4306	15.8851	15.3464	16.6117	17.1241	19.2012	16.6318	15.2309	18.731	17.1335	17.7394	20.7257	15.3996	22.5027	18.2466	18.5773	21.472	18.8001	19.9483	17.7326
ADGRG3	51.7986	43.1595	47.3596	37.8293	43.8284	41.0938	36.9811	39.2185	49.3836	41.5804	45.8106	44.4005	47.8988	55.3077	37.5606	65.2035	48.1905	56.3986	47.4489	47.6633
ZNF644	151.598	178.501	179.582	163.651	161.913	195.584	172.311	141.225	157.679	124.53	195.706	172.39	180.651	158.197	179.071	172.893	176.477	104.253	190.866	139.161
TBC1D32	25.004	38.1685	36.69	14.4896	31.0529	21.7874	22.8596	20.7343	25.4046	27.9688	42.4454	48.1092	42.7924	22.5434	48.3233	23.3743	37.3082	28.7372	46.4069	30.7013
B4GALNT3	68.4372	57.2736	65.4326	58.1012	66.5301	69.0744	61.2684	65.5284	56.935	59.7936	73.5226	75.7297	77.2249	139.031	67.1263	76.3109	97.6594	109.21	79.4278	79.6325
LRRC43	96.9262	110.629	125.997	122.156	122.254	130.152	117.345	115.256	101.946	124.733	133.101	129.138	138.392	137.161	128.391	149.033	138.21	164.481	114.518	147.525
CEP89	50.5171	52.9246	58.1386	53.0576	59.3328	60.7645	53.3592	48.6539	54.5187	52.9188	58.143	56.8113	50.6665	55.0225	50.9727	56.8447	50.7321	53.9474	64.4731	52.6
AK7	41.1707	37.5533	39.8251	41.335	39.6013	38.7932	39.161	41.1813	35.6618	40.1073	52.9961	52.3595	51.216	47.0344	47.6544	42.3324	49.0878	46.498	44.7373	52.8378
ZFC3H1	133.547	160.174	165.306	146.399	135.273	156.31	131.396	146.922	145.547	152.288	137.064	144.981	113.834	129.508	142.958	108.111	122.085	92.7361	124.566	96.6533
IRAK2	33.0881	35.6464	29.4006	39.8545	39.779	36.2607	38.4184	34.6256	31.6442	26.7699	33.2692	38.9562	31.6778	39.1847	37.5796	40.7866	30.1007	32.3169	31.8285	34.0671
LINC00337	23.1498	14.8031	20.2316	17.368	20.6044	22.3409	13.7184	17.9865	23.8419	18.1171	16.5568	18.1891	22.7588	24.0335	20.4126	22.049	21.4544	26.2109	20.1474	19.0391
METTL21A	52.9015	84.3027	65.2544	58.2817	64.4101	58.292	51.5561	42.9565	52.0511	64.7354	91.9777	124.501	109.475	43.4738	94.5644	74.6912	90.9103	95.8833	90.2153	83.2381
OTOGL	13.7485	14.122	16.4799	18.0258	15.3421	20.7687	17.1652	14.6419	17.1768	14.0407	20.719	15.0607	14.6629	17.1999	16.3162	14.1254	14.4598	17.1767	19.4348	19.9969
MGC16025	16.261	16.9032	15.4948	18.4153	15.2351	15.0399	18.2569	16.4475	13.4868	20.6818	14.1769	13.3963	18.7596	17.5381	15.4344	18.7401	15.9536	16.5244	17.8519	12.8563
FAM76B	87.9444	81.4613	111.41	84.3443	92.551	113.036	89.0833	92.3644	95.5606	83.5995	109.838	98.4517	104.812	103.626	115.537	92.3234	95.1898	64.6917	111.76	96.7894
SPATA25	45.2763	38.0134	53.1011	45.1774	39.4811	46.577	44.8102	45.6442	41.4234	42.6077	40.1538	44.8722	44.3494	51.8449	41.1942	47.9984	42.6426	47.2558	63.2156	40.4721
NXNL1	111.157	108.817	125.044	102.822	106.73	111.238	123.693	130.756	115.676	99.8164	96.6769	120.97	121.554	86.5306	118.67	119.337	106.906	141.552	117.536	107.227
GLIS3-AS1	40.1942	33.4958	36.2905	21.1203	43.9487	26.4892	33.5519	33.2531	40.11	45.3059	42.6579	33.5892	46.2034	45.7684	33.3862	48.433	45.6252	34.1758	32.0761	38.5295
IQCG	95.591	198.902	134.547	81.2612	79.6574	88.4294	114.451	98.8661	113.006	243.696	76.214	89.9362	50.6067	53.3341	57.3052	50.6889	66.4999	55.3307	58.6615	67.423
MCM9	38.5292	45.4755	41.5643	39.4998	41.0759	36.0232	32.6584	39.6937	41.3614	53.4177	54.8465	45.0202	52.4537	45.5246	48.9756	49.556	43.456	37.5672	46.7319	45.8699
PRR14L	54.9167	51.5925	58.1121	46.2498	52.0858	61.3563	50.2595	71.0598	52.0383	49.6851	52.6531	48.71	44.587	47.5861	45.012	48.0842	45.5549	50.4626	49.4296	46.734
AJUBA	73.0128	94.4762	97.6277	81.2834	124.359	70.0119	80.9278	59.5045	93.0547	66.3217	83.6674	70.009	60.3822	46.2531	59.8817	95.4877	64.4489	75.753	74.3039	70.8718
KLHL32	11.3044	10.277	12.6386	11.598	11.2686	12.9623	13.3925	12.1015	9.1667	9.72259	10.2934	9.49573	10.1928	8.44111	11.4182	9.67107	8.94061	9.69901	11.1752	10.1828
DCBLD1	172.082	154.937	78.7847	121.112	325.201	77.1698	108.59	109.722	152.928	236.043	161.615	145.306	133.378	119.911	120.805	246.294	180.707	165.516	169.686	115.846
SLAMF9	51.5028	56.9671	51.7689	49.9267	55.4812	51.5625	49.8791	49.4618	53.1945	50.4847	47.6151	55.091	48.1359	56.0085	61.6323	56.8482	58.4805	60.4333	60.8368	56.8786
GK5	29.2926	22.8537	40.3386	29.3168	25.2605	41.8994	30.3379	27.9474	30.0215	48.6575	37.2793	32.765	48.9586	37.6375	31.6195	28.6003	34.019	28.6155	26.1853	32.5223
LOC152048	52.9585	54.5494	48.8209	52.263	59.2938	50.6652	42.3178	51.2858	57.2148	48.6404	59.4804	60.4073	64.6097	47.4688	59.8915	60.9549	48.6766	54.809	42.6678	39.9536
UBE2U	13.1863	11.215	13.2511	13.629	13.2319	11.2489	13.258	15.8415	11.7318	15.0251	10.8161	12.7489	11.7404	11.6009	13.6694	13.6565	13.7789	13.1878	16.589	13.747
METTL27	47.373	52.2685	43.9594	52.9645	47.8303	53.2573	45.161	58.8626	60.6654	50.2549	65.5828	67.1291	68.1303	67.5189	64.7071	60.0348	62.3161	65.9566	65.2355	60.074
LINC00638	61.1996	65.0345	92.1394	69.4507	78.8719	74.7572	67.7061	56.5573	72.9863	59.8736	66.8002	68.7055	71.3521	73.1038	67.7898	70.5491	74.0591	71.5435	62.0713	64.8892
ZC3HAV1L	209.498	224.125	265.443	184.354	205.78	243.068	180.228	204.898	209.466	247.733	201.171	202.765	209.287	194.24	237.889	206.492	218.161	102.952	192.478	180.822
RASGEF1B	23.697	25.3417	27.7055	24.0103	23.9575	29.2946	21.8532	28.3075	22.6116	26.6878	23.9441	28.122	26.0569	21.3188	25.3356	23.6121	26.267	21.9407	21.1283	24.4456
C11orf45	33.4288	29.2915	29.4718	34.7941	35.6097	34.9421	19.6873	29.9292	31.1713	27.8626	28.2444	22.6079	32.1186	21.994	26.7438	25.9837	26.0422	31.9583	36.0405	27.3067
C21orf58	46.3106	41.9349	43.4981	43.2431	46.1872	47.5581	43.7329	44.6337	44.0405	45.4585	71.0166	56.4604	55.8873	44.5401	58.9513	55.7736	57.0464	60.388	54.1732	65.1269
KIAA1109	84.2162	84.9314	108.781	85.4861	90.3734	89.1356	88.6792	80.5046	91.2304	67.4016	65.656	73.8401	67.9725	74.5244	89.2189	70.0848	66.0009	39.4219	59.0927	55.484
STOML3	18.7235	21.1786	18.6809	18.7759	18.1312	18.4329	19.2989	18.1637	21.9616	22.9531	30.2898	36.86	26.6055	26.3692	26.3784	22.4683	28.1095	21.5656	18.7359	26.4685
LINC01105	16.6084	15.4154	15.3016	17.4721	25.3728	17.8773	14.5516	14.878	19.8407	16.4289	13.4303	13.1845	13.0053	14.8668	16.8	15.6259	14.8043	19.5154	15.0332	17.9155
FBXL13	84.1257	49.8207	157.331	67.3091	36.6321	88.4781	106.694	99.5132	57.4698	54.6605	25.6318	25.0341	25.6101	23.4232	53.7021	29.7087	30.7929	23.9915	24.6948	30.1042
FAM227B	13.9627	11.92	13.1272	12.04	10.8047	13.242	12.0137	11.8487	14.5188	13.0581	13.0012	12.304	11.3426	12.9088	11.348	12.0694	10.6288	13.9823	12.4393	11.5733
DTD2	83.2689	72.7078	83.888	71.0837	70.5231	64.0815	76.5959	67.7954	77.5369	110.171	71.1779	74.424	78.301	64.9755	80.2947	86.0746	80.9967	72.3851	69.7759	83.4608
SOX3	29.3759	31.2756	33.2	35.697	34.0841	35.0567	36.6689	29.6174	31.4777	35.9562	32.2009	31.4766	39.9833	34.7743	35.6963	32.1922	32.3336	39.1754	32.7313	30.3515
SPATA32	145.428	116.793	139.686	140.38	153.013	144.481	146.272	141.782	131.953	128.757	139.732	115.07	143.38	138.205	128.557	135.622	131.625	165.368	123.796	154.534
C3orf49	33.053	37.1923	34.6391	39.8957	29.396	31.3694	24.7902	30.1395	35.1233	34.4938	29.0758	38.5766	26.6606	35.7225	37.9165	43.3153	35.5776	39.3665	35.1704	39.2225
NKX2-3	15.7333	17.205	13.8544	16.2355	16.2648	18.639	17.2486	16.1412	20.2313	15.772	14.8358	17.2433	15.1009	15.2867	17.2067	20.0799	15.7522	16.2803	19.5896	14.3788
TMEM252	35.1748	39.3503	28.7644	34.1149	30.4944	38.0612	38.3278	30.8455	32.8731	39.3517	38.3079	47.0257	48.1298	128.675	46.1917	35.3102	35.3449	27.7194	33.489	36.5924
CIP2A	20.7098	18.5064	15.6973	15.362	14.2727	15.6522	16.8257	18.8036	16.7143	15.8907	27.7842	22.6483	19.3364	15.4004	17.7996	22.0849	20.4396	25.782	31.3557	24.668
FAM222A-AS1	18.3913	17.9409	18.7221	20.431	20.2999	17.692	22.4726	20.35	18.6276	18.6482	14.3834	19.4338	21.4631	16.0931	16.2266	20.296	22.5082	17.4015	20.8128	17.9359
TLE6	40.1227	37.2011	38.9126	38.451	36.2474	43.9506	41.5289	35.8492	36.4518	42.7184	37.9059	39.7622	39.6633	38.5326	37.7602	37.7425	43.1867	44.6233	39.3281	40.4301
TCEANC	26.4594	25.136	27.85	34.2462	26.7057	29.7432	29.8997	28.0377	26.4084	24.5122	27.6745	23.0474	30.8283	31.0615	30.8104	29.0496	28.3659	30.5487	26.0431	27.7419
HECTD4	59.8005	57.522	60.0853	55.2067	54.0813	56.4606	56.468	64.8235	62.0091	46.097	62.7078	66.3773	65.5196	58.173	70.377	60.7034	60.4564	56.7488	64.7125	60.5249
RTP1	14.5355	16.1586	13.9319	14.7242	14.5246	16.2649	18.8776	15.6181	16.5341	15.9821	14.8315	16.3039	19.8025	16.6257	17.8577	15.542	20.3613	20.1089	20.527	16.8654
PRR35	96.1791	93.806	115.011	97.4095	104.787	105.653	80.118	99.6446	105.645	91.9952	85.7844	100.021	102.732	98.2916	83.6139	94.8493	94.1368	119.605	111.677	99.5216
NXPE1	36.6048	30.0698	32.3232	39.5136	34.4286	35.8822	33.5831	30.2931	30.2157	28.118	28.79	28.4653	36.0934	30.8564	34.117	45.0852	34.9589	37.6273	30.8711	34.2037
CYP1B1-AS1	43.9123	38.3935	45.2281	48.6029	44.0739	46.7769	40.094	47.3474	48.6771	51.0191	42.1328	43.8618	42.6536	54.1103	45.3108	45.8713	42.4285	48.4327	43.9071	39.2195
APOBEC3D	38.5181	37.8554	37.8489	29.8934	43.0876	31.929	40.6783	40.325	41.7745	39.5741	34.384	42.1247	43.4403	46.0657	37.3946	46.1533	43.1417	40.2142	40.7141	42.3795
LINC00315	90.4877	83.5739	97.2121	84.4663	93.2203	98.6404	81.9942	76.3558	67.5247	71.7856	92.2914	82.291	76.2144	84.6471	87.8345	75.9028	73.2091	90.2673	72.0841	76.0258
COL6A5	17.8404	17.4916	17.3916	19.9589	15.7682	14.9256	17.0266	17.5658	20.854	16.6925	16.5169	15.8798	16.0462	17.7195	18.5576	16.1982	15.1119	18.7706	16.9474	17.4626
PGAM5	33.9821	47.6048	52.0692	37.096	38.229	35.9686	30.7862	29.8813	38.6636	49.4194	34.0702	33.6948	34.6169	39.4054	35.8219	41.6523	33.8908	35.0479	39.7928	42.9014
C4orf45	30.8103	32.5455	35.0689	39.9932	32.8479	34.1487	34.2084	30.1825	30.156	33.5914	43.4412	24.529	32.8612	31.6636	31.1955	38.213	31.746	37.3201	25.8573	31.9198
CCDC149	90.1913	92.1349	90.5503	98.8253	85.2578	102.019	86.2472	84.247	94.5196	82.0496	79.3806	74.4298	82.8987	86.0023	78.2755	84.2513	82.4253	91.5266	79.7629	74.9256
BEND2	15.1144	15.0053	14.8172	16.2861	15.6083	16.7521	14.9869	15.4785	19.0482	16.0759	15.3199	13.7538	14.6094	14.3711	14.6635	14.3038	14.2013	19.9835	15.554	16.4119
C10orf67	48.4166	56.1533	54.5475	52.6642	59.0951	59.9533	52.7098	63.0291	53.4162	54.2678	54.5345	50.8878	57.1421	53.9521	57.3812	57.2523	59.1419	64.089	49.5403	53.6244
SPERT	39.4867	35.9356	35.8241	37.1469	36.581	43.2904	42.5951	35.768	34.9628	41.3201	38.7488	41.1294	47.2133	39.2278	40.2966	46.9007	41.8613	55.5266	45.2018	43.836
CCDC26	15.5288	12.683	13.3732	11.0403	13.0385	12.2829	10.4399	13.8099	11.6316	13.0211	11.0992	12.8395	9.61078	13.7877	15.4758	10.7203	12.783	10.6259	16.3651	15.2962
B3GALT5-AS1	32.4041	30.4271	32.9406	38.9905	39.1938	26.7185	27.84	26.7745	32.6682	25.3029	44.2818	31.6344	45.8617	31.232	31.6103	29.4052	39.0553	39.0402	48.309	52.1
SPIC	11.0938	9.16756	10.8981	10.3561	11.9421	10.1257	9.46905	7.75319	10.0023	7.99075	9.37384	9.32514	9.70855	9.51286	9.95148	8.94337	11.3231	10.8814	10.1716	9.53966
VPS13B	183.952	187.108	199.742	168.715	142.342	173.458	176.433	194.639	197.748	123.642	186.459	224.129	167.172	152.283	220.28	235.309	172.979	154.423	189.955	162.46
P2RY10	25.2024	27.2633	22.4266	37.137	28.5738	22.0152	29.8245	28.3832	20.7588	23.2553	22.7784	22.8158	21.4189	24.0025	19.4028	31.0319	27.8025	25.4353	26.2711	22.5569
IGSF22	86.7613	70.3787	73.9175	75.6715	77.4468	84.5118	88.7142	78.908	78.501	72.7654	63.7371	88.4327	74.0935	73.2814	55.1804	74.06	80.0336	79.3643	79.1054	91.5564
ZBTB3	59.6772	43.4948	61.925	55.1521	53.7504	60.5489	67.4916	58.6577	49.8475	54.3013	55.6025	41.2646	59.0116	51.7234	66.252	71.6723	67.9211	64.7788	56.7285	67.176
TPH1	21.9992	20.7989	20.295	16.7554	17.4854	19.6123	18.3551	20.8079	18.5957	20.4646	15.5271	17.9182	17.5487	17.6025	16.7161	17.7257	18.7687	17.8066	17.1792	19.7614
DCST1	27.0061	24.9094	34.8278	28.159	33.817	24.2346	26.4451	27.4119	27.5594	25.766	33.3903	26.2334	22.1874	33.1735	25.8079	37.704	36.3956	36.4723	33.7774	29.0214
TCP11L2	34.3546	33.6729	42.0945	31.0006	33.6298	37.2825	34.1697	44.1508	35.2431	27.8326	29.1687	29.6246	30.5752	35.6467	29.9948	34.9096	31.6982	34.713	30.7693	31.5973
WDFY4	73.5084	72.6411	60.5673	81.3016	67.9787	85.6706	63.7136	62.1781	66.7284	65.9373	67.0343	52.8219	64.7281	65.8424	55.6492	58.9129	66.2752	59.1523	64.8146	49.7651
GPR26	34.1374	30.83	32.2892	33.005	33.678	30.3356	31.2043	28.7438	31.6132	32.1551	29.3253	28.0665	29.5527	33.1079	31.166	32.6946	30.1509	31.5026	29.9732	28.4055
KIAA0825	25.7635	27.0259	24.3615	26.4029	27.1578	29.3681	17.9286	25.7396	26.5149	23.6351	25.2958	30.0665	26.6052	22.5666	27.0859	27.5758	24.7939	21.5058	25.5651	22.9165
SESN3	93.3757	77.5871	79.8088	55.8262	64.7092	68.6655	66.3216	61.752	62.8938	64.2203	72.111	70.249	65.0823	59.4618	69.0358	98.9941	76.7179	51.488	75.4842	74.8299
CSNK1G2-AS1	75.3914	52.8473	57.0374	54.1369	61.858	54.5668	64.0554	54.4472	42.4143	68.3861	62.9523	60.3558	55.235	61.7189	76.2726	71.4411	83.201	74.7982	53.9757	67.4897
NATD1	80.2197	63.4122	78.6415	81.087	80.6646	70.9401	74.5746	65.7128	77.365	67.2046	61.5416	55.377	57.1687	103.648	66.2354	68.3053	63.3636	64.6411	66.1835	80.8619
KLHL34	30.1766	30.6835	34.0179	33.5634	33.0722	36.7838	30.7161	33.2425	29.7216	33.8422	32.9131	32.1771	33.9141	38.6314	36.4145	34.7539	32.361	33.9515	36.4799	35.5391
ZSCAN10	31.8437	41.6919	37.5112	38.522	36.962	32.1085	31.5691	37.5276	34.7873	41.9325	33.8933	38.4485	40.8309	38.345	35.3299	37.6653	48.2232	41.8344	43.3129	42.608
SAMD3	35.6474	32.78	32.0197	47.9928	39.523	30.3174	31.6348	39.6935	28.6933	33.7227	40.317	35.7306	40.7962	53.0871	61.172	47.1299	39.9663	37.0128	54.0396	39.5803
GOT1L1	27.1945	36.2693	33.478	37.1997	26.1051	37.2415	42.6323	27.3778	25.4004	22.0296	22.7692	21.7702	24.0919	22.1586	24.1813	27.6984	23.8208	26.1682	22.2822	22.0841
C10orf91	33.3303	33.1593	41.823	35.07	38.431	41.6721	39.3898	32.2471	40.2516	38.6963	37.4369	32.2212	36.9995	38.4186	37.6071	39.9186	40.5088	38.3846	37.8045	28.4349
ZNF99	10.4548	10.8214	10.0296	13.0588	11.408	10.8155	9.96469	12.8352	12.517	10.1516	10.3743	11.9647	11.5989	10.3139	9.95074	10.8802	12.5938	12.0986	11.6581	10.7178
CFAP65	40.5724	41.0848	48.1547	40.524	48.0058	43.5585	39.2085	39.6434	39.9061	49.2811	40.646	53.0325	44.8895	46.9149	40.9162	45.8761	43.2723	45.0036	48.0469	47.037
SIGLECL1	15.7333	12.0816	18.0414	20.9185	14.1222	17.3258	13.7634	19.942	15.8663	17.4876	18.2686	16.6418	22.7588	16.5493	14.8078	17.206	14.8905	16.4177	14.719	16.5503
LDHAL6A	26.0388	32.9769	23.9694	28.2344	30.6305	38.0418	33.6629	29.0691	35.5192	33.5274	31.2704	34.1023	25.7925	31.8584	33.5502	33.6327	23.7095	36.7657	28.8189	27.971
MRGPRX2	48.0767	50.0055	52.3017	57.5132	53.9092	56.5168	44.9007	46.1123	44.2398	53.2562	48.4485	58.8692	53.5576	73.4597	54.5689	56.6827	44.6958	66.5744	54.0931	67.1809
NTN5	25.0157	29.0328	32.5096	28.501	28.8502	31.6301	34.6211	31.6472	33.3058	26.4713	31.9486	38.7381	33.013	27.6357	39.9974	30.4845	29.2651	32.0598	32.0335	31.3358
KLF17	24.5546	23.5273	22.5874	25.966	28.0844	22.3569	23.9286	27.3983	23.4254	30.8054	24.3976	24.34	27.3691	26.6568	27.5463	27.9736	24.7572	27.0173	21.7023	25.8188
CCDC105	66.1641	65.7234	61.7184	60.7568	69.8461	78.8172	78.5049	50.2407	57.2449	66.3846	69.6338	64.376	59.1181	68.3424	72.6911	55.867	53.7405	53.8965	82.1457	70.714
CCDC122	29.6726	37.9053	51.2411	29.7295	43.2254	52.2669	46.3301	29.8994	41.0768	20.6216	41.8443	33.3903	31.0695	18.266	25.6352	44.4696	39.2677	25.48	32.5778	25.2911
C11orf42	22.1462	22.6093	21.3853	27.7542	22.3508	21.5511	28.6315	23.5153	27.9183	28.6407	22.3942	28.2293	21.5445	22.4954	26.4946	24.2892	20.4503	31.2582	24.872	18.7005
DKFZp434L192	17.0225	18.8895	19.1889	25.3154	16.162	17.6539	15.8693	13.5001	14.928	18.4255	18.9044	18.3169	19.6806	18.9634	22.129	19.0438	15.7104	20.4641	17.66	20.0226
ZNF486	70.159	73.3912	69.4634	67.0512	57.0869	74.225	65.185	71.8871	67.5982	51.6574	65.2624	81.3957	96.676	67.9525	81.1101	61.2514	80.9828	81.552	61.7695	63.9551
FGD2	130.62	118.727	113.816	155.285	123.797	131.197	119.854	121.601	113.858	114.408	116.663	127.124	119.735	129.745	119.755	122.982	122.997	142.786	114.237	113.227
EXD1	10.9785	8.73634	10.1358	11.0146	10.2952	13.9772	10.217	12.6385	13.3311	11.9367	9.87954	11.3606	11.9253	10.705	11.3247	10.4115	15.4335	12.8471	12.0837	14.1299
SLF2	153.476	229.613	194.578	154.538	157.371	193.087	159.904	176.052	189.187	174.738	178.584	130.17	131.566	110.463	191.052	145.312	142.08	113.519	164.343	160.825
NBPF4	34.0786	23.7927	25.4412	29.6752	30.5416	21.0949	34.8037	25.6879	36.4588	27.4037	24.4202	28.6265	25.9604	28.3492	27.0907	24.2458	25.6425	23.0587	24.1382	26.562
ZNF663P	15.2499	13.4091	13.6417	14.0515	14.9401	15.6645	12.8376	16.7616	16.7091	17.9191	14.1321	17.1658	18.3427	16.9592	10.5278	15.1002	13.9234	17.7468	15.4287	17.3372
LINC00955	12.9614	14.6237	12.4537	13.2121	13.2155	18.5447	13.6579	11.7135	15.1385	13.9921	12.3255	12.9641	11.2928	12.1702	12.9813	10.5477	12.832	12.3331	13.26	14.0609
LOC162137	17.8653	16.4716	23.1125	11.0885	22.1907	17.4854	13.7145	19.9577	15.7668	19.067	18.9927	18.8199	19.6997	16.1192	17.6803	24.1859	20.9844	21.4198	18.7936	19.3439
C10orf126	7.74909	9.88344	8.43835	9.36093	8.87684	8.55486	9.86816	9.66033	10.4677	8.94973	8.26378	9.35361	9.4027	11.4599	9.2515	8.5166	10.2945	10.1004	8.56008	10.0684
PIKFYVE	147.679	141.377	148.886	140.711	136.046	145.2	130.305	144.258	146.766	122.392	129.31	144.405	151.519	138.221	180.472	129.992	133.063	88.4895	129.842	125.827
LINC00479	35.6446	44.3192	40.7026	56.4419	42.7244	42.5886	48.0034	52.9621	35.1247	55.2015	50.8918	41.5589	49.6648	41.6706	53.9048	48.9881	60.3623	53.6749	49.5148	49.2451
C9orf62	48.1206	44.9269	47.9897	45.9963	45.2408	53.2229	35.5203	41.1096	41.8825	44.453	48.3475	50.4323	43.3288	44.2275	54.816	53.0275	49.7712	61.2368	51.2871	40.9844
C9orf84	17.845	16.7939	20.7054	20.4385	17.6572	18.9558	17.6136	20.3911	19.5915	18.9729	18.0951	21.279	18.5913	21.0607	20.6367	22.4959	19.6417	20.1344	19.9995	16.6789
SLC22A24	47.8821	42.1793	53.8805	40.4757	35.4435	60.8154	48.5998	40.4056	40.8248	48.706	50.0182	43.08	37.4882	51.2011	52.3726	45.172	53.1376	47.0908	48.2799	50.9207
FMO9P	16.8122	17.1393	17.7472	16.461	13.94	15.1664	19.3736	17.8294	21.0472	14.5971	17.4903	14.9735	16.2836	15.8207	18.2486	20.6784	18.8163	23.2563	19.5234	17.7555
C7orf33	19.297	21.2459	29.7045	26.084	23.913	22.9675	28.0835	27.7611	26.0335	25.3876	21.0714	27.0742	29.066	35.0898	20.6018	29.0976	30.7236	24.312	28.3407	30.4276
ELMOD2	77.6476	67.0165	72.4074	73.4728	78.5436	72.3728	67.99	75.0616	72.4156	82.6337	93.2151	80.5057	92.3268	65.9997	85.6702	85.1829	91.873	82.9496	83.5595	84.5054
ACER1	38.8767	45.0585	32.9004	44.8503	46.9124	27.7073	30.2588	35.0144	35.237	40.222	49.9844	41.5596	30.8757	57.2769	41.6684	35.4277	40.3562	58.487	33.575	41.8065
TAAR1	12.108	9.39364	13.8559	12.1995	9.3703	11.2911	8.14838	12.2127	14.2889	12.8702	14.1769	11.553	11.5172	12.1932	12.0105	11.4999	11.4466	11.5455	11.0821	10.3938
OSTCP1	14.3887	14.1874	14.7486	16.2861	18.8816	13.8445	15.9811	13.6706	17.7804	16.8485	12.6135	15.0465	20.3295	17.6172	16.989	17.0212	19.8416	17.1571	14.4129	14.9617
LINC00305	11.7617	14.0446	15.7809	18.1851	17.7241	16.0001	15.2298	11.7942	12.8781	17.9385	11.77	15.312	12.325	14.6787	15.5995	13.5272	12.783	13.7704	13.26	13.6125
BFSP2-AS1	28.1968	24.5673	29.0105	26.2042	29.9481	25.005	28.998	24.9758	26.9976	29.1097	27.1152	23.8431	26.9249	30.1909	26.5715	29.3949	25.4834	29.4349	26.9143	30.5598
STK32A	34.6916	30.2842	36.7551	29.5967	27.3317	30.6969	37.2846	38.0935	35.4806	29.6516	28.6985	27.9642	28.1042	31.1671	32.146	32.3154	30.5665	31.3806	30.3322	29.2349
LRRC28	38.99	41.1963	43.878	39.2766	37.027	42.5573	37.49	38.5527	39.6102	42.1477	42.7756	38.6157	47.2016	38.0645	36.5291	42.5238	44.4527	54.7642	39.2778	51.8123
LOC171391	73.2648	69.2952	65.8644	59.6609	84.7564	81.3572	59.175	66.3823	67.3537	77.7183	74.9558	78.9918	83.3029	86.0541	91.9878	94.2015	89.998	78.8285	60.2138	68.2272
GPHB5	48.5075	47.115	51.1115	56.6975	54.1563	45.9882	46.6656	38.0682	45.2273	52.2477	50.9031	46.3577	45.9995	55.2828	57.2796	54.1686	55.2828	68.7203	51.8768	51.7929
DCD	39.1499	41.1054	49.3952	35.9	38.2645	51.7508	37.6875	45.4495	42.7454	44.6673	39.4949	54.1919	37.2924	40.5291	41.7947	46.8585	34.1107	49.8612	51.7695	45.7152
EXOSC6	90.0095	109.302	97.1277	86.9087	89.5175	107.142	101.837	105.762	105.129	111.918	111.209	94.141	91.0787	92.7203	102.333	93.1322	99.1524	126.68	108.814	111.734
IQSEC3	47.6248	44.5405	42.3867	56.5556	55.359	43.2631	49.8354	41.1451	35.808	44.4138	46.1594	40.1408	41.819	44.8488	45.525	50.2435	45.1774	42.7625	42.6291	38.4973
ZDHHC19	63.6207	54.5365	62.2561	63.1941	55.2091	60.9474	65.996	59.5229	58.1961	97.2507	52.7941	55.3909	49.4525	53.6793	55.3397	55.2052	54.9729	72.1589	57.84	53.5659
ALG14	80.807	72.6123	61.3496	57.5361	80.6052	50.4482	70.8616	73.4316	72.0554	144.286	113.285	92.5549	122.433	77.415	81.0612	67.1849	130.787	111.098	110.842	112.398
PPP1R21	160.272	174.61	199.291	169.153	158.846	153.939	147.672	143.085	158.104	107.815	141.807	142.396	146.416	139.358	140.716	139.091	138.864	100.846	110.651	126.369
TMEM237	69.1779	78.7944	81.1499	75.3128	76.2811	86.8242	75.9382	87.7994	92.7039	88.738	81.7489	50.0867	49.2859	48.9618	61.1293	61.6957	61.3454	64.6246	63.0904	59.8546
ZNF564	74.6861	81.1142	82.0607	95.6658	85.2633	90.8784	85.3702	67.9642	84.5193	65.7725	78.427	71.0282	115.817	61.7	86.8269	81.3199	78.4847	75.7208	71.5232	90.0321
B3GALT6	72.171	72.3723	66.9909	80.4204	77.0719	67.9129	67.3668	69.9975	77.3765	119.394	97.1396	90.1685	91.0065	105.873	91.8017	115.829	100.982	106.739	104.116	111.661
SNX21	152.691	191.277	208.18	155.185	133.759	164.477	174.283	157.71	187.49	198.676	133.881	111.871	131.863	177.615	145.689	123.726	136.284	142.357	145.146	141.813
RHOB	376.364	467.129	353.911	279.424	261.34	268.525	391.268	392.665	435.587	292.168	201.68	406.004	172.08	426.203	165.396	206.301	162.218	169.894	219.002	213.92
CEL	42.6509	45.2224	59.3157	50.8941	49.1373	56.3402	72.0679	51.6233	58.9466	43.7137	58.274	191.733	73.4818	62.9538	123.056	47.997	119.428	62.0638	48.4605	153.887
CASTOR3	88.8037	114.654	149.469	87.9347	104.983	119.348	106.39	128.622	112.859	67.3349	90.2063	92.2601	87.7284	103.711	88.2776	72.984	92.0518	65.2167	85.6649	77.4967
CBS	142.758	83.7349	148.755	143.57	93.6331	154.533	164.405	154.592	178.338	122.475	78.6071	65.8591	62.6438	72.5653	69.5809	59.7845	79.3126	69.4052	62.8476	82.2761
SPINK6	49.4901	43.3038	47.7304	48.3647	44.5155	45.0546	35.7988	43.3138	38.0828	44.7572	42.5039	55.1693	32.3653	53.3007	44.752	60.0415	44.9138	34.6822	51.1485	33.3998
C22orf39	88.961	83.3798	97.347	82.4385	70.5898	89.4423	82.437	108.513	90.5342	63.5924	82.5818	73.3527	88.8587	65.8623	74.4302	76.5937	87.3007	80.7069	90.5633	81.0466
DPCD	158.015	158.29	140.869	117.678	159.006	132.087	156.395	139.78	151.768	171.102	247.644	202.47	225.89	175.028	181.85	191.805	243.078	248.718	236.456	248.114
CYP39A1	78.2489	54.4711	129.238	63.0789	83.9409	97.6634	84.9094	89.9541	96.9174	68.1874	44.443	40.4725	42.4852	31.4416	41.1265	38.1147	43.7094	43.3757	39.8899	38.2109
BORCS8	94.2262	76.6224	68.2957	80.8025	81.8447	77.7223	84.8091	72.0829	79.7078	116.067	98.047	86.4216	92.6308	90.3065	72.8687	91.8541	91.4491	91.3712	87.3336	89.4996
ZNF121	242.694	227.606	293.359	217.792	198.181	296.869	233.559	291.958	317.205	341.17	396.046	389.401	360.018	283.069	482.969	346.019	399.495	319.943	385.015	383.349
RAB7B	57.1992	59.0349	67.4319	66.6559	64.4598	47.2169	62.7337	47.8151	59.1266	103.072	39.995	46.7738	41.3953	67.3691	46.4919	43.139	43.1757	41.1638	46.98	46.4668
DTYMK	79.6917	66.7344	69.2449	73.592	71.1317	68.8736	71.2359	69.7773	71.1524	93.3338	139.07	83.9353	117.61	75.9502	104.058	97.9386	110.969	155.246	141.849	138.001
MAPKAPK5-AS1	123.163	106.363	135.941	134.961	115.271	136.288	132.728	122.321	120.07	92.9874	112.956	89.7087	126.334	96.4702	106.565	138.349	124.162	98.6159	127.985	113.55
BRICD5	40.6692	41.2137	41.3901	56.6529	35.1908	54.9682	33.3144	45.8564	43.862	55.7249	53.8863	53.6851	54.3475	66.4767	58.5539	46.6741	54.01	73.4147	76.8922	55.6932
NBR2	59.5345	76.8191	65.7113	69.7996	68.2551	94.3274	85.3167	64.9041	91.2592	69.4088	52.7315	77.2556	51.089	64.3771	83.2586	84.0799	69.5593	60.5721	72.5149	83.0714
NT5E	198.529	239.553	188.924	143.95	193.361	125.077	192.766	137.827	151.408	85.7846	171.446	113.481	165.735	222.663	139.735	103.277	180.437	115.046	114.69	104.682
ASPHD1	54.1944	70.3329	53.9786	45.0758	74.3063	55.2518	57.9945	54.2209	58.0954	85.0675	61.1507	73.5223	67.9695	58.818	69.2808	66.438	58.2364	66.0681	76.561	74.6666
TRIM37	139.431	151.586	131.61	128.997	127.906	116.294	131.794	120.679	135.093	184.926	196.471	188.576	184.788	128.855	149.414	161.711	188.536	161.689	179.728	185.078
ARHGEF28	114.963	172.379	198.376	167.779	153.998	129.65	154.397	152.871	129.306	122.263	62.4448	68.4842	64.7758	93.609	70.5084	67.7734	67.8828	67.4331	64.0717	59.7284
LLGL2	39.9593	52.2901	41.6071	42.9112	47.9109	48.1486	55.9685	38.382	39.869	35.3066	63.8306	65.5609	69.3493	95.5809	83.2071	65.1757	70.0825	68.5128	71.5488	61.9835
OSMR	100.473	140.025	85.8539	71.04	132.061	62.3748	67.9435	77.0904	147.854	157.19	58.7701	59.7506	49.9925	183.178	45.0765	61.7197	44.6821	47.8927	53.3595	41.3623
NDST1	91.0518	90.0971	87.9509	80.8159	83.6721	88.98	83.2622	84.6662	98.3225	109.331	88.3077	70.9077	75.2743	69.3744	67.0269	83.1957	75.9429	81.1109	86.4818	86.4966
RSPO2	23.0023	28.2796	23.5474	25.4289	18.0637	19.0179	20.9977	21.8656	24.4973	18.3722	23.9869	23.496	22.549	22.9982	20.3888	21.3483	26.9352	20.907	19.2116	21.5817
CHD2	97.771	149.659	123.394	110.986	99.2589	116.347	116.942	114.373	92.6105	77.603	105.672	128.855	95.4196	114.887	117.005	105.581	100.923	83.0267	84.2152	97.2214
USB1	63.511	66.4045	60.4782	69.2999	66.1683	57.6079	66.8674	67.6324	72.8232	84.6344	80.1439	70.7365	73.4069	69.6636	71.514	74.7242	68.9744	86.6854	75.95	84.1343
GPNMB	502.595	659.846	298.181	1498.98	724.131	1303.22	924.798	962.549	411.086	118.66	187.565	106.704	133.948	373.973	235.811	367.684	119.61	148.756	240.655	144.389
CEP57L1	17.7	16.7942	20.5543	16.3422	19.1275	17.3888	17.4668	20.6891	21.1075	19.0597	24.9214	21.0555	24.8314	17.7762	19.3754	21.2776	23.2443	20.3698	18.9429	19.9904
BICD1	112.028	172.814	208.321	112.626	99.7345	163.662	155.909	144.434	129.005	106.097	115.581	135.527	135.842	131.958	121.762	150.952	134.039	114.704	118.166	111.325
ZNF12	260.04	242.81	259.537	232.55	227.167	247.955	253.23	259.116	249.508	194.058	228.391	211.99	209.709	206.971	234.084	222.998	222.806	173.566	194.595	194.614
MYO10	101.152	139.107	114.134	127.102	136.195	81.7599	125.751	106.632	112.506	101.398	75.1454	84.4203	77.8829	90.9042	74.136	108.187	69.0497	77.0927	75.8308	80.4047
SLC4A4	34.7562	54.7862	41.108	35.2553	68.7629	31.5245	59.3556	31.5923	36.6346	32.8714	29.977	33.6478	30.7562	38.0141	33.0048	35.4932	37.6207	33.6224	32.7546	34.4199
TTC37	227.105	209.996	186.261	189.213	214.635	188.869	193.09	170.675	190.632	272.083	224.417	226.499	222.838	178.683	204.639	207.517	222.696	133.005	183.349	187.065
ARSB	33.0789	27.9292	24.5573	26.9435	30.2674	27.6937	26.9053	26.5295	23.8137	31.6935	30.1343	25.806	25.8218	35.1844	26.8552	31.8841	27.0417	30.626	30.7575	32.4745
FRMD4A	101.686	77.6972	79.0904	95.3902	88.8601	85.6153	94.4442	115.127	73.9331	70.4458	62.6092	65.3721	73.2821	57.8796	89.4152	61.5801	68.8836	71.22	67.972	75.409
ZBTB24	48.5216	43.4395	39.6406	42.8496	38.9211	36.2265	45.5347	47.8582	43.5122	48.9137	52.2805	40.5051	49.1676	52.41	58.7713	43.9795	51.1573	54.5195	54.1577	52.7328
LARP1B	40.3958	39.7802	44.7477	41.7416	39.4077	36.4936	42.4782	40.8244	44.534	45.9474	48.571	59.8899	56.8491	62.4385	48.8076	46.8149	51.4679	47.9895	47.4566	45.9749
DGLUCY	137.761	175.825	144.967	159.629	140.406	162.566	159.348	155.466	145.439	153.82	233.637	265.336	246.395	155.226	240.606	213.169	244.726	232.826	203.451	238.806
TMEM239	37.3556	39.9508	42.8126	41.7977	46.3096	46.039	42.4981	40.6442	38.5811	47.8404	37.9015	44.5987	40.24	44.7872	43.4196	44.5538	43.7795	41.9143	40.6425	47.289
MRAP	36.5699	31.5602	31.5396	37.2452	34.2864	35.226	32.9115	31.8604	35.1817	436.619	32.4821	31.782	33.1886	38.3863	34.2981	32.1983	35.0527	41.1577	39.3624	33.5378
ZNF24	167.515	161.418	182.631	172.026	136.917	172.564	166.247	183.548	176.724	150.567	170.447	162.099	153.102	147.734	158.46	167.692	165.136	144.451	153.508	167.067
TXNDC9	139.684	131.459	110.597	114.597	123.31	98.0263	111.239	117.508	139.684	218.702	215.154	141.5	214.123	200.721	141.56	146.127	202.805	176.572	215.887	204.917
DCAF8	91.2559	78.1289	92.654	93.5416	77.1477	89.3821	86.7371	93.9278	81.0295	76.3072	79.9045	71.7465	77.505	80.1783	85.0045	87.4366	83.6863	79.1008	79.7836	77.7273
SMPDL3B	59.59	52.6663	65.3902	51.5264	51.739	48.174	55.1311	60.2015	42.014	63.5388	79.9431	67.6141	92.1929	79.0951	81.0902	72.082	91.7027	75.5999	68.144	74.829
CNOT1	186.42	176.291	189.023	165.715	175.053	184.232	198.098	186.24	190.526	200.012	263.577	211.942	242.341	187.597	216.353	237.876	222.619	236.455	242.733	234.613
SPTLC1	196.742	224.093	262.383	203.232	219.27	242.905	240.514	210.733	258.917	213.925	324.738	262.629	291.521	266.318	269.571	282.11	320.476	210.779	274.869	279.456
ASH1L-AS1	51.7764	59.5094	52.4795	71.4364	58.1864	46.683	46.6332	48.0589	53.8793	45.639	100.362	50	75.0631	44.4584	59.3677	67.5432	77.8239	54.7202	91.8398	68.5665
SETMAR	59.8304	62.7681	96.9	67.2644	65.8258	73.4432	67.7803	61.7757	64.952	59.0558	51.3942	46.2129	50.83	45.6759	55.235	55.827	54.0167	48.403	53.5646	50.7051
XG	23.5995	29.588	23.4773	28.8126	22.2814	24.1379	27.1928	25.3754	24.3336	20.8226	26.9929	21.8549	21.3854	22.5291	23.9741	22.2214	21.1471	23.3396	26.3164	21.6908
ZHX1-C8orf76	55.761	51.5395	54.4409	38.3368	41.9138	45.9963	59.4426	42.2077	36.9276	53.2112	48.1058	55.0811	52.504	54.1551	49.2094	45.0187	47.1685	48.4911	47.3527	56.2041
MVB12B	78.9419	84.1465	86.8043	85.5363	79.0009	91.2881	89.5997	79.4012	93.5723	69.6812	72.2926	72.9609	74.758	72.9416	74.4701	89.2777	74.5674	76.5657	78.693	79.3775
C12orf66	38.5145	44.3833	39.4309	43.1065	32.7677	38.7072	42.2754	45.4794	39.9206	57.0356	40.4434	35.3753	38.83	47.7027	51.037	43.1825	40.5776	34.9857	30.1389	43.0946
EPHA8	46.2687	47.8378	49.8373	47.9769	56.073	47.8531	39.5273	47.4992	52.6358	50.4101	47.1479	51.5878	48.0931	57.1462	56.1747	56.1483	50.9605	50.0616	48.4877	50.829
DEUP1	10.0481	10.6133	11.7652	10.8921	10.8501	10.4052	10.5293	10.4623	10.3376	10.875	9.82506	11.3318	9.78326	9.85988	10.5682	10.0744	11.2636	10.7139	9.75729	11.2008
TMEM136	58.2529	58.8993	55.5206	60.5719	56.0376	50.9137	55.7801	65.3313	52.8671	62.5952	59.162	58.1853	52.299	66.5119	54.695	45.7613	45.9804	57.1402	52.8436	45.8097
TMEM53	88.9289	82.6166	90.5589	85.6777	76.3791	90.5347	71.2386	79.4693	82.8562	104.227	72.848	78.34	82.7564	79.8126	88.246	75.816	90.3918	88.3466	79.5854	94.3016
DNAJA3	183.882	192.216	219.655	187.496	196.368	205.392	214.804	200.269	221.907	357.425	280.07	225.836	254.622	233.257	235.162	226.601	233.428	246.557	264.384	255.611
GALNT18	98.9465	82.9797	75.0389	66.3939	78.8225	70.7834	64.5197	64.6061	97.4662	123.368	51.5549	50.5278	54.4631	51.1406	56.2116	55.5229	47.2701	49.3629	48.771	50.9267
NOL9	164.14	140.776	174.123	166.115	143.95	163.89	161.235	147.987	176.265	170.533	204.512	143.551	175.788	155.948	184.202	174.661	182.055	177.265	188.889	196.263
DDX51	51.5077	65.2999	57.4927	58.3789	52.6446	67.5109	61.2364	64.7155	59.538	54.8192	59.2358	54.3759	56.4709	57.0948	56.7849	58.2117	59.7848	60.2298	48.007	52.5205
TUBGCP3	99.9845	101.339	113.683	119.881	94.301	118.868	121.787	99.2854	123.157	75.7248	116.42	89.5945	84.622	84.5051	101.765	91.7867	89.1367	75.7012	101.209	88.6273
SNAPC5	170.782	145.307	161.809	157.045	145.813	146.639	162.186	147.983	157.874	174.5	168.583	132.582	168.486	131.16	141.765	146.806	155.132	196.482	178.787	164.615
ENTPD5	73.1364	66.1613	61.6911	75.2563	79.6688	58.9402	68.2863	64.4277	68.0824	84.4158	77.0041	72.8511	72.2313	117.321	73.1755	72.0707	86.0459	79.6892	74.7129	69.6242
RBM33	47.9634	50.0981	57.4153	58.7457	52.4302	47.8654	52.1422	54.8368	58.0532	52.9131	49.7219	56.6741	48.4894	54.1025	45.1061	53.6362	51.4012	49.2979	55.0217	56.8791
MIR31HG	63.6117	62.4408	74.1248	71.2759	79.0841	50.2938	53.9352	50.1747	47.032	65.7725	59.6378	64.8223	61.2101	72.0373	76.014	87.3893	64.8246	71.2759	63.8113	74.5879
SPIN3	48.4973	48.8353	55.3543	44.8436	48.9318	56.6203	49.2946	52.6856	46.2461	45.4746	71.6367	67.2248	63.8787	44.2576	69.7979	59.0115	61.9209	46.2898	66.0577	58.568
TMTC4	77.0653	83.1773	74.1401	68.1806	89.8819	64.904	83.6448	74.0688	78.6813	91.1783	138.478	125.186	112.99	142.031	115.974	146.275	123.387	107.781	130.93	125.096
TMEM185A	91.2135	104.956	111.38	104.447	95.467	92.1338	103.967	86.1995	117.961	80.1187	72.6338	77.4236	80.5577	75.2565	73.2842	86.7249	69.9151	81.7659	72.2922	78.8257
NBEAL1	143.66	161.019	114.939	125.358	91.7378	101.707	101.109	141.301	95.7351	85.3024	91.6457	139.812	86.0257	125.324	75.0748	93.1621	91.8291	90.7963	92.1123	96.8974
CDCP1	35.4044	35.1836	35.6074	39.3154	40.6951	37.7523	34.3458	34.7655	37.7384	38.4769	71.2364	69.4875	67.4281	91.5017	52.7659	60.1592	67.452	58.6805	50.5069	68.7129
ULK2	110.525	100.748	109.164	89.8981	95.3689	93.0574	98.7632	102.2	125.087	73.4067	83.5221	75.0733	71.9231	91.4127	80.349	75.7277	68.644	56.2429	79.7959	81.0561
SLC4A8	40.242	48.3764	54.415	38.5721	43.1342	47.1955	51.8337	38.189	45.0951	38.0676	42.3998	38.8428	38.6268	38.3805	42.8871	47.8944	42.016	33.411	36.2925	39.8791
SSH2	41.5222	32.223	35.7698	42.1678	45.5871	32.839	44.1274	32.1777	39.3027	39.4373	39.3801	34.9337	38.6996	40.0632	41.4703	45.028	40.4018	42.485	43.6085	40.1873
C5orf58	23.2531	21.8165	21.3394	20.0437	25.1095	24.3175	21.7413	20.1057	23.8916	25.5404	25.0297	25.1962	27.4914	21.3628	22.9504	28.0099	28.2447	25.0726	22.6301	24.1827
PARP11	53.0705	66.3294	72.5315	55.7914	55.6915	54.159	56.1665	79.6045	58.5073	75.4177	54.9765	42.0588	49.3025	37.9221	52.7834	46.2834	56.6033	49.0525	50.9383	54.5595
CCDC60	91.8432	90.9188	92.9965	113.257	122.265	114.253	137.738	121.729	87.5708	109.579	121.705	126.726	101.792	107.409	84.2501	110.542	111.572	120.612	122.479	100.675
HSD17B12	188.391	195.959	196.323	199.719	181.639	173.567	206.345	216.745	210.505	237.779	207.131	199.211	196.787	146.181	185.592	172.558	184.73	151.022	190.161	174.186
NLGN4Y	17.4447	17.1237	15.1401	18.9274	16.2095	16.6431	16.7094	17.5447	14.8774	14.0212	14.5366	17.9204	15.1811	16.6097	14.1649	14.4572	15.9365	18.0587	14.7335	14.8786
MSRB3	396.801	321.813	286.49	288.96	402.647	218.725	250.067	229.77	357.636	221.357	98.2582	78.2559	79.6623	114.779	82.9981	124.623	77.1634	88.8072	102.1	76.2898
ADIG	78.2426	98.3653	89.2717	74.6688	94.6182	80.2963	79.5435	84.1881	74.3293	86.1306	79.6772	92.9086	87.0645	90.3665	84.4006	79.9448	78.2466	94.5805	76.2011	80.1106
CCSER2	112.488	138.779	127.776	104.468	101.654	95.8699	103.311	95.1271	113.934	89.7942	83.6966	84.5301	73.6827	72.9433	75.7737	88.8129	76.3019	68.0185	78.3846	83.5523
RUFY2	54.1654	53.8346	51.4747	54.0972	42.796	52.848	50.8366	59.0869	56.6185	40.5914	47.5328	52.851	46.7885	52.6655	51.4618	56.3655	47.9454	41.3492	47.1533	44.5862
WDR78	30.0587	30.8787	27.8557	27.9994	32.0323	25.318	34.6838	38.3028	26.9914	30.1791	43.4897	62.6687	43.8257	38.3713	45.1624	29.4355	48.5794	32.7179	39.9688	51.3294
SUGT1P3	11.6605	10.6414	11.2041	10.6973	10.325	12.6994	12.6633	13.4964	11.5287	9.74208	11.618	14.4748	16.007	10.8318	13.959	11.123	30.0195	12.3531	15.5848	12.5175
MAATS1	42.3472	45.7001	48.5364	46.5385	37.2074	39.105	39.2703	44.0041	48.4463	26.7055	34.0467	39.1966	29.3961	28.7574	28.2819	25.4076	28.9171	29.7885	33.9902	27.5411
SLC33A1	85.1872	108.819	87.9945	87.5677	103.141	75.6237	89.4331	81.1901	86.8521	138.661	143.976	127.333	163.002	135.344	131.933	106.19	131.196	110.307	142.197	128.404
CLDND1	189.701	237.683	222.568	216.058	199.268	214.588	204.919	205.696	221.947	168.998	169.633	188.194	183.828	258.192	179.812	200.639	170.161	117.782	172.944	168.44
OGDH	88.3493	88.0244	91.6203	98.4127	93.4083	101.809	91.0337	82.8163	110.735	126.297	104.985	94.2388	112.304	112.09	95.4613	104.405	101.296	111.413	106.556	98.1778
PHF21A	113.113	129.377	132.072	111.691	117.506	120.502	126.402	131.491	139.29	106.507	93.5421	92.8329	82.5737	113.169	85.8364	104.129	78.1646	81.8192	101.24	79.9597
GDAP2	100.014	90.6063	103.941	105.155	88.4683	89.3127	94.8754	94.5294	107.96	82.4876	101.573	80.7773	81.6084	89.482	96.8821	101.08	105.798	91.2551	95.218	106.972
MCPH1	54.1256	49.6425	52.986	47.8349	50.2857	58.6158	59.6434	60.82	50.6216	53.3416	56.2077	48.9292	50.0949	55.5411	49.7345	52.3204	51.1768	53.6078	56.3287	55.5919
WFDC8	37.1077	34.381	34.7793	33.4744	32.1342	34.0299	32.7413	39.7714	44.8406	35.4197	38.164	36.7071	39.6061	37.4709	43.6562	42.221	30.6645	38.929	39.592	39.4626
ZMYND11	276.15	302.552	326.252	295.586	274.569	329.563	345.219	311.669	314.742	215.519	268.974	243.585	248.344	213.402	256.255	265.828	239.543	217.065	246.434	241.914
ZNF446	115.872	107.842	119.441	115.988	105.199	112.644	118.075	114.473	114.904	105.216	104.023	109.053	125.127	114.255	119.259	113.173	111.45	117.568	108.449	120.247
TWIST2	88.144	98.2908	94.8628	91.8676	104.117	92.3514	105.206	113.302	86.8352	75.5029	358.78	365.168	383.369	367.379	249.212	266.951	333.563	338.581	416.877	379.176
FAM53B	62.6562	73.789	78.2176	75.6591	82.9988	90.025	89.3243	92.4012	76.7401	70.4343	60.7666	55.3017	69.4262	60.969	90.596	73.0556	72.2766	66.9711	77.1008	81.4093
GOLGA7	371.769	370.42	360.196	368.654	374.028	361.358	402.366	359.851	440.574	397.739	455.67	344.406	362.451	347.234	338.577	457.188	386.977	337.408	472.363	454.943
SH3KBP1	272.158	220.405	148.88	243.118	214.214	180.759	212.41	220.89	173.934	276.286	168.161	153.352	159.007	174.989	177.338	154.61	161.929	187.747	164.923	173.46
MBLAC1	55.251	86.7386	80.3541	75.1136	86.8623	88.1252	78.9001	62.3387	68.032	70.7634	78.8382	72.9583	77.8736	98.248	75.9785	78.6197	81.2256	81.929	82.4482	85.6197
ZMYM3	103.493	150.857	130.37	107.337	118.633	111.693	117.685	137.339	107.5	141.512	101.612	98.4684	102.81	76.1306	112.197	107.889	107.997	104.344	111.249	94.0027
CD300LB	99.6727	83.1296	81.7672	94.5686	96.7346	91.3241	77.4748	91.0184	93.9946	88.4003	96.7625	105.313	100.346	106.624	95.5881	106.922	100.135	110.696	86.2578	102.551
C3orf33	16.3812	14.0684	18.5753	15.9043	16.4233	27.2599	17.6481	22.6308	26.1117	19.7808	22.0879	16.1374	26.2375	13.8492	19.6425	18.1195	13.8635	19.5006	12.4629	23.8671
ATP5S	65.8234	62.2787	61.5318	57.8991	58.0339	65.3357	73.9634	64.226	62.1421	80.0513	81.0058	67.4819	68.5806	59.6071	62.6209	60.908	76.0377	73.1226	70.9707	71.1759
FAM126B	83.5995	87.5798	89.0119	84.1454	74.4792	93.1183	81.3504	81.7839	89.661	91.4227	86.2404	78.3783	78.6073	76.5469	95.5858	88.6869	78.4324	69.0217	79.5293	72.1264
LYNX1	64.2685	68.5115	82.4272	70.193	74.6074	73.3564	62.3691	67.6524	76.2066	71.3596	65.9654	59.4217	67.507	65.0672	69.0384	79.9655	65.0622	67.0912	69.5258	65.8986
SNX32	45.2704	54.6048	51.0279	49.0968	47.6608	44.5376	41.0414	44.7054	50.1663	48.413	49.9774	55.792	56.2944	53.5469	56.6321	53.4088	48.4534	58.6238	53.3676	49.6851
LOC554206	28.2205	22.9668	30.1272	26.2593	28.807	26.3705	24.812	26.2057	25.8847	27.4263	26.4423	24.3017	25.0702	23.9239	27.3969	27.3165	26.7822	21.2004	24.7425	26.8422
C11orf53	70.1707	59.013	62.292	62.0861	66.8255	67.8381	55.7415	55.0208	60.524	58.466	74.3873	57.7134	56.0742	71.8796	66.4036	64.4287	70.8571	63.6544	42.4421	61.0926
PLEKHS1	14.1577	15.4284	15.5894	14.3211	12.2946	16.8302	15.4219	15.0992	15.0084	14.7766	19.3116	16.0424	18.1659	18.3596	21.5885	16.0609	35.7175	19.4783	16.0162	18.2821
TRMT44	53.6274	49.9681	53.3863	57.8834	54.1603	55.2673	54.7228	53.7916	48.3043	52.053	60.6133	60.6053	58.9914	65.5009	58.8719	58.9036	62.9534	59.8761	55.9742	65.6178
MANEA	35.6577	44.5607	46.9527	40.4549	36.21	35.4013	44.5364	36.0385	42.9067	44.0904	48.3214	36.2017	47.1013	35.6533	38.6611	37.2137	43.6988	32.4423	45.1016	34.2781
C5orf46	78.5154	46.4507	48.1069	113.521	60.1344	46.7761	34.8165	37.9883	41.042	45.2892	43.1396	42.0269	40.7936	103.721	32.4508	42.3817	38.9885	40.9385	31.1123	36.2188
IZUMO1	15.4982	16.932	16.4863	15.4205	11.1353	11.503	13.3354	15.2714	18.3091	16.735	17.9379	11.3398	14.2263	14.4183	14.5529	15.7334	15.1782	16.8461	22.1874	15.3724
SH3YL1	278.999	281.047	366.309	216.176	301.961	244.344	311.437	241.011	244.247	226.62	496.639	495.835	753.389	445.597	656.36	467.208	678.169	318.353	596.498	715.097
PTPRO	743.046	495.962	764.223	1480.19	866.974	808.756	728.68	857.594	666.093	654.97	387.592	575.91	555.163	1291.39	479.285	637.927	712.186	555.259	556.459	625.536
GRIK1-AS1	24.9378	22.2361	17.6118	22.3029	18.7379	21.8848	17.7574	16.3186	20.3976	22.4786	16.4838	17.899	20.3295	22.6982	21.213	17.1922	18.4547	25.2572	25.7163	18.3138
ICA1L	66.8597	68.1056	56.1564	55.302	54.7202	59.1687	62.4664	56.8749	56.8481	47.9971	61.148	69.5348	65.7437	51.706	68.8686	58.1901	66.7567	60.5782	59.9895	56.2514
TMLHE	42.5054	38.461	44.5577	40.1258	36.5578	43.9826	49.3555	47.2913	44.9569	47.758	49.677	55.0511	46.3689	46.5314	46.3201	47.2226	47.2177	60.4156	41.8877	46.0367
MEI1	66.7699	55.3639	58.4357	73.839	72.753	67.9729	58.8957	59.5319	57.2884	62.4885	65.4962	62.198	62.372	69.9736	63.4209	71.367	58.9974	63.673	52.8222	62.8039
ZCCHC13	35.1697	37.3543	35.8417	30.4751	35.1091	29.2754	34.2084	31.6706	32.4124	34.0639	34.8269	40.6112	35.2276	30.9432	31.2978	34.7493	33.3585	40.4401	45.0921	32.4092
KCNS2	41.1557	47.429	45.5567	41.4429	44.052	41.4053	42.5269	44.1444	45.9989	42.2578	43.0493	41.4974	45.411	47.8074	51.7955	48.7757	43.6021	49.6353	43.6346	41.4457
ARHGEF10	117.024	146.451	134.182	105.76	110.046	108.218	111.251	113.514	134.343	107.795	95.9851	113.92	99.9928	119.575	125.361	129.161	104.173	94.8226	122.598	93.8563
VPS50	55.5029	54.0387	53.7977	50.6157	51.0628	44.4616	51.1985	48.1734	48.0467	51.1715	56.6745	47.7886	53.4713	51.5338	55.1687	49.0954	47.8694	40.0487	53.5555	43.8341
LINC01869	66.2581	58.776	55.9243	81.7692	77.4258	69.6873	61.7301	80.2225	67.2251	71.7695	65.3895	60.5424	75.1274	76.4448	74.7596	60.5834	70.0946	105.423	75.4826	63.5588
LOC101929497	13.3383	13.91	13.0903	12.1953	12.5148	13.01	15.8545	13.4636	15.5069	13.8534	14.9256	13.445	12.338	13.4132	14.0576	14.2923	12.8307	15.1495	18.2359	15.669
BAALC-AS2	52.3455	40.8701	43.8553	41.8986	44.2661	49.6691	47.1626	42.4734	41.2787	51.0169	42.216	39.6918	40.4139	40.0493	39.9601	50.4942	56.4821	56.475	47.6127	38.8863
CREBRF	224.766	298.247	273.946	287.372	200.346	288.834	246.663	302.485	236.195	90.4217	77.4047	97.4121	92.3575	145.068	112.676	96.4813	93.0627	76.9928	87.6537	95.4433
KATNAL2	26.6946	27.1585	27.0441	28.728	26.0368	25.3746	27.2	29.6454	26.759	33.0166	29.1601	33.7048	28.836	27.4399	29.3868	29.2522	30.9565	30.0675	25.9122	32.3608
CTNNA3	29.6194	41.1158	46.9147	35.9049	29.9239	43.2775	37.2307	40.0161	48.1782	30.8105	25.0137	27.8594	27.0798	26.4838	28.3265	25.6305	26.2243	23.4891	28.4834	27.5001
ZADH2	134.47	147.617	132.512	121.099	138.967	127.762	138.585	126.8	174.4	114.564	121.627	106.956	120.181	152.282	129.581	143.897	110.347	104.841	133.015	133.299
ITGAL	57.131	53.8531	48.6009	83.2413	79.4273	52.5593	54.8812	52.2149	50.1056	38.5143	46.9385	47.0836	50.8453	53.7535	43.3807	61.1139	49.4956	47.3074	59.0946	42.4987
COCH	112.361	119.684	95.4497	90.1773	74.9367	99.7943	90.3547	112.032	105.928	87.6366	84.0718	111.867	79.3184	102.53	94.4962	84.0594	77.9207	81.3534	96.4073	69.5681
C1orf210	20.1251	15.6407	21.1135	26.1529	24.5929	28.1648	20.6006	27.0251	20.157	16.8268	24.0329	21.5935	43.8059	27.1907	23.2158	21.7519	23.9171	34.1782	25.8398	21.7253
ZNF638	317.088	367.3	384.487	341.948	315.648	391.226	360.711	400.786	363.014	256.052	313.873	322.472	312.445	260.348	349.384	289.623	285.934	185.953	284.89	219.609
HP1BP3	421.846	426.055	598.567	485.595	516.75	540.808	490.025	466.436	537.604	357.859	506.151	482.301	438.416	428.862	508.862	461.601	465.612	402.897	503.468	437.493
CERS3	39.4851	33.5571	35.4949	40.5532	42.7813	31.5954	34.4754	28.3495	35.9663	38.4274	37.72	35.4742	39.1953	47.862	41.3949	33.0325	34.5611	35.9485	40.5152	39.9889
PCNX2	97.9207	100.195	85.7653	91.495	91.4138	88.9747	91.7778	110.656	95.7977	74.6336	81.4458	79.6723	65.0467	67.2049	80.8574	80.3511	70.0774	75.4759	72.8641	70.7282
DNAJC5B	49.2835	48.7943	54.0775	54.1796	52.9356	56.4659	50.6903	52.291	51.5811	57.524	51.2404	48.0875	52.4586	54.5772	55.3496	60.8985	54.9079	52.3471	53.8399	49.3066
GPSM1	176.361	206.309	217.261	164.361	195.324	227.855	190.248	219.898	249.926	223.121	243.227	253.48	219.605	253.933	263.905	279.129	214.143	233.978	269.778	235.642
FRYL	119.586	103.569	108.017	118.699	112.469	97.1178	99.7541	108.671	116.44	192.117	122.855	142.229	110.912	113.274	128.415	123.203	113.368	96.3525	119.759	103.023
KLHL29	88.5118	95.3444	75.1741	72.6825	77.2504	60.7122	70.9927	63.3759	95.5556	65.9431	69.5504	74.98	77.4532	83.9857	73.5535	83.1664	69.3985	75.6885	75.0393	61.7905
CKAP2	63.0041	55.9112	39.6528	44.245	55.8465	38.5552	41.5141	40.1588	36.1329	70.2812	183.302	94.6379	124.616	54.7282	104.541	80.5077	113.957	107.957	156.781	130.698
MORN1	63.3876	60.3706	74.9487	66.9641	58.1881	71.3612	67.7375	76.9384	58.4752	67.0465	62.6778	66.1058	71.3123	70.2003	65.5209	65.8504	65.6927	80.4942	80.7412	62.5263
CENPL	41.868	30.4496	38.3669	27.6155	35.0153	35.8259	28.6353	30.8371	29.6576	31.4863	70.8907	37.2262	47.6648	33.8267	58.9875	37.6838	44.0263	75.4698	82.8899	57.75
ERAP2	33.8909	26.7689	26.7423	189.832	142.98	86.8696	119.051	28.6769	27.55	58.789	23.8268	23.5093	22.9115	100.5	54.4844	93.5022	57.4306	26.1254	23.106	42.8401
SSH1	103.997	98.3998	91.4742	113.164	114.675	92.1118	95.5766	102.05	98.4723	79.628	90.319	69.0135	74.7117	85.5289	76.1856	104.164	78.6188	88.0808	87.0287	83.7412
SART3	149.534	180.264	193.404	183.84	165.828	171.165	196.281	198.45	189.469	176.11	202.565	186.37	178.529	156.713	181.17	202.076	179.981	186.358	201.719	183.728
FANCM	42.8703	40.7889	49.2939	36.5599	37.0808	42.126	46.3953	47.1008	44.6036	39.982	49.2716	38.2144	41.7929	32.8596	50.3451	40.0189	42.8118	39.8346	41.5383	41.7031
TRMT2B	51.201	77.7893	88.3947	74.6801	77.2489	95.0148	79.784	62.9889	64.8183	54.2893	63.3352	78.1029	84.0109	71.6689	89.7618	91.8302	101.14	93.6103	92.1163	81.6107
C9orf43	26.2858	26.6665	28.5904	26.6985	22.5849	27.5723	29.0976	22.0006	31.5819	29.4728	27.8982	33.3798	24.9157	24.3212	23.8005	22.8076	25.021	30.5713	24.6785	26.8675
NOCT	45.7772	42.9911	41.9338	37.452	49.1341	38.4403	46.2929	53.2101	53.6298	52.778	46.9444	54.9269	47.8786	53.6227	46.9165	49.9718	41.2952	58.4403	57.6489	52.9979
HAVCR2	49.2845	53.4664	40.1712	77.3118	61.1485	51.6492	52.1575	47.6067	45.5185	45.2678	41.3366	43.6083	42.0143	65.4146	44.3314	50.7813	42.4981	53.341	49.0478	39.6628
FLJ25758	58.9312	51.0519	75.6265	67.94	72.3322	67.8933	66.6309	53.4041	61.789	65.8878	60.6602	76.643	67.7374	61.2884	66.2249	70.3963	60.0292	76.1466	50.3493	63.9466
TRIM4	165.134	151.966	185.642	177.256	171.046	191.747	184.146	163.626	200.408	146.042	150.684	152.145	158.842	149.316	158.683	143.125	159.475	137.743	145.307	158.467
FAM160B1	233.687	248.075	279.775	242.565	215.804	240.68	237.441	236.945	274.221	161.13	218.78	188.974	187.823	234.449	203.309	194.592	199.345	163.578	209.74	201.137
UHRF1BP1L	55.1589	59.8471	52.059	45.9974	49.7288	38.787	42.263	51.9615	53.5771	68.8077	54.1965	60.8478	49.5466	55.488	52.9661	47.8787	48.1465	42.3493	51.8405	50.5521
TTBK2	50.0666	56.2075	48.7865	49.9161	47.2531	46.7445	47.0757	51.2013	51.0418	32.2178	29.3624	40.0547	30.6519	28.1567	33.2091	33.2072	28.6208	30.118	31.1326	29.5677
CYP19A1	24.7186	25.5922	26.3162	26.0649	23.3488	27.0331	25.6937	28.7613	30.2835	53.0875	22.611	24.102	26.8606	24.3832	23.4133	24.966	27.5483	27.0003	24.7524	23.4519
WDR49	16.629	23.1643	18.5026	22.4631	20.6401	18.4146	21.5029	25.9762	23.4477	22.167	23.6223	37.0065	22.4733	22.2179	24.0278	21.2816	22.3614	20.0142	18.7417	24.4195
NPAS4	37.9524	42.2628	38.5705	42.5516	36.0329	36.075	46.1594	36.3618	43.0133	32.209	33.137	37.1156	33.0634	48.406	36.7659	40.5848	35.7843	38.4647	42.9789	37.1251
SVOPL	16.5077	14.3193	20.4167	19.8773	15.4261	16.6053	14.7823	15.166	20.008	20.433	19.8657	19.4692	23.3449	19.3644	17.8005	17.3313	15.0455	23.4397	16.1483	17.4502
LHFPL3-AS1	17.2031	14.9342	16.7786	18.5843	18.357	15.7189	15.9062	19.1676	17.7053	15.3779	18.0723	16.5094	15.8028	22.9873	18.3377	18.9935	16.64	20.2844	18.7493	17.8999
HNMT	273.144	270.997	253.467	281.768	353.791	234.007	296.352	218.842	242.526	169.25	175.588	173.027	186.902	325.631	174.062	212.048	182.327	156.839	182.941	154.148
LOC91370	30.9553	26.0381	32.0617	33.4113	32.143	28.1648	33.9348	27.5696	27.5256	30.1461	31.2863	34.1499	31.9622	36.9546	30.3391	30.0237	32.9176	28.1815	27.5032	29.75
ITPKB	75.57	77.732	74.8646	87.0926	67.8855	87.8485	79.4899	95.5838	91.0781	54.6824	70.56	145.147	72.5113	93.5649	71.7925	91.8576	77.239	81.3349	73.8908	70.9294
GABRA2	11.4709	11.8959	10.812	11.7465	12.9318	11.933	11.1884	11.7186	13.4979	12.1891	12.0081	11.6516	12.8383	46.4584	11.1735	12.1035	11.5473	12.3425	12.0673	11.4512
EIF4G3	134.268	154.44	112.83	109.51	149.459	97.7793	123.444	126.735	122.613	157.147	117.612	135.511	128.285	95.5644	119.712	116.948	108.172	104.048	121.088	96.6339
SUPT6H	101.688	108.495	100.437	93.8963	85.5596	103.387	94.1856	109.2	107.167	109.209	91.766	77.3587	85.3641	77.1798	78.4726	91.9367	77.809	88.4809	86.9576	82.1531
RNF170	107.425	119.467	128.414	101.706	125.687	111.867	134.388	123.625	116.278	119.043	112.503	94.6893	119.332	122.643	128.025	107.268	111.492	111.544	112.051	113.349
PGLS	177.971	153.507	206.459	200.03	211.071	197.436	207.322	204.609	206.783	297.213	238.903	215.14	264.741	249.124	264.933	199.597	255.092	309.55	298.273	312.804
TRMT61A	98.1531	98.1561	94.5571	97.714	104.463	115.038	93.3495	97.8739	99.6001	106.09	107.109	101.352	105.596	115.817	98.3675	108.858	99.9088	110.43	98.6357	107.275
RPS6KA5	77.1738	76.9897	88.3146	78.4665	54.555	80.0553	71.3841	100.72	70.0615	41.5151	87.932	97.9758	108.17	273.607	133.01	99.6122	97.4769	94.3267	78.8842	117.801
NFS1	68.1654	75.8939	83.8271	87.6022	72.8258	72.4914	70.5823	74.4799	86.6779	96.3117	86.4681	70.0432	82.0016	70.2775	82.9805	80.6311	79.0351	78.6038	93.3173	88.5237
HDAC4	112.542	85.9039	122.349	105.028	83.3305	113.219	123.793	112.426	113.306	81.7294	107.931	76.6221	87.6178	91.3172	107.531	98.1908	116.036	100.001	89.5432	113.519
DYNC2LI1	109.087	114.175	120.335	101.568	119.084	107.977	112.711	111.374	109.679	70.9995	111.721	119.273	128.042	141.534	135.374	90.3656	108.128	71.8392	92.8939	77.5302
DOCK2	54.3756	55.9028	32.4157	86.4902	45.6312	51.5041	51.235	48.6155	37.6412	33.657	30.4282	35.4543	29.6348	35.5654	32.7593	37.3945	32.5638	36.6127	38.7151	26.0794
CANT1	144.237	134.838	137.31	133.676	143.601	126.122	131.094	132.346	150.047	183.917	191.223	143.215	257.754	209.779	181.134	183.555	192.619	241.001	188.625	225.294
STXBP4	27.0503	23.437	23.0183	25.0855	20.5239	20.8116	25.8957	26.5316	21.2284	23.4742	25.9567	27.8444	25.3456	20.6178	23.9611	29.7424	26.4383	28.9819	30.6474	24.9443
LRRC18	38.1778	34.6457	42.1553	36.8383	37.5173	36.5066	36.2243	34.5702	34.4359	30.386	44.7688	44.3723	45.0232	37.609	48.751	40.6159	46.1602	44.1823	41.2139	46.816
SLCO4A1-AS1	80.8242	86.6716	78.1866	90.6201	86.0218	81.8723	78.3379	65.0519	71.2135	95.4085	93.3092	72.1496	96.9135	89.5276	87.7633	86.8661	80.5345	78.4147	80.1371	83.0748
DNAJA4	79.9687	77.6709	81.0451	76.8278	76.3169	80.6458	76.3101	66.4268	88.03	104.392	111.256	144.726	96.4068	95.0354	86.0461	73.156	96.8544	81.4097	82.3121	98.063
CYTH4	97.1844	86.4214	96.685	99.8734	103.717	100.967	92.1868	94.1284	99.3915	84.3742	73.4067	80.284	62.8813	87.803	82.9396	84.8485	73.3212	82.1879	86.5918	78.9801
FARP2	83.0815	87.6527	89.3	71.4079	81.1173	74.9866	81.0263	81.1387	88.847	92.5581	92.3215	88.6615	82.0346	82.2176	81.6908	88.0593	81.6029	88.5991	83.2191	96.0964
COG3	79.6042	72.677	80.4522	72.2842	69.5474	66.3854	73.4368	70.2276	70.0345	78.3586	90.6951	71.8369	96.9532	78.2578	88.6824	80.221	72.7003	69.6272	89.4947	80.9401
DRAXIN	29.8598	29.7911	27.6624	30.1518	30.8318	24.713	29.0572	28.8434	27.4726	24.4845	32.5546	29.1459	27.2034	36.0926	30.9676	33.1532	28.7413	32.3985	28.8197	29.1616
HELQ	58.2293	73.6523	81.2628	64.3551	67.1132	82.7708	76.1406	73.7636	71.9595	59.7224	61.9667	52.9755	60.1334	53.5122	59.8812	55.8646	57.8878	48.5464	54.118	61.5888
STAP1	24.5713	23.7247	26.777	25.241	21.5103	21.4681	25.5078	19.9625	23.024	19.9523	24.1898	20.5501	20.6095	26.4122	23.6515	24.7153	19.6988	32.8453	29.8707	20.6067
GIN1	67.695	58.4757	66.4492	59.4134	48.8293	51.6902	71.4019	56.4153	74.7585	80.1165	77.7611	47.0561	66.4569	59.8594	53.62	56.9594	71.0511	58.7093	86.0605	59.6628
GNB5	132.77	175.61	204.914	125.541	134.693	138.18	146.566	118.2	144.901	90.6826	134.908	139.701	124.914	166.841	92.5958	115.927	118.379	114.904	125.003	113.646
CDKN2AIPNL	46.6584	45.1307	50.8531	39.1874	42.7228	54.2995	39.6792	48.9504	40.3583	81.9123	59.4461	47.051	71.9621	38.8001	51.3919	55.3879	64.5485	76.0376	64.5904	73.4409
ATP23	39.0235	42.863	44.8422	49.2934	44.8872	42.3099	36.8262	38.4378	55.8955	44.0992	59.0149	59.9216	63.7312	41.7578	65.8758	47.8448	55.9183	58.9032	48.2917	45.3154
DENND4A	80.7048	111.647	117.421	79.9258	104.19	94.8357	106.905	80.8761	97.9262	93.1433	82.7526	71.9022	77.3458	102.319	78.3031	74.7958	66.7737	66.4409	74.292	67.3562
SIAE	69.7017	43.7371	49.6927	59.6211	61.4911	48.6578	59.0595	48.3224	55.598	75.5745	83.1276	63.2958	80.6351	105.23	82.5961	64.7463	71.5836	75.2185	80.8938	76.0708
GINS4	31.5421	28.6004	29.9821	28.1727	29.4502	34.3983	27.4254	29.6085	28.2532	34.4407	50.4395	59.2684	58.013	39.6573	54.3431	40.0818	59.0696	82.8895	76.3126	61.7777
FCHSD2	159.242	186.419	173.778	153.594	151.053	135.021	158.747	140.437	167.629	126.621	82.0794	77.9768	77.5342	68.8731	71.5407	93.0383	82.2288	62.4736	76.5556	76.0158
BTG4	16.8392	17.0785	16.2228	15.7513	15.8789	14.8523	16.8206	18.408	14.0341	15.2873	15.4073	19.4174	18.3697	20.4624	19.3841	20.8131	18.1325	15.6549	15.8237	19.4046
PPP2R5C	141.349	150.481	135.216	139.977	138.358	141.848	143.942	144.121	140.11	116.525	164.232	149.023	146.407	134.883	147.96	155.192	148.73	120.475	150.876	143.771
CALHM1	45.2778	48.1035	52.8105	42.3005	48.1689	47.9008	44.8102	55.1184	46.0592	54.1129	49.7014	70.6199	40.835	45.4736	50.9827	62.0928	52.6298	53.2933	46.2511	53.8614
PKD1L2	37.254	38.7006	40.1566	40.245	49.0863	34.6942	39.6157	36.0593	38.7466	37.8315	75.3651	70.4038	102.67	69.1295	183.606	86.8699	68.0262	68.3223	69.9226	127.837
NR1H4	47.7009	84.3611	84.2384	61.899	37.5362	53.5227	55.8537	50.6943	68.0313	46.2467	18.7671	17.1043	19.5693	21.4555	18.1811	19.8784	18.0671	18.9865	22.2635	22.2239
HACD1	70.0208	57.6306	59.6069	71.6467	60.186	58.1555	49.7031	54.7889	55.0054	69.3792	87.0546	89.6406	90.8518	61.1877	76.0578	55.9088	89.1166	137.721	67.8558	105.72
PDE1C	37.1609	30.7324	50.3123	34.2327	30.0301	37.3277	38.9457	45.6542	42.1554	33.2317	28.881	29.8117	29.8826	36.2546	35.286	30.3719	30.6093	32.6248	26.2558	27.9758
TP73	42.5149	37.6879	44.3746	48.2584	46.1383	45.4831	46.8523	44.8302	47.1958	47.9213	45.8444	49.8795	46.0889	51.2956	38.3937	40.0619	52.1646	53.5463	49.9977	46.0239
NEK11	63.6163	90.6009	67.5902	61.544	66.5305	70.5279	71.434	61.4805	59.3702	54.6194	70.3734	69.2793	63.0846	52.484	80.9496	55.6398	69.4768	68.3767	57.4818	75.8986
LINC00656	33.9452	33.5649	36.5335	33.7418	28.576	31.1519	34.028	29.3365	31.9875	42.841	31.2896	37.8851	34.4349	45.2648	37.5224	35.7241	36.9856	40.5056	32.4792	36.2428
TRAM2	236.345	249.858	249.813	221.234	254.941	208.877	181.36	207.179	266.679	257.452	170.462	144.526	151.146	198.928	167.935	217.184	143.52	197.513	206.42	159.571
PADI2	49.7701	40.0383	33.1473	52.7525	39.1983	49.5283	57.163	39.2704	38.8148	38.6943	31.3028	32.4111	33.6197	38.411	29.9236	35.219	40.5247	34.5912	38.452	41.0009
CST9	33.9452	38.4445	44.8947	34.2739	40.0695	36.6255	29.2588	32.6732	37.8914	31.3061	27.9113	32.7308	41.8118	34.2815	36.5571	40.8772	31.5883	39.4061	37.7595	30.1155
VPS29	267.377	234.14	220.849	239.514	218.756	225.188	230.248	248.346	235.679	278.012	326.301	221.817	263.391	275.865	233.48	217.465	240.311	309.07	284.331	278.172
ACTR2	274.675	281.095	241.188	274.865	295.549	236.267	291.021	229.326	264.592	373.522	402.695	318.217	360.569	325.982	310.253	323.628	346.221	279.146	308.011	330.98
AZIN2	97.8928	95.4471	102.14	90.0777	87.5771	104.368	87.4402	101.615	102.927	73.3207	87.3444	89.3989	72.5771	80.6254	83.3977	79.1789	85.9834	88.4703	90.8868	83.68
NELL1	19.8075	24.8783	26.5392	27.2763	28.6356	23.8216	29.6372	24.6357	23.0454	25.2329	22.481	23.2054	24.7564	29.6185	24.6327	25.0146	25.3589	28.7589	24.6767	28.577
UEVLD	95.0967	91.9516	96.7965	95.724	98.2567	97.863	83.8798	81.5112	100.924	132.425	132.6	96.6241	134.746	134.289	105.86	101.104	115.521	99.9164	108.061	114.475
LYG2	29.3708	19.5608	24.1659	24.7067	22.0797	31.7615	23.0244	24.537	27.6661	22.6237	25.0982	31.4069	26.8647	22.9526	22.2116	21.6131	30.0973	29.5832	31.9598	28.3731
TCTE3	20.4497	23.1322	27.8812	27.5378	21.4013	24.4723	19.9451	25.0846	22.6339	25.9183	24.0666	24.2174	21.7673	23.8325	23.5469	25.6819	23.9053	25.0503	22.7295	24.6736
CLEC7A	46.3308	48.8556	30.338	69.7249	57.8905	39.4797	54.3771	46.4026	35.0049	28.4051	29.4799	31.4031	26.3088	29.948	32.0126	28.7369	28.0585	27.7349	33.3696	26.6872
TK1	57.9307	43.5616	46.6386	44.3848	43.4976	48.0054	42.6547	50.1681	48.4154	63.4499	244.419	101.928	146.946	70.9831	110.524	101.539	126.474	240.606	193.464	181.862
RCC1L	76.7331	85.6664	94.0962	80.6326	86.1616	84.5071	83.7563	93.6479	95.4006	96.0952	82.4589	71.8569	77.8794	86.8957	77.2336	83.135	79.1556	88.0742	87.5457	88.3193
CTNNB1	590.09	840.764	629.695	630.015	688.295	498.011	642.128	511.192	671.351	505.522	471.16	536.373	554.145	532.37	598.992	492.047	521.466	368.031	499.107	457.4
OSGIN2	38.6442	42.3956	65.9564	35.3482	40.1401	49.1646	54.1591	42.868	46.6525	51.4113	30.0446	30.7202	29.7011	44.5722	30.395	42.6434	34.1477	33.0992	36.0086	30.2098
TAF5L	85.2576	89.9409	103.08	104.546	84.4146	91.5214	88.5281	92.5303	102.183	100.293	98.0711	81.0633	100.699	85.3857	95.9967	102.387	94.524	96.3377	108.646	90.2565
APH1A	140.901	162.16	138.737	155.055	157.278	161.641	187.318	146.127	167.174	124.137	164.738	159.884	184.932	166.531	174.161	167.88	191.784	223.465	172.383	193.058
SPOCK3	11.465	13.1918	15.8192	13.3276	12.3561	13.7318	24.0417	14.064	14.0291	13.0718	11.1786	11.2188	11.7561	13.2699	11.3498	12.531	12.517	13.0151	14.1358	13.7907
GGNBP2	171.079	167.3	173.822	154.616	153.691	180.111	190.641	176.277	185.639	134.66	136.173	135.173	147.248	135.71	153.825	136.101	134.367	131.478	133.375	138.509
ATF3	189.253	502.698	113.52	124.761	187.771	231.847	251.017	403.707	427.123	165.521	196.353	1609.13	215.728	748.402	527.926	299.598	166.283	76.3164	259.562	148.405
FBXO7	250.374	233.896	290.028	286.442	259.651	312.631	280.663	293.432	288.007	289.945	282.031	293.773	296.059	254.139	274.685	315.739	269.249	275.281	294.324	303.942
FIP1L1	124.632	147.27	144.54	127.364	115.299	151.205	140.327	151.882	136.684	114.997	120.447	136.66	106.459	91.0188	105.405	110.103	90.6185	76.2125	111.061	89.9061
NLGN2	122.17	98.7123	129.45	115.762	126.079	119.387	108.356	128.524	126.686	115.988	107.985	109.314	110.583	121.187	120.162	125.068	107.339	118.435	126.246	104.081
DMWD	151.8	160.681	160.586	166.627	179.061	180.141	169.276	193.103	184.786	168.855	162.283	162.97	173.091	178.866	196.661	168.19	174.224	161.692	193.578	176.201
SMIM11A	82.8885	82.3323	93.4366	86.0691	87.2669	92.7641	83.7131	70.636	74.8379	68.3579	79.5418	64.1522	73.2874	55.1818	63.3493	73.8753	69.0007	54.7459	84.143	76.7806
ZNF146	251.339	290.395	317.221	257.262	292.598	326.775	309.452	281.679	281.141	272.059	384.896	377.988	316.11	323.782	369.211	397.579	327.806	216.425	311.124	285.913
REG4	26.772	26.6716	26.0081	28.771	28.2576	34.1468	30.9116	29.7027	34.9658	29.4187	29.5248	29.7089	29.9843	34.2704	32.8798	34.0819	31.9331	37.1448	33.054	32.6621
KIAA1217	119.273	102.862	95.3968	104.82	166.48	105.131	97.0962	89.0443	96.246	64.419	90.5196	104.913	82.63	101.562	90.9514	129.535	95.6187	88.7767	82.0208	79.1371
KIAA0513	75.2176	68.0358	73.7164	71.4639	77.1874	67.0732	68.3404	72.0906	79.9353	87.9673	53.7115	46.2068	52.2574	99.0431	51.7985	60.4356	52.0655	70.8605	54.9723	63.4359
WAPL	116.38	153.985	137.072	132.801	109.505	125.883	126.126	145.781	137.075	134.361	174.724	146.677	152.419	142.616	132.119	144.015	143.344	123.191	181.285	136.255
BEST1	82.4594	74.978	72.9591	90.2086	65.3626	73.1282	83.1796	78.8925	76.6405	83.4637	61.7696	55.2413	58.9709	63.2469	67.8357	66.0932	64.749	68.8169	60.5024	58.2836
SLC35F6	148.66	149.008	130.736	160.51	138.072	124.43	139.166	134.232	118.946	210.955	143.098	140.032	136.01	171.487	142.005	145.102	147.653	154.2	147.866	151.097
ZNF85	99.2923	80.0914	122.22	84.2522	86.0158	96.0533	97.0438	95.259	94.3114	98.0701	106.098	78.0542	108.278	77.8568	100.475	97.0378	83.9477	92.6757	87.8733	84.5742
JPX	118.661	107.582	121.589	111.198	93.9539	157.887	126.737	131.543	89.0309	95.8758	90.7983	110.736	110.958	61.2578	100.977	74.0567	96.075	56.0564	83.0827	53.269
DNAJC14	43.6013	50.3072	49.3653	46.0142	49.23	42.1224	44.2126	45.9168	50.7213	62.3064	85.5084	71.4767	95.2364	84.0129	82.1312	68.6609	77.1643	72.4452	77.4259	90.7164
HILPDA	211.916	526.426	158.019	178.231	257.037	169.561	154.871	169.837	187.036	166.785	205.936	872.317	229.325	786.91	236.252	226.919	202.378	240.415	242.438	216.405
HNRNPLL	98.9773	137.011	122.785	110.068	105.555	115.875	102.771	103.725	110.892	127.866	132.479	153.309	111.919	114.94	108.736	115.645	114.968	110.279	130.667	126.755
LINS1	74.391	52.4223	71.52	75.6844	73.8397	78.0249	67.2782	65.3112	71.1699	63.1909	83.5384	44.1696	68.0748	66.1759	81.4978	68.7459	67.2787	68.3173	72.4668	70.7368
CFHR3	23.5154	16.1569	17.3067	16.0249	20.1449	18.7483	20.9203	19.7328	17.6284	19.165	19.2442	17.28	20.5354	17.3637	19.3581	20.5729	19.3975	27.3402	22.5748	20.5947
ST8SIA4	31.2169	29.6533	17.5313	35.9767	32.7204	21.0171	31.2733	25.5618	24.7748	23.2758	21.0525	21.5605	17.9123	23.5434	18.9041	23.6352	19.78	19.969	21.3568	16.9029
DNAJB9	200.264	276.283	181.823	189.269	205.826	159.173	190.711	149.313	160.192	305.581	214.922	215.304	283.814	390.395	208.264	249.668	184.154	161.5	218.068	221.404
CRTAP	368.566	310.618	361.539	427.42	409.053	356.761	360.706	298.766	378.042	263.995	316.269	301.802	342.915	318.884	356.053	332.227	345.669	326.731	336.796	333.249
METTL26	139.283	142.314	139.524	147.044	148.709	164.373	142.74	140.687	131.028	157.534	154.701	138.211	146.711	162.919	136.252	161.065	146.073	176.296	155.369	164.164
ZBTB44	243.896	315.783	314.537	277.973	256.714	276.507	288.079	323.517	300.397	151.642	193.325	198.948	176.747	209.754	229.432	215.833	221.768	147.135	203.324	209.631
ANKRD13C	67.332	79.9977	69.1652	58.8749	67.7947	65.3924	59.4561	64.9519	70.2443	86.0051	73.4097	61.2123	70.6363	77.9485	75.051	61.1361	64.0672	47.2422	64.6405	53.742
PHF20L1	106.096	117.472	101.888	104.254	97.1324	102.432	93.7215	126.501	112.895	104.579	109.22	101.457	91.643	92.1367	101.657	99.4071	102.02	84.3806	98.6784	82.9688
SRGAP1	112.722	104.724	105.691	116.071	99.8048	114.102	99.3508	124.916	120.936	95.9408	58.9586	55.1731	59.2606	76.2691	65.3616	81.393	61.016	64.3165	64.476	57.3016
MOXD1	127.625	69.2821	40.9048	124.495	95.8451	54.0812	73.5221	71.5518	45.4428	40.3045	223.456	205.704	173.504	190.67	261.122	466.771	178.723	175.381	333.212	192.967
C19orf47	74.3382	74.3892	64.0644	65.9482	76.2432	72.5438	72.1612	82.2507	76.9626	69.5337	80.8251	77.3975	74.1175	71.6459	70.6633	72.748	78.5484	68.8486	64.5677	76.9453
ZNF808	29.8996	25.6833	25.0932	25.8694	26.8115	32.4129	35.5839	36.414	28.4594	23.5008	35.6611	36.5171	35.0209	30.0389	43.3794	32.9468	44.043	33.8079	35.311	30.8874
HEATR3	40.2651	39.2342	36.6069	49.6691	43.6395	47.5522	39.6359	38.7938	36.0443	97.9355	66.3295	55.7693	75.5119	45.7089	66.9837	55.7198	77.8414	59.3432	69.232	73.1119
CARD8	94.5993	62.3961	68.2637	108.823	87.886	89.9829	81.641	85.3959	98.1497	80.7847	79.6349	67.8301	73.2837	66.2878	87.9848	66.6442	79.0337	64.6998	71.1529	72.0218
ARMC10	208.678	252.482	258.511	216.038	257.291	239.446	252.976	231.754	247.807	226.252	289.793	208.82	281.984	221.439	227.171	234.165	273.582	226.64	265.671	273.133
EPB41	84.5033	70.0491	83.9723	102.834	77.1856	85.4488	80.3418	86.896	91.296	65.7397	71.0319	76.4222	73.2663	70.8585	62.4842	64.543	76.1247	81.2323	71.3221	64.5338
SAR1B	87.4178	87.7492	79.3206	90.887	82.6635	72.9794	81.1757	73.3221	80.5083	142.111	111.701	99.0917	120.169	108.735	95.0121	89.6621	105.6	103.205	99.4495	100.993
TMEM37	109.522	118.794	107.033	133.629	125.561	139.209	123.645	115.419	118.277	134.168	137.056	113.308	150.368	356.938	126.486	137.81	136.574	157.136	154.822	134.162
GFOD1	77.8428	53.6397	60.2453	72.2826	58.9889	65.779	61.0562	67.7431	79.5253	60.8397	50.1946	42.7153	48.8045	65.9669	41.1447	52.8706	45.8498	55.8499	48.3765	41.7302
ATF6B	49.5087	57.4006	71.1319	56.0829	58.609	62.1991	56.2169	48.5944	55.6382	57.6656	59.3951	56.7207	53.7414	51.7604	59.4462	52.6679	54.3399	58.435	49.1803	55.3304
CEP70	58.7501	66.7912	67.697	56.3553	55.3282	61.9757	74.9378	67.0149	61.8447	47.2993	111.73	113.669	134.717	71.9729	123.319	78.4025	95.8024	78.9835	91.3821	118.533
SERPINC1	29.2734	27.8423	27.1489	35.1915	30.6676	33.1288	31.9541	27.2	29.6999	26.8171	27.0748	32.4209	35.6979	30.8575	32.0297	29.6519	27.6161	28.9646	29.7095	31.9754
THADA	56.939	60.0258	62.5685	55.8209	58.4639	59.2321	60.4434	64.0167	59.7977	64.6148	70.2408	73.3752	72.0105	63.226	66.3006	76.1588	79.2223	76.256	76.1135	69.7487
MTHFSD	39.8765	37.4204	38.9602	38.1251	41.3753	34.5623	41.5678	35.5435	36.0617	40.0684	46.0916	40.2174	42.4064	41.6024	44.7919	40.1855	43.952	45.5984	49.6857	45.1974
RAD51B	31.8097	32.2069	31.7563	31.0806	29.3323	37.0561	35.4094	41.6306	30.7248	32.2065	27.5435	32.3767	30.2755	32.6221	30.4094	36.3676	34.9499	33.0143	33.368	32.3417
PPA2	229.688	231.617	190.342	194.113	185.889	194.642	213.622	192.748	188.683	277.379	282.74	234.668	295.219	224.772	245.279	280.615	284.587	252.386	275.605	297.304
RGS7	25.9831	21.2619	26.5408	23.8398	25.4987	18.3177	23.3988	23.7212	21.6462	18.0082	27.1454	22.39	23.1234	19.2566	30.7533	27.1234	23.3276	27.7314	26.3148	20.1317
TSC22D4	65.2683	73.2657	88.2454	80.6939	77.6879	66.2064	78.035	83.2269	87.8758	87.2787	63.509	72.9113	70.7996	81.5604	83.3709	79.2343	71.8748	61.7744	69.0452	71.7723
OSCAR	30.3992	28.0512	28.4043	30.6693	30.7679	31.1098	27.2015	31.6249	24.0507	27.0126	24.5123	22.8698	26.5694	23.2426	23.4005	26.3059	22.6267	27.63	19.754	27.9249
NAALAD2	25.8633	26.828	27.4211	22.6776	34.7668	29.1015	29.8337	31.4006	25.8273	16.8763	29.3235	26.7251	33.7212	70.811	43.0467	29.8271	29.658	19.1574	36.7689	22.3694
PIK3AP1	69.3958	66.9731	69.6392	94.9868	81.9131	65.6619	96.4989	72.5751	74.0171	49.8567	41.1666	41.3188	35.261	48.8839	36.503	47.1074	33.0127	38.6559	42.1363	38.2061
MINDY3	129.022	136.051	136.421	110.022	133.144	131.1	114.391	109.302	124.165	132.906	131.6	126.193	145.355	135.46	142.243	124.613	157.146	85.5955	108.747	124.024
GHITM	430.156	455.616	432.348	437.734	465.415	454.297	462.228	394.78	417.864	712.564	490.56	399.814	440.588	534.474	421.066	404.451	454.642	361.702	439.457	415.345
WWC1	51.0548	60.1023	47.6026	47.5747	56.9963	45.448	56.0412	46.6986	48.4905	67.8204	76.451	81.2059	79.761	96.3896	66.4517	71.4948	81.6648	85.7629	74.0407	81.2796
ACSM5	38.9089	45.7864	38.8865	49.7352	39.393	38.1114	39.4948	43.1049	39.3479	38.7976	38.1735	33.622	37.3631	35.5499	32.8057	39.373	32.6613	34.6101	32.9303	37.1328
LINC00537	86.2886	83.0675	86.0701	96.6973	97.5809	92.2803	99.2316	84.8336	85.6702	94.8097	97.5043	89.0584	91.4232	88.7882	99.5043	90.6723	88.2708	86.5422	94.1265	98.2234
GSTCD	52.8352	54.9066	52.6118	56.8755	62.206	52.9029	68.4358	55.9444	58.1633	58.733	99.547	84.6496	73.1122	64.3672	67.9766	74.0377	70.9941	73.1034	69.1529	69.3018
CD80	31.4678	31.71	28.7288	35.4678	30.9654	31.5399	31.5303	27.5672	33.1727	33.8796	25.6018	34.4128	32.6039	31.9397	36.6625	35.6876	31.807	33.4964	33.3861	30.6481
CNNM2	75.1148	78.68	107.761	82.1365	84.1122	82.4661	81.1075	76.9969	89.1961	71.8805	64.8908	72.0362	68.2769	60.8878	67.9414	73.3631	68.6477	64.9588	78.2758	75.3309
OLFM3	10.668	10.8451	11.7748	12.4203	10.1863	11.7912	11.8862	13.4552	12.0496	12.6581	12.1937	10.4256	14.0543	13.4558	12.2913	11.8831	13.0321	12.3106	13.7696	15.1341
VSTM2A	17.0004	15.05	16.2225	16.1682	14.1873	16.9531	18.019	18.922	16.6017	17.1038	16.6575	16.8619	16.8151	18.9049	18.7549	17.3851	16.5443	19.6829	15.8868	18.201
TTC12	60.9615	57.1722	77.3285	60.7469	53.6588	52.7265	49.8197	45.7373	49.4597	48.2654	66.2806	68.1616	71.2692	55.4001	63.8508	61.8134	59.6168	58.4085	58.6542	62.921
C2	122.548	100.273	70.319	95.9034	108.533	78.3166	87.1024	72.9007	95.3172	52.5415	50.5741	51.4436	46.6097	74.9207	61.5359	48.1489	40.024	54.7095	56.5107	39.5137
DPYD	148.722	131.751	126.541	171.381	185.275	128.537	135.205	133.797	119.505	106.589	47.6745	43.4944	59.5389	87.4661	48.6399	55.032	48.0348	46.8642	54.3392	36.1224
TMEM126B	261.758	279.279	261.634	260.554	311.335	224.105	255.59	251.855	267.689	299.579	316.326	222.192	248.6	234.082	215.241	238.796	243.119	240.467	281.166	277.118
RHOF	59.4023	54.397	51.5856	60.3912	56.6715	51.9589	61.3585	54.9431	49.4533	57.3042	67.1987	64.1912	65.7131	56.7123	54.1878	62.1593	78.9531	76.294	69.8331	76.135
DNAH14	19.8241	24.4607	21.8842	18.7028	16.7302	20.4093	21.7474	21.4363	19.7124	18.7052	35.0209	30.589	24.7027	18.1259	18.8358	20.5959	25.8076	19.9333	29.0134	23.6061
GPRIN2	50.1675	59.4396	47.7899	50.0042	62.8802	58.8557	46.712	53.6579	62.5697	53.0945	52.563	50.8391	57.0314	55.3238	49.4946	55.122	45.613	59.9022	55.7259	56.3195
SLC25A48	44.5377	39.3996	51.1863	45.7338	47.477	55.7675	55.1035	44.5908	41.3915	50.3153	46.0153	50.6011	57.305	79.9556	49.958	44.6752	49.2101	62.0072	44.2261	53.6701
SPAG9	228.934	257.948	248.686	223.544	251.133	253.95	217.954	235.014	230.888	165.671	221.854	252.847	202.58	204.284	228.776	250.464	218.973	203.443	219.01	204.684
MBP	112.416	88.7432	85.0219	87.7313	83.4551	97.4776	115.701	102.895	87.2753	64.5701	90.1283	84.2717	99.5901	75.8245	79.4765	79.5867	87.1836	104.768	81.8001	99.0214
APOBEC4	25.634	24.8528	31.0674	26.3419	27.2024	24.3544	24.336	18.8952	18.134	30.8255	35.4135	36.309	31.2751	36.133	28.8593	26.3367	35.4802	25.165	26.8099	25.822
FAM13C	90.6189	135.968	143.33	98.2878	81.4154	97.419	94.5616	91.7412	87.1099	47.4153	30.934	47.0552	44.5239	52.1301	71.0337	36.7424	46.0273	31.8679	38.9797	28.4108
WDR20	47.3597	47.7124	56.7958	48.6518	49.9805	58.2191	59.8073	50.6591	69.3788	65.1672	58.7278	50.6937	55.0452	61.0045	56.3841	53.4349	52.3833	48.4477	52.1824	53.7936
CFAP97	121.323	137.084	120.937	113.738	111.595	98.4574	114.407	116.324	116.269	128.957	100.693	122.421	98.1988	113.749	109.853	109.802	108.386	83.5212	92.5165	94.1375
YIF1B	99.3222	84.9874	90.9078	85.678	92.8431	72.3239	94.249	86.0807	90.3301	145.766	128.441	104.384	130.955	117.322	101.987	102.905	139.58	151.539	131.807	145.38
SETD6	101.509	88.8432	95.9406	88.1871	84.3161	108.034	104.459	117.322	104.848	85.8978	113.799	103.527	106.587	91.0647	124.954	94.8415	118.486	98.778	118.179	109.104
ATP11B	79.1081	68.5972	77.9451	68.5658	81.0307	75.075	67.8148	58.4397	67.839	78.8983	70.4887	74.8788	72.6628	85.3546	72.6412	75.8609	63.9156	66.5588	64.0754	57.4924
DCAF5	134.132	127.642	124.348	118.869	119.283	121.039	124.336	124.163	135.103	106.394	112.543	120.49	115.9	106.675	122.784	126.37	116.08	105.505	128.034	111.813
GPR62	60.9261	67.8946	58.6174	62.7842	68.3974	74.3225	55.7369	56.1798	62.2856	83.0334	78.1557	61.6396	62.9037	84.7878	69.9621	65.8387	66.417	82.88	52.8352	66.3344
PGM5	164.331	239.429	194.432	151.537	133.447	97.5498	160.035	103.144	151.415	38.709	35.3058	33.9792	49.9298	55.5399	42.0865	43.492	42.3535	36.5022	61.0054	29.8658
SPPL3	153.712	157.005	177.07	159.924	135.471	161.635	168.236	200.315	170.697	117.868	151.066	155.586	152.048	137.848	178.606	171.465	149.521	142.242	162.478	150.663
KCTD17	81.1668	91.6516	89.2575	102.613	99.3765	87.3801	82.871	82.2894	78.3904	95.1926	86.0547	95.9477	87.2424	88.8722	86.7369	92.1361	85.4561	96.2481	91.4483	85.3205
DYNLRB1	282.585	235.12	264.131	275.33	265.428	273.771	282.448	270.775	287.537	282.014	272.64	253.074	296.285	383.497	258.91	268.677	288.146	317.576	303.079	324.336
CELF2	278.839	237.086	335.37	278.452	172.22	335.091	275.139	299.755	291.044	140.057	75.8566	70.333	113.517	103.32	76.1087	96.6673	97.3918	91.9912	95.5973	57.9789
APBB1IP	56.3018	43.1208	38.7195	79.7421	63.8789	46.9567	65.9656	62.558	50.9574	45.131	38.1414	35.2295	36.8407	75.9907	39.7623	43.244	45.411	44.0039	50.3371	37.5145
SUV39H2	44.16	41.1148	33.982	28.0495	37.4024	29.2106	39.6329	36.1399	33.9306	61.5337	81.4203	57.3156	67.7927	41.0322	57.3841	55.8338	62.1372	83.1959	97.959	76.4853
CYB5R3	821.512	772.735	993.57	955.102	847.283	758.66	902.323	743.618	1004.28	966.314	803.533	585.816	691.161	812.714	612.013	660.027	616.57	744.443	816.356	620.445
BPNT1	55.413	67.9839	64.6385	56.5483	55.9757	57.4362	60.1749	47.9972	58.6404	82.1187	74.0089	71.2814	78.668	81.871	80.2322	67.1623	77.8869	64.5195	75.9526	86.7257
ETV4	47.8239	48.8445	48.3306	52.1187	60.6468	52.4821	45.9535	53.1414	51.3337	63.6476	49.9065	59.4621	53.7594	54.3286	50.0982	69.2001	53.1727	50.3773	55.6211	58.9197
PSMD10	291.906	275.085	296.729	280.603	298.928	259.903	272.48	231.324	279.566	480.72	438.162	316.367	426.271	341.143	334.008	346.07	376.418	364.966	410.817	450.833
ZNF70	70.3663	74.2472	98.9639	86.8736	71.4167	106.301	91.2426	71.8464	85.8734	80.6571	77.1243	91.1682	87.682	75.1743	102.166	89.1057	80.6337	85.0901	93.0138	106.576
MYO18B	27.3215	25.7666	30.9729	27.2652	34.3495	29.4881	31.7905	36.8428	29.908	31.1539	26.1155	31.497	27.1221	30.6332	28.3403	30.3034	27.3308	37.5083	26.2303	31.7434
ETFBKMT	30.2379	23.4353	30.2818	29.8525	26.2201	29.1694	30.4712	32.3199	29.201	26.1927	25.5199	22.223	27.3673	26.3579	27.5113	30.0761	27.1407	27.6579	24.1602	28.0316
DRC3	43.2972	44.3178	46.9629	47.7525	44.9117	54.6673	49.1161	53.0266	46.2723	39.3004	52.7692	70.1162	54.884	50.2135	59.09	48.5389	56.0299	56.8286	61.8774	72.7418
RHOBTB2	88.8706	143.155	74.5461	68.9454	106.145	83.7312	79.0164	74.9752	92.9136	74.0645	69.0264	59.1149	67.053	66.3618	70.7895	72.0541	73.769	74.7308	73.6425	64.4723
TTC30B	18.7148	18.3887	24.5702	21.7465	19.2415	19.9877	30.6758	23.0951	18.345	20.9203	40.4768	25.084	41.4513	20.2787	33.0988	24.8926	42.1727	31.778	34.9958	47.1312
LENG9	44.4305	39.2352	51.7385	59.0673	42.4803	48.3086	48.6727	42.3983	45.0714	50.0488	40.5079	45.628	54.5225	40.4555	44.3042	45.3681	55.4643	61.3445	46.2961	44.895
PCAT4	35.496	35.7727	44.3078	38.2388	40.1561	42.1345	31.1184	32.9465	36.7758	41.162	32.7138	46.5766	41.678	43.4038	46.1916	45.5162	34.5107	35.9124	36.0665	49.0866
SLC1A6	25.9878	26.8791	26.2725	29.1865	29.1772	29.1087	29.1121	29.5381	28.4095	23.9827	26.2213	25.1982	27.4278	28.7463	27.6905	26.5434	22.6499	29.3881	28.7304	32.3905
ARHGAP27	61.1294	46.2811	52.082	58.8411	58.4587	53.8524	47.3247	51.3487	52.9717	49.3939	50.9697	50.0072	51.7506	71.1642	54.6083	56.32	58.1398	54.655	54.3406	53.2062
SYMPK	101.018	94.6017	99.2383	102.229	98.1307	103.638	89.4741	111.396	108.596	99.4663	102.214	117.796	115.397	114.078	116.008	108.283	113.795	118.56	125.944	110.56
LIG3	68.6871	76.3779	83.4871	64.5138	68.9263	87.5897	81.2086	71.2276	80.5829	86.5485	97.9767	96.5516	103.843	85.2309	99.2238	98.3727	105.777	97.6542	102.03	101.701
LMNA	259.313	388.937	301.73	282.839	263.614	287.282	318.192	317.522	382.872	274.095	192.552	327.75	183.811	230.225	175.579	232.985	190.08	237.935	241.058	187.176
NKAIN2	16.073	17.6862	16.1692	16.2511	16.0763	21.9445	17.1458	18.4269	12.5833	16.5807	18.2443	14.2065	18.5962	15.4845	13.859	17.5667	17.0064	14.4687	15.7181	17.2342
RBM8A	141.377	171.174	148.551	150.659	144.714	168.753	165.838	172.658	186.217	239.752	248.274	215.897	215.286	194.739	206.989	234.677	207.197	242.036	244.113	254.496
MBTPS2	100.75	115.993	121.07	96.4055	81.735	99.247	101.735	100.084	115.81	138.688	101.87	93.2137	102.569	101.66	100.885	95.2314	91.2272	83.9619	95.9824	93.5085
CEP120	154.524	162.666	181.674	162.137	143.318	183.469	157.123	147.684	163.99	97.7542	119.718	116.304	116.535	80.0857	101.394	92.2279	93.3641	57.5348	111.204	69.7438
CNKSR2	24.1454	23.2248	22.2593	21.992	23.2698	18.6934	26.0014	22.3434	27.4095	21.8947	30.0572	27.8973	20.9775	92.3454	31.3757	33.6976	22.5084	25.3505	24.1258	24.3866
TGOLN2	305.396	341.025	295.788	321.642	316.422	294.949	325.965	278.045	285.349	259.715	288.177	227.682	255.854	241.211	246.569	318.391	264.174	267.17	255.625	250.388
LOC100287896	58.0036	64.4037	74.9238	61.0413	70.1862	83.073	71.4091	60.8851	58.485	38.0846	52.9451	42.4534	58.7767	30.6973	65.1815	58.5519	62.1749	34.649	50.6429	46.1972
ANKMY1	46.7814	49.9588	37.1423	39.5257	44.4188	52.7485	39.2502	47.9579	48.7596	44.3951	50.0529	58.6022	54.1746	48.2026	55.1579	47.0571	46.3774	53.1922	48.3456	53.7085
RUBCN	72.0438	74.7818	73.5071	74.9883	67.8984	71.7977	69.5547	73.9181	72.663	70.7696	56.4261	53.7823	52.7498	59.8435	55.3548	57.8333	56.367	62.5383	59.4953	53.618
PTBP2	111.375	104.143	133.048	97.9836	111.381	120.118	111.231	112.46	98.8462	77.3757	145.918	160.587	127.046	126.223	171.527	136.249	124.822	76.823	111.746	102.937
SERPINB8	48.4959	48.5888	40.2747	49.9989	53.7935	39.9998	51.0998	45.7018	45.9002	66.2277	49.9512	51.5107	48.3761	66.4716	51.1664	49.707	45.1005	59.4806	50.7416	53.1067
AGFG2	59.3322	84.8871	74.7745	67.4694	66.199	64.9431	60.4309	73.0792	73.6409	77.9672	53.1372	50.9516	57.6469	62.2889	59.0799	54.1889	57.7291	64.0007	57.2228	51.6963
MBLAC2	59.5684	68.4825	65.5485	62.1783	49.617	63.0397	63.8144	55.9055	59.4049	66.1647	43.9006	45.1411	61.2501	37.7903	64.1874	42.6949	47.3776	26.2875	58.3481	45.7716
DGKE	36.6603	29.4429	34.6687	31.229	28.9982	34.0327	36.691	35.6606	35.453	25.7621	33.8862	40.7992	40.2954	26.4695	35.1753	28.265	38.9207	37.2202	34.9155	38.7692
SIRPB1	37.6107	39.4371	40.1605	39.5767	37.6756	39.3304	44.7869	45.5728	39.7149	37.8825	40.2482	48.0215	38.1107	44.8391	36.5681	39.6446	42.7152	43.663	40.9995	45.2834
BCL6B	91.1157	75.9201	94.1305	87.764	92.5283	92.8866	87.517	94.4281	91.9528	100.695	84.068	86.2869	87.7038	86.3679	87.4086	86.5999	86.0937	83.1126	90.4142	87.5345
ASCC1	143.688	119.549	116.305	105.419	116.16	101.932	145.623	113.746	132.558	272.449	200.275	140.827	160.421	123.337	161.601	175.889	137.406	172.286	172.353	192.95
ZNF57	55.7208	42.543	56.7356	47.3055	37.7989	49.4921	58.649	59.8351	58.7837	52.2471	67.0772	40.4221	50.916	72.3228	69.7054	57.5704	47.0542	59.5989	61.547	64.7475
EPHA7	19.2182	23.3881	22.0117	16.8839	19.7341	17.2178	20.3116	14.7939	21.4241	14.6753	22.2406	38.3881	20.4144	18.3092	38.2669	66.4042	23.3333	20.4511	21.2443	30.2154
MYT1L	15.5674	15.1564	14.4392	16.0716	16.3675	15.9273	18.17	14.8483	15.1995	14.9606	16.6424	15.7441	15.6874	16.0989	14.706	16.5305	16.0266	17.6897	16.9581	17.1344
PDS5B	67.1825	86.3284	81.2929	65.4114	65.4271	76.5078	71.7906	72.3509	78.7083	56.8495	110.547	126.416	93.9759	81.8168	108.28	141.648	99.1519	106.312	111.59	105.165
NPAS3	42.2523	29.9495	29.6445	31.9618	33.4475	30.1406	33.7723	31.6658	27.7879	24.9954	128.746	139.97	144.697	28.5312	118.459	55.5099	215.116	147.238	106.696	118.497
CBFA2T2	124.986	127.449	132.779	125.268	109.679	156.084	124.189	131.337	128.028	86.627	120.087	130.704	111.002	114.88	131.013	140.366	130.026	120.533	116.196	114.769
ZFYVE16	110.407	156.262	140.398	128.66	105.883	112.403	130.424	132.223	126.142	82.2477	110.616	150.051	133.27	119.664	146.47	112.225	120.154	90.0817	123.104	101.602
PALM2	50.9653	104.393	50.165	32.153	52.3615	25.8689	21.5703	25.1608	37.4493	21.3482	21.3356	22.1938	24.4941	25.6509	18.31	33.6082	21.4544	16.6583	16.2549	19.5844
TET3	66.7865	65.4166	63.7124	70.9277	80.5494	62.8525	71.9758	73.707	70.2468	136.421	96.3847	81.8259	82.7539	92.1404	91.0454	99.9753	88.5867	82.4639	81.5043	91.7248
RNF32	21.8693	23.5872	20.7461	18.4384	20.9813	20.1825	21.4356	20.006	19.2375	20.3774	24.5942	21.9547	25.0135	22.5412	23.7888	24.5221	24.1904	25.7477	24.2175	25.2103
RGS11	48.6728	40.4263	39.3594	42.0886	42.6422	51.6561	45.3682	40.7463	45.0949	39.8381	45.5359	40.4045	44.9558	51.5309	51.4301	41.0377	47.0361	50.6565	41.3101	49.1135
OSBPL1A	196.795	337.092	275.587	210.247	201.033	221.507	249.358	278.827	254.303	169.44	241.747	212.202	205.644	154.914	233.746	207.386	206.582	219.699	198.473	223.35
DUOXA1	43.1414	36.6496	43.1071	44.4311	45.9388	33.0882	32.5365	38.45	36.5521	45.2931	49.0675	49.4327	60.7778	60.2279	66.557	49.0912	48.5875	43.5501	37.9501	52.4153
MAST4	211.237	172.56	212.974	201.385	183.554	196.658	196.894	232.477	199.918	174.642	82.718	92.9876	99.0285	81.585	99.6262	86.3914	96.163	90.7945	94.6732	88.8419
RPRML	34.6511	43.8961	31.6314	42.0969	44.8541	36.5658	32.9955	43.0775	42.5485	35.0105	35.8378	35.8649	27.3086	42.1657	33.8913	37.7991	32.8918	38.6099	41.2842	34.3116
CFAP61	29.0079	27.7421	24.7425	24.3093	31.0612	24.6134	23.2399	26.0476	26.4395	25.7805	22.9151	28.0879	28.911	27.3782	24.5135	27.095	24.8622	25.9806	31.0594	28.5589
NEK4	82.194	89.7199	94.9035	75.6261	79.0228	89.4571	82.0485	82.6798	96.4246	83.0346	128.122	119.835	111.61	119.282	95.5215	104.831	102.667	90.2684	100.59	97.0339
CNST	90.8102	114.379	99.6457	89.6471	83.9272	92.0329	80.2376	87.5619	98.1789	122.572	83.787	109.213	99.305	94.4488	91.7814	73.6179	83.5589	81.1738	83.9412	96.3295
C17orf47	30.8728	25.4338	29.0423	26.5927	28.7404	28.287	24.3645	26.3175	24.6391	39.5389	31.5992	30.9489	32.8968	29.6314	27.836	34.3581	32.589	31.1395	31.8982	24.704
NUMA1	142.37	154.162	215.8	165.732	149.831	207.829	166.404	180.799	189.605	93.3464	144.986	163.447	170.33	120.921	180.406	151.34	156.563	127.647	161.915	150.296
NAIF1	47.8538	39.4199	53.9943	46.3137	51.5428	45.2693	49.9416	49.8119	55.1263	52.998	53.4854	42.5666	54.947	39.1736	50.4839	55.087	51.4259	57.0881	49.8317	55.876
ZNF586	63.7019	61.7453	95.0568	74.8274	64.0751	74.0987	75.889	80.9686	83.7037	55.5933	79.0358	73.6638	83.6775	74.719	77.6459	74.8997	83.3263	86.5371	73.6013	90.9931
LOC100130950	46.5347	50.8623	63.47	50.3009	53.4051	59.1158	43.5166	47.1608	53.8839	55.558	49.5626	60.857	58.0505	48.017	57.8507	57.5916	52.8371	62.4597	49.785	46.6239
METTL8	52.818	59.7863	65.1505	58.3445	59.429	71.2893	61.9603	58.7479	63.9035	61.2849	72.2227	61.2443	80.62	61.507	80.0328	78.8151	84.2648	71.3096	82.8677	78.3899
FAM151A	56.2005	33.9725	50.3976	44.1599	45.0156	48.8188	42.1213	40.5045	44.755	42.993	43.5564	51.1222	55.9616	54.4127	52.524	48.0242	51.5093	54.6301	49.6901	41.9534
GGA1	190.213	197.561	208.947	229.868	196.371	240.912	207.068	238.079	218.761	212.33	209.187	224.053	210.323	205.668	221.276	223.333	216.694	222.776	225.521	217.622
SRRM2	478.613	450.907	528.386	481.619	438.118	592.979	502.303	690.321	446.771	374.299	396.101	519.045	475.866	423.371	562.128	438.844	497.557	444.311	465.507	467.632
TTC26	36.502	35.0567	39.1676	34.9897	33.283	36.8763	39.1717	33.7496	44.5161	41.568	58.5807	54.1649	44.4714	53.2268	46.5091	44.3627	49.9756	48.4323	46.98	57.0253
SYCE1	14.1522	30.0984	13.6023	16.708	15.3234	15.0757	27.3266	11.4438	16.6678	13.3123	15.5582	19.339	13.9377	16.5238	16.7604	14.1343	31.6177	14.2005	17.5064	12.944
SRGN	936.299	955.687	270.314	786.101	1108.36	441.81	502.657	506.786	507.697	572.917	269.173	449.666	193.855	571.451	285.01	369.401	230.956	177.578	339.735	192.869
CMTM4	115.964	90.0742	88.6765	85.4098	137.456	87.9022	94.7837	98.4066	95.5962	108.513	101.157	100.833	96.0391	108.676	114.603	123.961	122.532	106.102	102.226	105.472
HNRNPDL	559.654	505.246	648.27	529.738	480.466	647.936	551.066	511.817	621.237	488.639	728.739	663.225	570.96	659.844	552.188	567.504	583.017	351.128	559.311	459.241
LAPTM4B	789.021	1012.07	830.677	722.228	922.729	749.575	898.312	635.782	1029.78	1263.39	1813.33	1286.01	1445.62	1034.26	1272.89	1703.74	1541.13	1265.16	1362.44	1738.94
CCDC187	35.5712	36.2727	36.1242	42.5191	41.7399	43.0912	35.6965	41.1997	36.354	41.0683	34.9764	42.4216	37.6735	34.3402	39.0335	36.8553	36.4182	41.1384	40.3204	39.314
CEMIP	111.49	85.7462	71.397	102.781	159.427	58.3083	78.3611	81.0565	103.312	405.705	54.5126	52.7564	51.3965	183.116	69.6742	72.2847	50.5805	53.349	54.7151	56.4361
STAU2	74.5088	92.5505	75.156	63.7257	75.2536	64.2277	71.7291	60.5889	77.8408	66.5552	70.2417	78.0609	71.3041	85.1442	71.0352	72.9544	72.5959	74.334	67.8096	74.77
NLGN4X	366.341	522.511	286.407	570.441	494.068	426.828	394.474	416.08	455.005	355.98	166.276	170.981	100.798	467.676	169.749	293.222	134.184	90.6054	171.316	155.666
TACC1	441.593	531.653	393.039	333.049	343.892	370.274	365.165	390.687	417.229	280.061	196.63	172.119	210.523	208.719	186.845	154.471	196.22	189.225	206.9	185.042
PACSIN2	236.018	256.838	263.286	241.812	231.493	269.937	266.433	238.932	287.436	417.624	259.49	277.383	288.753	320.946	276.833	272.85	227.013	261.933	262.25	305.667
SLC23A2	96.9482	118.892	147.118	127.716	148.381	125.862	120.635	98.2674	142.532	111.405	67.9806	80.5337	65.5691	62.1405	77.0224	72.2864	61.6477	71.3514	74.0105	62.2047
CCNY	192.818	173.939	177	177.882	181.025	158.701	174.37	169.772	175.327	140.654	128.991	115.181	118.054	145.619	129.838	140.652	131.948	117.13	135.343	147.042
TYMS	111.189	68.7434	49.4842	54.8829	55.7741	56.4539	65.848	53.1907	54.228	145.852	769.107	421.83	408.14	118.551	333.49	204.121	409.023	486.468	747.239	474.927
ADAMTS9	137.132	151.68	119.197	76.9339	112.865	74.7208	108.845	107.53	104.033	154.684	380.549	363.276	281.241	586.223	299.422	318.152	360.689	305.947	424.219	405.183
L3MBTL4	29.5352	26.8827	31.3679	30.7405	23.5608	25.3976	29.6729	28.958	33.4892	28.0269	29.8615	34.8229	29.6134	33.2857	37.2169	30.2181	28.0694	30.1305	30.3201	38.0662
CDH7	23.3919	21.7932	23.9269	21.0263	22.3575	21.96	19.7718	25.3153	20.5115	23.179	21.7484	22.4949	26.2545	26.3337	20.0184	22.038	22.5264	23.1801	23.5353	22.039
TBC1D16	104.175	82.6984	79.443	88.2125	100.501	83.7888	117.321	94.6621	101.85	105.408	101.154	89.938	103.472	117.004	100.721	112.687	100.886	106.797	102.475	112.248
NALCN	76.6209	46.655	28.927	40.9125	77.6773	28.8398	51.0543	24.72	50.53	25.6797	20.7348	22.9341	22.0177	20.2351	25.906	17.7808	19.1394	28.1928	29.5824	21.0842
ATP8B3	27.6237	26.2147	27.0389	21.3402	27.2247	24.5348	22.3604	25.2646	23.1072	28.9669	99.0006	76.148	114.428	24.3266	49.3158	39.0759	98.3305	90.4375	87.5238	116.105
SCARA5	79.5189	55.4994	56.5561	67.3832	70.4086	61.1644	82.3969	93.5797	71.3437	82.2254	49.5494	49.1565	69.4895	221.983	52.5418	48.9429	71.9338	48.1042	53.0018	47.0846
OR2L13	10.32	11.8084	11.024	12.1243	12.1263	9.84572	14.4095	9.60142	11.4379	8.70496	9.54968	10.5095	11.0628	13.0715	11.7654	10.4627	10.3289	12.8722	10.0368	13.935
SPATA6L	21.5885	23.861	23.0166	23.4198	25.5101	23.7535	25.405	23.4195	23.2334	25.8462	24.4563	25.9388	23.8582	22.7601	24.5721	26.19	24.108	22.4989	27.0033	21.2562
KCNMB1	162.353	118.823	86.5341	100.289	71.625	60.0871	51.7447	61.2589	112.489	68.0787	42.1033	48.2853	37.6082	62.6559	47.7026	44.0427	34.0537	42.0245	42.2595	45.8426
CALHM3	50.54	45.087	50.4219	57.0299	54.3766	61.6986	47.4936	66.073	57.5584	60.8266	69.2297	43.8609	62.9047	63.6914	53.6624	51.2843	43.6595	69.1335	56.1043	53.5805
GLYATL2	30.2877	31.6615	33.068	26.1369	30.9432	34.781	30.8286	32.0538	27.5857	29.8501	38.147	42.1466	38.3576	35.0014	46.9995	34.6422	34.4034	33.5654	32.9407	48.0614
RELL1	290.539	210.4	207.396	272.217	204.809	175.693	204.322	257.311	239.682	158.242	210.783	168.09	156.698	231.75	150.212	197.203	171.728	144.661	199.503	162.257
LINC00593	31.8666	28.3012	31.2364	29.9739	28.7814	28.7002	28.1704	28.4464	27.8067	27.117	33.7804	35.3896	30.7482	29.6715	28.2602	30.4249	32.8036	31.7776	29.2535	32.2593
PDE4D	48.9672	37.5036	26.8625	33.2777	37.7179	31.6044	28.3136	28.4709	35.2906	40.1055	39.8943	40.6049	43.0691	35.3618	35.2015	30.4894	40.8239	40.49	34.5678	42.8607
NDUFA10	113.149	124.032	118.413	114.379	114.499	116.282	132.346	108.216	124.553	144.015	144.107	140.627	154.293	132.163	139.169	135.17	144.231	139.205	155.343	148.097
TAF2	193.031	173.671	182.039	144.612	193.108	174.32	157.512	157.658	162.299	199.364	226.964	247.661	183.808	202.14	219.96	181.927	175.58	144.987	173.666	169.752
TRPM3	40.2957	37.1731	41.0898	37.4472	44.1864	40.0324	37.7646	42.4882	40.1508	39.5978	38.8077	41.5745	38.7828	39.4683	44.4765	41.3901	37.8626	45.1991	39.1078	41.4348
SLC6A11	32.5976	36.899	35.7768	31.8555	35.6668	33.1569	32.1458	33.7165	33.2819	34.1277	33.8204	29.5011	33.5712	34.5418	36.5367	29.5371	27.7868	35.7763	36.2726	31.0455
RABGAP1L	123.918	108.277	160.701	129.725	128.784	149.305	169.975	125.446	112.529	78.7628	90.914	85.1179	108.193	58.087	114.879	87.2343	114.857	85.4585	87.3552	109.67
ZNF655	162	153.689	160.866	158.46	176.838	173.242	152.01	141.087	161.719	170.091	173.679	136.692	164.767	170.391	171.341	141.194	184.822	102.897	142.566	127.939
SLC9A1	76.0894	83.9776	61.2168	74.9251	83.472	76.633	82.2185	80.0788	84.2954	108.172	77.2269	85.0465	85.7639	105.783	88.1212	96.0895	82.1456	98.3084	97.0685	76.2078
MCTP1	33.9421	37.6117	23.5008	40.3262	57.3702	34.0941	27.0671	45.683	35.8261	26.0014	22.197	22.0305	19.4408	27.8176	27.5616	24.0817	19.911	25.7181	24.7869	18.7497
LINC02363	23.3966	21.5366	20.2841	21.923	22.3114	21.6158	17.8484	21.8327	20.3626	28.5912	24.4959	21.7632	25.5412	25.4357	24.4658	25.088	22.4121	24.155	19.3662	21.061
TRIM7	35.6048	35.5672	37.3802	36.3605	36.986	36.4151	37.0223	36.9401	28.8085	34.4553	37.2584	38.2775	33.5985	34.8144	38.5535	38.0945	36.2653	42.1772	40.6145	36.1324
ARHGAP29	110.45	176.746	94.0565	112.433	154.517	80.5318	95.4306	94.103	102.393	71.15	60.8819	72.1992	49.1675	118.695	51.8742	69.0704	65.2769	49.5982	51.4777	46.4529
FBN2	30.7648	46.9061	29.6357	25.9992	37.6082	37.2171	30.162	34.6084	37.157	81.8051	95.8221	86.069	70.443	24.5348	83.7667	71.9073	66.5027	53.3824	79.331	99.8098
IPP	55.2116	80.4353	87.1244	69.5973	69.0317	96.203	82.132	82.0045	82.2111	89.8105	70.3421	85.7281	79.2744	63.8578	79.5456	74.1563	84.6599	88.7813	86.2511	84.8552
PMS1	81.63	68.3038	79.5271	79.9171	68.2655	76.9234	72.5238	75.5061	74.0896	68.1221	96.0022	83.6337	80.6259	73.5021	105.572	76.7937	84.9497	58.9733	87.6946	73.508
RALGPS1	52.8544	47.591	49.4565	49.8002	48.1063	51.9201	46.5474	46.7025	50.16	47.5707	50.4953	56.0443	59.0407	53.7548	57.2858	58.7109	55.3675	41.5168	54.0229	50.9476
44806	604.679	589.9	656.844	586.361	645.39	614.061	666.971	570.959	601.249	631.219	819.53	677.555	747.789	664.737	716.781	922.05	806.438	636.76	718.448	721.685
CLCNKB	76.0426	66.8894	69.8766	71.0267	82.689	74.105	71.961	72.5901	67.5925	84.4976	69.6796	73.4419	74.1949	73.6821	69.2682	77.8069	75.7516	77.9834	67.6566	77.0804
MTUS2	98.9898	87.2919	127.542	89.3209	86.4146	90.8913	100.791	85.2812	96.8313	70.2623	103.053	66.3667	66.951	44.9737	81.8259	66.6721	113.494	102.264	68.5771	67.7921
INPP5A	259.09	187.146	202.254	192.738	184.457	195.15	203.616	222.226	243.116	157.902	173.089	154.013	176.198	214.923	226.223	258.219	154.613	181.568	220.793	168.192
CD99L2	105.772	117.794	120.997	108.481	98.7844	110.5	112.803	105.909	113.001	98.202	100.957	78.1888	83.4751	90.0703	95.4473	94.104	88.5412	94.1786	100.747	91.4364
SRCIN1	43.3347	41.9537	48.1301	47.5083	48.4054	46.2602	41.9291	47.3737	43.3579	44.9762	48.4855	45.8932	50.8423	48.8874	48.2784	49.7741	50.0108	44.7561	52.3033	48.8458
DNAAF5	152.463	137.281	178.41	138.136	163.756	158.885	171.536	141.581	175.574	197.795	224.149	203.321	203.696	187.974	194.088	201.462	192.324	214.847	227.958	214.213
UBE2DNL	28.4649	27.876	23.4993	20.8633	23.283	26.2189	24.8949	28.1638	23.1555	22.4815	27.7849	21.422	27.4832	32.0174	29.0235	22.5466	27.9951	22.1946	29.134	28.7015
LINC00301	19.1427	15.7259	15.6604	15.5527	14.1168	17.4868	17.4782	19.0955	17.073	16.3339	16.3925	20.7414	16.9472	17.6336	16.3297	15.9392	16.4953	16.1006	14.4792	14.4806
MAD2L1	55.2612	33.1767	27.2252	35.2869	26.2811	30.6815	36.9511	32.3945	26.3654	66.6391	265.804	148.293	145.843	44.6519	121.548	107.52	175.306	181.04	227.326	202.954
ZNF785	60.268	50.7335	73.0239	66.7861	75.7299	91.4804	65.6467	65.1471	71.89	71.092	78.8908	92.3933	96.8814	79.1682	121.445	85.5638	95.5493	97.6484	93.4282	103.538
WFIKKN2	54.8626	113.953	106.325	53.1857	74.6889	68.9572	102.294	86.5537	79.9254	79.9469	41.0841	40.9306	46.8504	44.3003	43.6357	50.9758	47.0179	55.2436	42.8494	45.5725
RIOX2	123.284	119.695	102.536	99.3946	98.6759	100.155	116.56	106.059	128.908	170.812	105.762	97.7232	122.704	107.86	102.636	89.3204	117.147	95.5208	109.772	104.393
ZFP42	15.8636	14.6742	15.069	14.1376	15.7811	14.9708	16.5631	18.6449	17.386	14.2995	14.2833	14.6963	14.3892	15.1996	14.2479	14.9912	14.8771	15.225	15.0939	15.6705
PHLDB2	106.282	72.7738	73.7521	95.0999	84.8916	71.1224	79.2618	88.7139	79.2261	50.6669	32.4176	27.54	27.2091	40.8183	27.2264	45.4021	33.8799	29.8448	41.0248	27.9039
PHTF2	98.516	95.3967	88.9122	84.9592	98.3796	80.5459	68.1868	72.9244	85.6493	68.1896	97.5751	82.0483	71.5016	56.1863	95.0916	79.5468	70.4521	67.7414	89.5615	74.8502
MGC32805	54.0787	54.7522	45.8493	62.8891	57.5643	54.993	50.282	47.6779	51.8427	54.9882	48.3606	47.7282	58.8367	49.7354	56.8673	55.3859	55.4253	59.2142	54.441	62.1356
KLHL30-AS1	43.0041	47.3386	47.3043	44.1976	50.097	46.483	49.7709	49.2276	38.3545	43.182	41.7615	50.3647	53.5733	44.7059	38.7198	39.1083	51.0501	52.57	53.5432	58.6305
ARHGEF2	162.41	136.186	138.178	174.695	158.082	153.443	149.698	169.714	140.718	147.998	133.031	149.292	130.742	147.643	151.414	165.706	134.914	180.281	139.709	142.173
CNTN1	115.937	122.572	170.044	136.676	223.239	103.551	173.211	102.641	126.693	45.9994	77.3865	54.7208	67.9975	40.9474	76.5064	134.313	49.8392	57.254	74.725	46.6063
CCDC82	85.1573	90.2512	85.5005	109.394	80.1975	107.356	96.6807	80.7842	93.676	103.261	87.9028	73.935	70.3482	100.887	83.5362	78.5635	86.7942	48.9629	61.8487	56.1378
CASS4	18.729	20.9191	16.8725	22.1453	16.9736	21.3767	22.9149	23.0435	19.0868	18.9452	17.8002	22.1863	18.3022	17.0419	16.6622	19.3904	18.643	21.3647	17.5764	17.612
STKLD1	46.362	43.1814	33.2858	43.6747	42.4626	37.6865	34.2753	37.8477	42.7397	44.9328	42.0718	42.6863	41.8551	39.3372	40.3344	41.34	30.4404	47.8073	51.1288	42.5921
PDE8B	81.7235	40.1729	34.5122	35.8809	48.0034	25.1335	44.8393	34.5009	43.1214	32.2771	45.5144	35.2015	38.1274	28.6823	41.4779	40.671	32.3426	41.6876	32.7504	47.3547
KANSL1L	77.4258	94.7517	136.172	91.0849	87.6076	84.6704	80.1291	85.2552	92.5758	47.5238	75.3006	71.0972	72.0805	72.739	76.6746	65.3213	63.4433	51.8759	64.2172	56.5878
UBE3C	49.7393	47.8609	48.468	47.5819	47.7088	51.8005	53.1171	47.0036	56.4128	61.9419	56.4893	56.9242	57.1517	58.7136	55.5414	55.1069	54.4446	59.9051	51.2592	55.1104
FBLIM1	296.353	304.2	208.46	285.976	258.909	203.298	175.288	229.341	310.722	327.464	307.718	274.667	243.669	273.93	243.987	306.578	221.099	243.358	267.032	282.228
DPP6	49.9385	48.436	42.8208	38.1314	67.6025	38.8545	48.3533	36.2077	44.2439	38.9672	124.623	148.249	93.4479	88.2815	205.456	165.093	98.1201	107.686	169.844	192.612
SYT16	9.73887	9.44952	8.92368	10.0839	8.64617	10.4412	8.0863	10.737	10.9977	9.65614	10.9984	10.0783	10.4241	8.84797	9.44692	7.6664	10.1126	10.2259	8.78934	9.96109
SNED1	106.787	91.884	115.909	103.606	130.976	108.323	124.664	125.408	134.671	89.538	75.471	63.8017	74.443	100.392	87.3117	79.6689	72.2218	70.7317	79.3208	53.9666
RAB39A	53.2535	45.8439	44.2799	60.1764	40.5106	53.8359	46.074	50.509	48.5546	47.669	51.4149	44.4204	51.1971	56.2885	64.6116	59.1695	46.4059	57.3494	69.2284	44.1459
FNDC9	25.6594	21.319	23.0285	16.1795	20.3836	20.4519	18.9971	15.5471	16.1556	21.7663	20.775	17.7683	18.8052	22.8297	20.3697	19.9705	17.162	24.534	18.6072	22.0328
TRIM72	71.3795	72.3935	74.4038	83.7177	79.9971	83.8027	80.6965	69.9313	59.3083	66.8178	68.2424	92.9025	63.1309	71.2639	80.5512	70.7636	81.9076	76.6459	80.3942	63.1951
FBXO8	115.819	117.975	140.129	129.518	124.984	111.176	124.727	112.778	124.138	111.234	87.6257	92.4229	107.728	142.4	107.503	98.8127	103.226	81.904	94.6771	102.546
SPIRE1	72.4018	74.3873	70.0822	78.1813	70.7336	69.7438	78.5546	82.5507	82.0507	85.87	69.7723	62.0748	63.6074	68.6149	59.5389	68.7527	54.9806	55.3508	73.1331	71.0069
ACP1	204.712	192.501	197.225	176.014	190.909	200.18	211.194	197.054	207.136	276.897	329.948	234.623	275.245	208.846	210.856	242.014	255.203	250.195	296.925	274.428
LOC389199	72.1771	56.081	59.2859	67.7477	66.8498	69.9825	64.7108	68.9852	51.6728	65.6509	60.3587	61.76	56.6895	61.7541	62.9242	74.7239	64.0799	73.5635	68.4601	66.7085
PLA2G4C	78.4237	53.8156	63.8139	67.2397	50.2962	49.2448	51.5017	50.5523	48.8489	41.1749	44.5161	72.2446	67.5962	61.6868	81.316	55.8153	55.529	39.3145	64.5566	45.4081
CLDN20	15.8166	18.3146	19.39	15.6206	15.5381	13.128	18.5273	20.4111	12.8458	14.2092	12.2605	18.5441	16.785	14.5317	15.1551	15.1898	12.7851	15.9104	15.3247	13.6223
UBE2O	107.457	115.74	105.272	108.6	94.9905	110.06	100.982	122.115	102.374	109.869	121.763	118.411	118.218	103.708	130.393	117.368	108.335	121.449	97.8049	115.772
ASTN2	36.3296	49.817	38.6678	37.8037	45.4726	34.8488	39.1594	33.278	41.5639	28.9019	50.8748	42.703	43.1871	30.1499	47.0705	44.9999	55.2437	48.8933	37.3854	56.6855
DZANK1	43.7462	43.3652	46.7671	52.5236	47.5517	39.4895	49.7896	42.0024	49.4319	46.8502	60.5465	60.8992	49.5686	53.4107	66.1436	39.3864	52.9986	51.8883	51.9632	52.6654
ITGA11	247.357	298.133	141.652	187.532	216.522	134.818	134.76	87.2889	229.656	176.446	61.4077	57.7122	66.6912	76.2813	72.0783	71.772	78.3827	73.1429	67.8229	73.9439
AGBL3	20.4512	13.9944	21.3645	15.1314	16.3518	17.7913	16.0573	22.5769	16.0614	12.6597	16.4421	12.3463	14.6732	12.3577	14.2853	13.9532	13.977	10.2855	12.9314	13.1924
ZBED1	144.423	146.468	147.264	159.729	168.075	129.988	155.805	133.462	160.671	137.985	170.143	153.674	160.584	194.875	146.965	168.295	170.084	198.144	174.235	173.572
ZNF585A	64.7681	64.4308	70.9616	65.3393	60.5051	68.1032	62.9374	70.0048	63.3103	66.5554	66.8578	53.9836	65.6921	54.6603	67.1841	58.21	58.0995	51.7595	60.6771	64.6745
ADCY7	119.025	136.684	147.502	110.81	100.828	109.136	148.133	124.627	102.774	107.537	106.604	106.567	118.417	93.7844	135.7	98.2075	128.454	102.888	102.675	119.113
PDGFRA	703.481	795.508	848.024	735.706	883.096	865.638	918.751	774.297	849.875	540.927	304.077	288.139	244.153	729.434	407.262	600.695	281.966	199.178	299.226	256.75
STEAP3	55.9094	62.8265	58.9067	82.0983	63.1397	48.3557	71.9859	68.1645	53.1048	59.2117	108.309	94.5482	131.276	58.2722	58.5161	55.8836	117.079	133.516	89.9917	120.658
MCTP2	56.541	48.0397	32.6138	48.6969	68.4292	34.7606	42.6473	41.8821	36.6389	38.5976	42.6967	41.9586	45.323	46.8411	43.2675	52.4082	44.1159	46.203	41.8695	59.7506
RASSF5	136.903	153.095	80.4467	157.307	215.617	98.8536	144.868	97.5731	115.027	62.4345	73.3229	76.4655	75.7219	84.6319	74.3816	79.7345	79.0971	65.7829	80.2228	63.4775
B3GNT5	60.1455	73.1845	42.2256	42.6358	44.6688	52.2776	48.7826	76.2578	51.5586	53.1933	81.2194	88.7792	73.0432	63.7238	70.7274	61.4489	69.0034	61.4279	75.0836	75.4156
USP36	78.4498	180.529	83.9972	87.1608	74.6334	94.618	89.0959	91.5267	87.4318	74.7121	69.8829	111.031	74.7214	80.4264	73.3235	88.8517	73.5245	73.4529	79.0801	69.7758
CIDECP	41.2808	26.6757	43.1938	40.7659	37.8083	40.0723	33.0475	28.0904	36.1104	35.9051	32.7911	37.1509	39.7093	31.7706	39.5614	31.5965	34.3879	53.4723	41.4458	34.6813
MTHFD2L	29.9411	28.1444	29.1663	26.5797	24.5183	24.2707	29.1253	24.5193	27.5727	53.969	44.637	35.8468	42.5057	30.5618	34.9692	34.6311	39.1928	40.4313	38.842	40.8775
SLC12A1	19.6261	16.0332	19.5831	22.1212	21.6205	28.1666	20.0426	21.528	19.3887	21.3422	18.4577	18.0676	21.5587	18.0225	16.3319	20.8818	20.6383	29.2467	24.9982	16.8965
CCDC158	18.1579	19.0469	19.4111	20.0057	19.1872	20.6055	17.383	20.4997	18.6824	19.1235	20.1537	22.5098	19.4989	20.149	23.4238	17.6168	21.8201	20.1544	16.9092	20.4378
ATP6V1B1	43.4093	41.4529	35.3987	43.2266	39.9627	42.1661	45.7448	42.3593	38.967	38.5821	33.8444	31.7084	31.5526	40.5755	34.8404	38.3605	37.6746	41.4844	44.561	34.7054
TOR1A	131.567	123.02	107.289	106.015	124.595	95.4498	110.83	102.032	139.099	144.242	136.987	95.1693	133.027	138.873	110.397	137.652	143.979	155.042	145.273	125.835
VWA5B2	43.3343	43.791	46.1758	49.3311	41.9118	50.9721	39.8505	43.809	46.1145	49.3531	56.0886	48.384	45.4701	40.1675	46.8181	41.3497	44.1732	62.02	49.9896	38.2749
KIAA1257	27.9939	29.5254	29.2778	27.9239	27.7973	29.9033	29.3527	34.7857	37.5579	28.9106	27.9213	30.396	27.9151	28.9366	26.1199	26.2891	28.6848	27.8746	26.7131	28.6407
CYP2U1	109.354	127.802	104.728	106.345	109.758	81.3586	97.8228	74.4633	89.9578	65.6279	60.3603	50.7563	46.4724	49.5334	64.3143	68.1354	54.6805	62.0812	57.6641	59.873
PRKN	19.9125	21.0272	23.3556	20.3361	17.6692	21.5712	21.5984	23.499	20.4853	21.8338	25.1434	22.2356	23.3524	20.7775	21.4873	20.0724	23.459	21.9774	20.6811	22.6284
ELMO2	121.335	117.891	118.884	120.484	131.959	115.586	118.437	102.631	127.603	125.787	145.992	131.074	143.009	146.398	127.63	146.329	140.317	127.997	148.026	144.655
PTPN7	44.9036	45.4279	37.7107	52.1343	53.1215	43.755	45.8507	53.4732	43.5883	60.4278	49.0096	47.7681	48.5203	63.8744	49.8623	45.4662	44.1036	63.0536	48.5839	48.7331
CMAHP	107.412	70.8624	68.0901	89.4296	142.675	72.5929	68.8533	62.3029	78.4959	37.0483	27.5645	34.1896	25.1695	45.1642	29.0393	30.7018	29.6811	24.3751	32.9459	23.3427
DOK5	105.425	152.199	118.154	135.518	168.328	128.988	112.927	101.223	154.247	348.311	73.1102	77.8298	71.3028	81.9805	70.5704	68.6495	73.2757	65.6721	59.9518	74.0684
SDC3	114.272	107.383	89.5615	140.728	104.928	77.79	84.3738	88.096	94.0714	120.025	134.266	100.837	120.122	169.614	123.427	110.323	105.885	138.578	126.03	108.056
TMEM135	122.456	156.558	174.09	135.484	136.687	105.123	140.905	120.27	168.707	186.736	122.172	137.018	106.867	103.783	122.468	126.043	103.186	84.8631	133.144	105.292
PRR16	75.7332	50.4952	45.2521	64.1388	52.9669	67.9842	37.3214	82.2362	66.488	34.0748	49.4521	42.148	44.7535	125.543	44.7941	67.2437	50.5181	42.0772	71.5341	51.5494
PCNP	442.339	469.491	493.046	447.637	472.491	542.849	505.401	416.65	471.464	363.25	540.492	461.42	539.181	547.72	503.374	481.392	479.658	343.636	475.093	470.633
WDR37	65.2058	80.2391	84.1803	66.5739	85.3521	73.0868	83.7464	83.3086	81.6902	81.0995	70.2313	54.2932	59.818	56.2104	67.2382	62.7529	68.8687	59.3493	59.5753	71.545
HMGCLL1	16.4908	15.944	19.2061	21.7486	18.0088	20.7398	19.1997	16.6921	14.8787	18.9091	19.1385	18.9484	17.2498	17.078	17.8183	17.5954	16.5836	20.9525	19.7985	17.5591
CSPP1	108.287	119.087	106.177	95.0397	79.3326	110.231	110.544	145.872	93.2146	72.8511	104.962	124.732	87.068	80.7352	96.5086	78.9618	89.3371	84.1996	94.4699	81.6448
MITF	226.534	232.175	205.313	224.506	164.754	212.214	269.32	260.261	202.286	100.809	267.722	263.444	350.268	621.61	395.543	325.719	309.749	239.207	250.392	354.56
CAMKMT	33.3857	30.5126	31.2761	24.415	33.9443	27.0603	28.7243	27.8686	36.3403	36.928	44.2037	43.0086	46.0431	45.3573	46.3699	37.5217	48.2457	46.8519	36.3138	46.2755
S100Z	39.183	28.4319	31.4183	29.1667	36.247	31.3409	32.7426	31.7888	40.6771	32.0481	33.2905	30.8604	35.6562	33.6894	26.8927	35.6633	31.1432	32.8416	37.5571	32.2742
ABCD3	153.752	154.216	129.124	118.417	108.779	119.707	141.832	143.941	140.921	258.464	250.426	186.844	244.553	176.637	186.271	206.509	236.3	190.855	196.63	200.565
DKFZP434K028	58.6597	62.9307	58.6884	57.5708	67.998	54.327	58.7166	59.2572	59.4674	64.8734	60.9806	62.7083	66.9533	74.5456	64.9949	69.4651	60.143	96.1315	72.7033	63.3448
ERCC8	34.7747	30.6466	38.5742	30.9963	33.3846	31.9583	29.5514	29.6357	39.8179	48.7583	47.4282	39.7906	52.0067	35.5026	43.3555	36.2922	41.2628	46.7115	47.1062	58.5696
PRIM2	23.6563	26.25	26.661	28.1046	25.8445	29.3484	27.3009	25.1718	28.6083	28.9469	50.6484	38.7831	45.998	28.6651	38.942	38.6947	38.0589	44.7498	49.6409	51.1464
MLXIP	227.907	242.432	255.602	198.938	198.486	246.56	204.798	282.348	236.265	184.97	151.752	133.817	114.018	169.983	174.065	165.079	137.541	129.448	164.288	158.942
LOC101927746	11.0744	11.2132	10.2019	8.95127	11.1164	11.9171	14.3361	13.4408	13.9048	10.8374	8.05109	8.27507	11.1325	10.0624	9.7667	9.97564	11.9892	12.2338	12.8062	8.74419
TIA1	225.526	248.861	308.799	229.95	259.503	301.636	230.625	249.491	284.075	201.867	370.999	308.673	293.067	272.088	375.02	307.527	320.134	179.519	291.049	221.369
LINC01580	42.4424	40.3243	47.299	43.2166	33.5655	37.1844	35.4783	39.3077	38.0612	38.432	43.2607	39.124	35.9264	39.8499	46.4751	46.3247	44.1406	52.0181	39.393	52.2346
MS4A3	17.0708	17.4035	14.8634	19.6771	15.4917	17.1371	18.3526	15.4295	15.1784	16.8127	15.1393	20.1846	17.0949	15.8909	17.4289	21.4582	18.0139	20.8299	24.3091	20.7989
PCBD2	60.7417	53.0252	71.6699	69.0008	61.9414	69.0944	66.4228	59.3359	66.4531	58.0219	89.5975	62.8671	78.1984	71.1772	80.1486	70.8378	85.5589	76.2441	99.673	77.7069
FCER1G	236.597	190.028	78.2702	400.417	260.755	200.099	218.949	225.327	128.321	133.408	124.548	110.617	94.0953	226.481	90.2524	129.153	96.1137	102.036	126.546	95.6211
FRMD8	103.136	117.801	104.608	107.057	109.168	107.688	99.0578	109.447	113.319	138.138	140.276	136.541	124.354	149.352	123.889	132.077	132.409	140.95	135.794	142.69
MPHOSPH6	136.085	146.603	118.908	139.401	134.503	120.949	125.448	120.369	114.234	221.441	204.277	162.496	195.256	165.913	171.905	166.035	166.271	180.274	161.801	188.888
HYDIN	42.3788	38.4127	36.4883	27.9004	41.7696	32.9157	38.4977	33.453	47.7627	33.5473	47.649	36.2264	34.3007	29.6508	48.3185	38.1737	26.2395	43.6161	37.1165	33.7087
CCDC36	41.258	52.0725	51.1177	45.0419	43.764	55.3897	50.1235	40.8283	45.0109	41.5709	47.8759	48.5679	50.8295	50.049	45.8545	45.7025	47.0811	44.9924	44.4418	38.4808
PRKD3	102.289	98.3011	114.77	97.5667	100.243	110.192	98.0516	110.852	114.686	97.9588	137.328	120.164	113.134	91.5755	139.499	130.356	116.21	100.789	131.875	117.885
ABCC11	48.6618	33.6372	43.0337	42.965	42.1971	48.9874	44.7981	32.8901	37.7377	41.0137	52.3695	47.6266	45.9925	47.6841	44.2871	42.19	49.584	57.9581	40.73	56.8504
ESYT3	16.9134	19.0599	20.5031	20.3419	18.4433	18.087	17.2138	19.0808	20.8076	17.3049	15.6159	17.811	15.8306	18.3457	16.4103	17.3099	20.0493	18.9262	17.8618	18.5703
PLA2G4D	21.5015	21.304	23.9015	23.5153	23.398	25.68	19.9108	27.2401	23.4478	22.8839	26.9386	26.6768	28.8968	21.7721	24.7823	29.5132	26.1443	31.2292	25.9739	24.8449
PDE12	61.9244	63.428	65.2113	64.0992	73.4041	65.918	60.7109	61.9698	63.7512	92.5194	83.1829	67.6591	72.6393	66.3516	62.6297	72.355	65.429	72.7805	60.0163	68.9735
JRK	120.714	98.1173	136.62	130.783	116.986	151.597	130.06	129.405	130.431	95.9031	116.614	92.8791	117.757	88.6098	116.795	111.949	115.638	123.094	123.164	115.127
ABCC4	58.7596	50.3411	48.8194	49.4151	54.3762	43.536	63.7483	47.6708	51.444	62.786	47.3578	41.0799	43.7688	41.9011	46.0314	48.1374	35.1113	36.0596	39.7555	55.8894
CFAP69	79.384	64.7675	77.3805	66.0814	82.7979	68.226	81.4623	63.6826	70.6084	54.238	81.8806	101.515	71.611	66.0475	74.7797	56.1178	69.342	54.4701	57.7661	67.8088
SCEL	10.2977	13.319	10.181	10.83	9.97693	9.55804	11.5667	10.9041	10.0014	9.25105	10.8906	9.19396	10.1022	9.81815	9.00916	10.683	9.87626	12.1481	11.741	10.4779
ZNF678	53.1762	57.1462	73.3733	45.6291	46.5786	70.4037	66.9626	73.4497	60.4814	34.1174	57.3595	65.585	62.811	37.9268	46.3863	70.4787	55.5464	63.4565	52.4311	51.8153
ANKS6	62.2383	52.0924	57.7701	57.713	67.4035	59.5581	60.6819	55.0078	57.366	56.2983	55.049	60.2218	54.8904	56.6387	51.9715	67.2736	60.4606	66.675	64.6354	56.5493
LINC00598	37.3338	38.1631	36.7359	30.5933	40.2173	43.0007	35.1909	41.5913	35.6344	38.0616	37.0428	40.324	35.9494	39.1828	34.4131	43.1338	37.9836	41.768	36.2506	36.5668
SIK3	105.264	123.695	131.526	101.325	101.591	111.278	114.157	107.523	119.657	120.576	115.999	125.726	104.503	99.3466	88.8298	109.886	109.592	115.138	107.543	95.3312
FUT8	156.857	164.312	148.124	148.127	153.276	125.702	167.983	137.599	150.489	176.457	149.797	123.817	130.644	102.002	123.737	182.585	122.743	125.349	134.729	120.504
ZSWIM2	8.77465	10.0448	10.1061	7.82104	9.82057	10.7398	7.14782	9.27271	9.59471	9.42165	7.9807	8.63611	9.28501	7.96692	9.18982	8.84412	9.24859	11.5125	9.65043	8.19107
PSIP1	262.138	346.117	408.872	367.607	306.956	417.646	374.008	359.791	335.234	182.571	301.493	250.749	215.502	150.471	261.291	241.204	248.136	214.991	289.323	230.691
RCBTB1	59.5802	82.8648	58.1098	63.4508	60.6857	61.5613	62.5566	55.5505	63.0119	84.8357	88.8335	67.5222	73.7992	98.8336	72.4979	76.3262	80.7918	47.2009	74.7141	79.1349
EXOC3L1	61.9055	61.2226	59.1053	58.7578	53.5229	62.9388	58.8188	60.992	61.5444	62.8025	65.0872	59.4616	63.9705	68.889	58.4015	63.3212	59.3058	68.6342	62.2721	64.0873
ACOT11	47.1619	64.7283	60.3183	60.2691	51.289	61.6807	62.6379	67.4458	56.1683	50.3121	43.5879	46.1997	53.0059	67.0502	47.1289	53.8979	51.35	51.6728	50.8068	51.2924
LINC01658	31.843	38.4229	48.6614	32.9468	31.6857	45.3032	34.0575	34.4234	31.2831	37.898	32.9652	40.2479	33.3079	40.4873	34.8183	38.6555	40.5467	39.4602	24.9347	33.6941
KLHL14	40.0539	37.2454	39.5563	40.9168	39.8603	44.4574	41.5475	34.4604	36.8796	38.2306	44.5277	49.1011	56.6217	42.3046	61.1052	54.9033	54.5401	35.6553	54.8896	49.7574
VIL1	39.869	38.027	39.0653	40.8259	38.5485	35.6793	36.8376	38.5824	38.6361	39.2928	36.0967	43.436	46.2726	40.0523	41.1966	42.997	40.2327	42.896	40.4561	40.9064
LINC01234	14.6942	11.4246	14.1659	13.2758	15.3739	15.6506	14.5645	16.8901	16.3668	15.6316	13.323	15.278	14.9091	12.4743	14.829	15.2541	14.9791	14.9161	13.7423	14.305
ACAT1	163.067	154.672	179.987	164.048	149.365	165.304	194.019	169.332	151.896	169.435	136.055	100.594	140.395	139.124	96.419	91.4446	118.448	120.627	129.861	150.589
ACAN	84.0615	78.8336	71.7184	71.4568	85.5513	80.8582	74.0731	93.4985	76.9792	105.116	65.816	70.9303	76.9757	76.7019	75.0655	68.6676	75.0644	78.7516	83.7151	77.9246
NLRP12	70.2864	55.2587	61.2759	71.1527	62.6115	54.9154	66.8599	61.1951	44.4239	61.3746	52.7458	60.8919	57.2815	68.8623	56.0676	58.5451	64.4331	46.4545	47.9056	58.4626
TSPEAR-AS2	49.061	45.6477	42.5634	46.5523	53.0707	46.5778	40.6174	42.6506	43.7552	54.0518	46.6263	56.4536	51.4351	51.4927	64.4075	42.2221	52.0128	63.0262	50.0993	51.3466
ZNF641	153.825	165.108	209.524	167.982	170.756	151.119	187.895	205.113	164.14	247.957	112.721	105.465	102.846	93.3287	126.763	125.617	114.016	121.134	118.286	107.835
CCDC190	12.9618	12.7542	11.5638	12.961	11.9714	8.85356	13.2902	11.3212	15.4408	12.9296	11.0207	13.8805	12.8635	11.073	11.1476	12.8769	12.2152	9.9843	12.0059	12.1268
FGFR4	58.3251	64.4962	87.1622	55.6842	57.2867	72.3012	69.7269	66.6468	70.6624	73.1452	55.4716	48.4261	50.3916	50.5622	52.1712	53.8092	52.7125	65.6363	53.3351	61.0763
FILIP1L	691.602	616.918	619.682	507.974	576.636	453.497	464.647	474.109	716.232	330.895	92.5331	207.477	107.04	317.547	79.0087	275.294	97.3835	147.573	115.35	85.7367
PDILT	24.3284	19.6849	18.7341	20.4893	19.8347	19.8887	15.6934	22.26	22.8356	20.5894	19.5233	29.3807	17.107	20.992	17.5542	16.99	17.6817	17.9861	22.0721	17.2007
ZBTB26	79.0244	90.9724	102.927	93.4219	86.5404	100.146	88.0511	103.1	92.1417	55.7953	95.0419	81.5752	77.9029	76.4947	103.097	93.8615	85.9275	78.0048	95.6361	67.4047
ACY3	33.3206	37.3376	46.4232	36.6466	41.5207	38.5842	42.4633	37.656	41.7482	49.5489	44.8508	38.6421	39.4944	46.3603	40.0322	45.5177	41.6554	45.7983	37.8172	36.8013
LINC00051	14.7236	13.7156	15.7221	13.8327	15.4136	17.2147	18.0711	13.5103	16.6026	18.3315	16.8391	14.9406	19.1863	17.4771	15.837	16.5194	18.9658	19.5718	13.8288	23.6483
LKAAEAR1	50.459	49.7806	54.1707	60.9922	93.9132	111.697	57.6126	73.7632	68.4543	80.0227	65.5581	72.4047	112.013	104.032	69.4217	79.4713	93.7316	64.8524	70.6889	138.376
EQTN	12.6954	15.4558	14.4222	14.6984	12.8598	13.9194	14.0982	15.0481	14.1284	14.3041	12.9926	14.1861	15.0223	16.0358	14.2526	14.0117	13.7576	15.8362	17.7916	13.8561
LINC00317	31.1536	28.2018	26.4631	35.2706	33.9873	28.7372	27.5605	29.8005	29.8496	31.0228	33.4311	31.2863	35.461	28.8007	24.0993	28.9847	23.6668	32.9524	24.5724	28.0768
HLA-DOB	58.3714	47.4774	45.3073	67.6598	65.3926	45.6772	58.6401	50.2392	54.026	58.3098	61.8031	52.8494	125.092	66.3417	129.439	52.7303	61.6564	82.3094	61.1267	133.505
SNX19	96.6759	80.6243	71.3532	79.8297	99.7091	62.6313	80.8012	72.5681	95.4662	103.324	107.625	79.8328	95.1864	89.6792	76.7687	91.4439	85.5461	98.4385	96.4448	90.587
GOLGA3	155.707	148.571	172.44	168.713	187.856	159.796	171.124	171.815	170.661	195.067	150.84	144.233	157.091	161.742	156.111	166.018	150.345	161.629	165.242	152.012
SLC9C2	18.981	16.6001	17.0533	17.5099	14.9943	18.0365	19.1233	15.6679	14.8081	18.1259	17.2594	16.2106	22.1127	19.7883	16.0537	14.6958	19.9427	18.7337	21.2507	17.3356
AREL1	67.8947	69.4157	73.411	62.0828	72.7944	51.7117	71.7644	70.1326	74.8644	77.1209	90.6782	73.9673	73.9952	75.6636	70.6807	84.1745	78.1497	85.0949	86.9601	80.2323
RASGRF1	29.5481	34.5742	31.6335	35.0293	41.5482	32.8456	34.3937	34.3922	33.7388	35.6398	40.8914	41.4362	37.3882	35.0807	36.5778	40.4852	40.518	47.0651	42.3354	42.5907
RAG1	23.9595	26.2156	20.2235	20.1841	21.0012	20.1707	21.3319	19.9225	20.4839	17.6991	16.5128	18.818	19.9863	17.9989	17.9006	19.8505	15.862	22.1066	22.0246	22.705
PTGS2	75.7655	241.694	27.6606	44.2525	44.299	35.6372	149.782	71.3189	85.1219	58.1635	23.9836	55.938	111.213	37.4765	35.0957	21.0429	40.8785	26.0981	51.7997	31.0613
LOC403312	11.6435	9.84055	10.872	11.9636	9.01898	10.7124	9.08055	8.80752	10.1247	10.9538	10.0786	10.7497	10.1981	9.66974	8.57435	10.3872	9.81802	13.441	10.3614	13.1402
RBL1	20.8054	20.2914	23.8581	19.1281	21.4715	20.5031	21.0277	23.1908	19.8497	22.7035	25.3537	22.6331	21.2498	18.4092	22.2815	19.4779	22.9465	26.0738	24.4706	26.7319
WDR66	27.0711	28.9612	25.2853	30.9671	29.8191	29.4368	35.511	30.9055	25.2479	28.9651	42.1408	55.5142	34.0157	44.3252	36.0755	32.0507	42.6057	34.6271	34.5319	48.3214
SYNJ2	90.5301	100.764	68.4838	84.068	88.5286	58.7861	67.7675	78.2427	95.983	78.6412	64.9364	63.975	57.4908	68.3439	58.4459	75.4766	62.495	71.6333	64.9509	57.7805
ZNF398	78.9602	80.8679	101.008	83.2537	79.8319	98.8176	107.845	105.232	113.796	77.209	102.958	79.5238	106.424	86.5404	106.201	102.495	108.826	131.691	120.63	133.422
IL16	81.9832	64.3573	54.9928	71.2827	81.1357	67.456	72.1993	59.909	68.1819	58.5755	56.3879	51.5863	49.3479	57.3311	52.6216	60.3698	58.5438	57.1696	49.65	52.3185
OR2C3	11.2108	10.7533	8.7253	11.6354	10.5133	12.925	9.02755	11.2702	11.0388	9.47038	9.80716	10.6038	10.289	10.9094	9.69183	10.4585	10.0863	13.4039	11.0258	11.9819
CDHR1	34.6151	54.1914	54.1434	33.8701	71.9283	36.602	68.6667	31.2927	41.6633	31.8421	37.7393	33.6737	39.4372	42.4809	36.8614	41.285	37.3146	48.0339	31.2504	34.7367
ARHGAP20	136.572	124.673	100.645	91.9316	124.255	61.8908	94.7595	85.8689	98.1146	114.924	170.164	143.69	167.005	148.392	224.872	99.0079	110.192	95.1083	119.413	172.329
SCARF1	53.9224	46.5355	55.303	69.0097	57.1374	64.8046	54.901	52.1241	56.7255	50.6988	53.2722	48.5492	56.3904	53.5007	53.6898	55.1726	51.1779	51.892	48.7137	47.3364
RGS12	48.3357	96.5159	55.5581	53.2238	51.671	60.2592	51.9068	55.757	52.7821	46.3204	51.6349	56.0154	54.6694	51.5204	55.9427	56.848	54.4252	65.2291	56.7769	61.8306
ADAM22	34.482	35.4872	35.1243	35.6302	46.9933	40.8355	38.1486	32.5699	37.2642	32.4804	37.2685	33.8679	34.2974	36.0256	41.0235	41.6233	37.8359	33.9678	37.3236	36.6197
TMEM26	11.1541	11.5819	13.8694	10.858	10.1665	11.8397	11.356	16.1097	13.1479	10.6209	17.2897	13.9615	15.2656	13.7696	15.1866	10.0093	19.394	9.46514	12.4068	14.3154
P4HA2	112.868	73.2849	56.2025	87.873	150.192	50.1973	89.4363	77.4604	93.6591	232.377	248.29	224.792	293.936	187.081	204.872	183.739	280.007	289.044	288.381	301.084
BRD3	214.664	231.236	198.225	179.316	190.693	214.076	217.314	224.612	227.913	200.487	228.011	214.748	194.847	176.594	218.209	226.877	218.904	219.481	238.648	224.137
CLRN1	37.4083	34.8421	40.0214	36.9946	39.5824	32.4734	41.1785	28.0684	30.6864	40.2991	37.3545	41.4075	41.7565	41.9999	37.0461	38.7559	40.8052	35.0592	40.0284	42.173
IDH1	361.604	343.225	486.419	384.478	415.98	510.702	398.707	376.257	404.752	505.85	373.136	279.52	744.676	332.524	591.712	357.293	366.079	360.154	318.653	592.172
EPB41L4A	45.2432	49.4039	44.2904	52.2059	53.1022	38.1246	45.1306	43.9974	44.4945	37.5089	44.8071	34.6871	43.4193	55.6593	40.8616	36.7672	37.3994	41.1464	36.833	37.5153
LINC00612	15.3641	15.611	11.8882	19.7152	14.6107	17.6753	14.5547	13.5379	20.4699	18.2295	17.033	19.8388	16.0481	18.6639	17.5635	17.6234	20.1339	16.2809	13.26	18.6208
NAGA	144.87	134.427	125.852	145.572	158.418	117.578	133.723	128.83	150.966	133.683	189.943	147.737	166.814	176.938	146.052	150.131	148.052	205.973	187.048	165.705
TRPV5	40.138	28.2754	38.2555	31.0725	31.3671	34.4393	33.3124	38.2036	32.5548	33.5931	29.7463	32.9871	37.8702	33.8163	35.1595	34.9237	30.5399	38.7182	24.4113	28.4041
LHFPL5	17.9051	24.1038	16.6227	19.3711	28.2219	15.1009	15.2397	18.568	22.0719	26.555	22.7588	19.8904	21.3123	26.452	17.7431	19.2582	20.9856	28.098	18.9581	18.2735
KLHL40	33.4109	35.0647	33.7354	35.6459	37.9256	29.4317	22.5862	25.3034	34.1445	39.1846	25.9476	34.2219	31.7812	24.4045	29.8527	32.8345	29.7323	35.6498	24.5724	31.3084
CENPI	20.1138	17.4481	20.5197	19.3221	15.93	20.2329	17.6761	18.7662	20.9356	19.909	44.2549	30.8897	30.7011	17.4656	24.1944	25.5631	27.4748	40.9306	33.0373	29.7241
C10orf53	53.7359	52.1741	50.3791	51.4419	57.0448	56.7238	62.4325	54.0386	46.3602	67.4598	49.0176	53.2245	50.2236	59.1087	53.8765	55.5614	54.5588	53.6338	47.4251	55.5512
SYT9	37.9948	38.4075	38.6584	36.5378	34.0994	38.6202	34.3633	33.9231	39.2686	34.6088	34.8311	33.0804	33.9821	40.8142	38.2645	40.024	34.9639	37.5637	37.1805	37.229
AVL9	61.6167	59.0036	60.3517	57.7595	52.9916	63.2031	58.7225	61.4269	61.7351	56.9655	68.727	67.7368	73.328	60.4706	69.8559	62.9794	68.0533	58.9638	59.0643	65.7826
CCNG2	170.041	206.356	228.684	197.541	178.793	217.35	211.18	192.887	187.501	122.595	236.737	227.152	206.358	290.567	221.509	228.383	202.229	138.275	205.247	221.576
NDUFS4	301.859	311.582	317.505	263.734	264.116	258.884	300.309	288.849	346.067	266.884	214.526	182.939	208.807	264.875	195.442	225.087	202.194	221.945	245.946	248.121
LPGAT1	116.013	128.131	110.569	107.174	136.781	91.7695	130.836	132.914	117.178	135.548	138.877	126.509	121.029	122.521	113.161	112.852	109.578	105.165	118.268	107.886
IKZF2	46.953	44.2262	46.2593	50.2586	48.9066	37.6532	44.073	44.9516	40.7678	32.9684	57.1957	47.0173	59.8616	45.8158	53.1598	53.136	47.1566	48.507	47.6246	48.8939
GTPBP3	73.9916	72.5553	79.4023	70.1737	87.675	78.2885	77.3322	78.6248	72.4606	92.4221	100.256	93.6176	94.3226	89.7567	108.765	94.2043	114.851	89.0949	100.021	105.612
WNK1	186.926	195.926	171.239	189.537	192.288	179.287	185.223	184.419	174.553	160.111	138.475	153.494	141.133	165.392	157.601	162.589	147.052	128.167	152.925	145.14
TLL1	11.5301	11.5691	12.8021	13.1205	13.1895	14.9154	13.7808	13.6307	12.5575	11.8095	15.4788	13.8682	15.6753	12.3821	13.3656	15.183	13.9788	14.7877	15.1007	13.8831
KCNH5	17.1618	19.1723	17.4868	18.5393	17.8593	19.1858	19.1787	18.4432	20.1486	17.8294	15.4379	19.2663	16.926	18.9966	17.1376	18.0159	18.6013	23.6969	17.2604	19.7658
ARHGAP25	99.3244	118.25	114.728	113.894	129.589	106.343	132.915	102.362	113.424	83.478	60.9501	58.177	56.7138	62.9669	60.4778	65.0675	63.714	64.4909	61.8616	60.5949
ZNF843	99.6487	99.8414	112.028	107.447	112.235	112.093	129.381	101.006	103.382	103.86	128.381	115.684	123.336	120.672	128.777	126.02	126.524	125.769	122.29	110.574
RPL13AP17	89.2025	95.2001	80.8646	82.757	90.9424	94.0107	121.242	91.5034	107.335	103.137	79.2306	88.598	79.4479	94.4451	111.869	86.1039	98.0131	119.716	103.252	88.6476
LINC01657	17.0149	14.0138	18.3285	18.7773	13.9425	16.7176	19.5944	16.3228	13.5513	21.6729	24.7234	17.3991	18.2131	17.5809	16.7555	15.1506	15.6062	14.8438	13.507	15.0032
STAT5B	171.568	211.741	211.409	196.685	182.108	200.987	181.482	199.242	216.372	145.788	133.828	145.258	127.923	179.764	151.988	155.922	133.79	134.357	133.038	129.005
PPM1F	134.16	106.95	124.406	144.053	126.252	123.023	129.278	136.388	133.992	133.967	121.989	117.045	129.625	128.04	129.726	128.846	119.629	134.081	132.432	139.017
VASH2	30.9128	33.7981	44.5719	30.3462	63.9549	40.9764	40.0263	36.478	48.949	26.1092	61.7379	44.048	31.8689	29.7122	38.9833	41.394	38.6217	39.5644	34.5213	46.6976
LINC01558	45.1757	34.8346	33.78	46.9971	34.1384	38.8408	37.3939	31.1695	37.5889	29.9051	32.3583	34.5703	36.5244	37.5554	32.9581	43.4468	43.8476	47.5878	33.3405	37.039
STPG2	35.4742	40.2012	51.478	43.4331	42.1553	43.3813	41.2443	37.7135	45.2658	45.0234	52.6712	36.4789	45.1576	54.0876	40.9769	46.5007	40.0195	49.6441	39.3248	54.1151
PTGFR	40.3161	44.7072	64.3286	53.247	34.1754	57.8115	59.3526	61.0877	45.6349	61.56	27.4327	26.043	31.5383	31.0258	34.6851	28.8261	29.5318	23.4692	34.9717	25.787
CACNB2	59.6162	61.2706	78.7601	66.5354	60.2906	70.0507	55.3811	75.7251	72.1861	40.6698	38.7276	35.5153	39.5528	43.7148	44.99	34.8709	38.7959	41.7785	34.3368	40.2796
APLF	20.5469	18.8986	21.1255	24.5945	21.1499	18.7282	20.7312	18.1024	22.1106	24.2533	23.4883	23.3585	19.3356	22.4814	21.6945	21.0041	17.8885	26.6543	24.1394	22.6084
FGF7	128.928	89.1421	113.866	84.848	65.0921	58.4598	84.4118	90.8809	107.459	43.8603	16.8184	16.4203	16.5906	56.0553	19.2544	16.8019	15.84	15.741	16.2754	16.1105
MIER1	116.239	112.398	119.255	131.456	106.791	114.057	127.788	121.112	121.098	86.4848	75.8636	74.8897	82.7606	76.7941	79.2761	84.0304	78.0962	63.2379	79.2954	70.5455
CTDSPL2	88.6244	111.378	115.675	98.9774	90.7979	112.382	123.92	93.5492	119.106	74.918	152.355	107.031	129.06	100.921	108.214	123.147	107.091	98.0744	135.831	130.435
UVSSA	96.6148	101.687	90.8672	109.013	93.0847	104.139	90.2938	97.9264	105.639	96.9882	110.338	110.131	98.3526	100.124	130.674	105.06	104.512	103.926	98.3838	109.841
SLC10A7	35.1053	35.5161	42.0629	42.2963	34.0649	37.1648	35.5436	42.8392	35.3799	41.8832	35.1368	38.374	41.6879	34.9264	34.8215	36.7162	40.8449	32.8047	32.4089	31.3475
KLHL3	126.349	88.4446	104.069	130.265	87.1297	89.5037	84.5893	111.863	89.8977	82.2477	66.3243	91.3795	72.6547	70.3111	97.0924	65.3771	76.2034	60.7793	73.1871	75.8076
CCDC181	43.1601	57.3154	39.1968	33.1064	30.0825	31.083	36.075	49.4138	32.4365	27.3582	22.4766	18.5452	18.0811	15.3449	18.6968	16.1031	18.7054	20.3215	17.7525	18.4973
ATP6V0A2	49.6773	40.7561	49.7567	44.615	43.4179	44.8134	47.9521	46.6377	47.2915	48.0581	57.5135	46.8445	62.9572	48.6154	53.0048	51.0259	49.1059	53.6278	49.0985	57.8415
SLC11A1	60.4054	60.9948	64.3589	70.1837	70.261	61.5366	63.2044	64.7161	63.3462	61.1994	63.2073	62.7516	65.2689	67.9238	60.6492	68.819	60.1967	68.5762	66.147	66.5363
ENTPD3	56.5478	27.8977	35.8697	36.3767	56.3999	33.7865	37.5714	28.803	31.8833	35.0869	40.4438	64.4468	58.0379	67.0834	40.149	52.0614	57.7166	58.7201	48.753	59.4797
CD96	21.7833	22.1102	21.2652	38.3693	35.0251	21.1928	20.3828	22.1817	24.2057	17.6804	21.1848	23.4272	18.9496	36.8952	20.0449	26.3949	22.1838	26.0275	21.3675	22.8846
ADGRA3	88.8237	99.0347	92.0779	77.4077	100.405	91.0166	88.9214	92.4242	101.967	96.9455	150.111	196.3	153.074	134.22	195.779	203.695	145.484	132.646	174.934	180.499
ST6GAL2	54.7957	66.682	27.4477	46.6898	112.304	32.1336	63.8384	32.614	57.9438	27.5181	125.881	180.59	76.0162	84.2518	143.965	157.673	98.8031	63.0162	98.04	86.5887
LINC01126	61.2884	55.9855	62.1944	67.4661	60.0405	63.6401	55.1753	55.3698	49.5808	56.8651	51.4175	57.6559	51.9987	56.6099	52.8052	63.8083	52.1831	71.6687	51.7797	59.1609
PAXBP1	108.801	124.637	164.554	127.678	132.92	139.047	134.181	129.068	168.953	124.697	174.79	145.804	152.525	111.935	156.883	124.283	120.142	84.3479	160.049	113.945
MOCS1	34.0479	36.2098	39.519	35.4331	40.0011	42.3653	45.8823	39.3881	43.0225	43.7579	39.9365	34.2118	37.8911	35.5724	32.6535	35.5241	36.124	37.3982	33.9755	40.8069
PER3	90.8891	85.1699	63.6535	54.5974	36.7502	89.3326	87.9517	70.6743	96.5885	38.3988	62.3059	63.3507	40.9426	31.6939	62.2199	68.9615	55.2688	51.7443	78.0001	44.1715
FAM9A	13.9586	12.8006	14.6933	15.7778	12.1012	12.7422	20.0727	12.6679	11.9569	14.0302	12.682	13.7625	12.2814	14.3418	11.9542	15.0929	11.2745	18.0167	14.5119	13.7047
FGD6	52.1499	65.7617	55.4294	55.8255	74.9982	55.2785	55.3553	56.7729	56.844	34.3414	43.9866	47.028	36.2167	49.2075	36.344	60.4198	37.7492	32.4308	36.9267	33.1194
OTUD7B	71.1085	76.5117	79.0781	70.9872	70.8632	81.7247	71.1466	83.229	72.1996	70.0569	71.2269	91.7999	77.872	78.0117	88.0282	82.5899	82.0277	84.777	80.4103	81.1643
BCL2L2	143.143	130.145	138.662	115.613	119.095	110.907	122.244	120.724	150.641	131.57	115.488	85.987	94.0677	101.762	105.982	97.9173	101.412	97.6715	107.538	97.1345
ATF2	106.174	128.221	144.736	117.886	117.518	140.883	133.583	111.199	123.969	100.019	192.348	174.672	147.935	121.04	169.937	138.29	166.434	106.073	143.93	120.617
FCHO2	153.719	142.691	154.323	231.736	169.517	180.327	181.366	187.117	162.888	79.5017	91.433	100.053	106.392	181.704	118.554	83.5899	115.257	62.963	98.4673	94.411
QKI	193.423	258.419	232.291	223.231	225.445	226.745	217.912	249.6	229.282	177.06	183.569	215.894	179.897	194.912	217.417	222.283	199.424	173.669	213.586	199.37
MLLT6	190.929	187.63	222.678	214.465	183.326	235.08	201.605	237.4	216.662	129.39	157.541	168.229	150.455	149.024	211.211	186.943	163.075	134.326	178.573	166.517
KIF26B	71.0166	49.4593	36.4214	45.5295	88.498	52.5028	49.4229	45.3858	50.6161	42.7221	61.7737	68.4834	55.7794	51.9181	102.245	144.922	67.4451	65.7119	117.239	76.9214
PGPEP1	85.8169	85.0532	97.5407	101.447	84.446	91.4818	93.8768	95.4041	77.9943	73.9182	70.2036	81.5171	71.9089	69.6021	78.7599	75.5442	80.1319	91.2228	70.4035	74.2803
NAMPT	373.248	1152.87	157.973	294.105	348.687	283.273	399.959	516.967	495.017	275.467	164.821	428.037	149.749	702.174	139.742	194.057	148.96	124.424	196.359	141.064
CALN1	24.9374	29.8466	27.956	26.3353	29.5879	25.409	31.6744	26.3789	28.3382	24.8049	28.3516	39.1016	24.6184	29.0272	27.56	28.0915	35.125	30.3648	29.0921	27.4536
ST3GAL3	82.0581	80.145	91.4237	86.8454	89.6519	89.0224	84.2982	83.5164	84.2431	82.8852	87.7826	90.0725	87.8798	82.6169	90.2294	88.2575	89.3003	85.0572	90.028	89.4459
STX19	24.1154	26.7692	18.9049	20.6019	17.5375	25.5134	24.603	25.4321	23.4129	20.0724	39.7238	27.76	58.5101	54.5264	36.9222	26.9116	35.029	29.3928	42.6184	38.4812
PBLD	36.3283	47.2009	50.5588	26.3215	38.817	36.5331	38.0816	36.1961	39.4731	52.587	65.0319	60.4724	54.7838	55.656	55.6172	54.7421	54.7274	44.6629	42.4	54.5402
PRKAA1	99.6266	90.4461	72.4544	77.8734	80.0699	67.6996	63.903	66.5228	77.2427	76.7118	84.3041	75.705	76.8636	107.836	81.7723	78.4078	78.5504	55.5726	73.5661	70.8583
IGHV7-81	19.3366	16.51	25.4183	18.1303	16.4442	20.3334	16.6109	14.331	21.0219	19.2515	18.7327	19.8471	18.0316	19.511	18.8096	20.2672	18.1313	15.2069	16.8963	19.7275
LOC100132686	29.0797	27.3509	31.2839	35.7986	26.5323	32.4129	31.0267	35.138	25.3219	28.5895	30.0557	29.0342	21.2475	21.994	26.2582	29.1377	24.8154	31.8588	28.6494	24.1604
TERF2	56.0448	59.17	59.3744	58.6793	56.1647	55.23	51.1087	53.7052	56.4406	53.2628	63.263	60.4504	67.4418	55.4061	54.1125	59.5202	56.8563	62.9771	64.4699	71.7224
LINC00508	29.508	27.3569	32.3461	41.6529	33.4126	31.4425	27.8055	31.8602	35.2114	36.8156	29.3102	33.4806	36.3734	40.0699	30.0692	37.4339	29.332	32.8575	29.7174	35.9211
MTUS2-AS1	28.7057	23.6059	34.6907	28.3051	30.5629	32.7074	29.034	32.1812	33.2671	37.4098	21.6779	34.211	27.477	29.7217	31.3746	31.4963	31.5058	39.2351	26.2291	28.0768
TAT	24.3833	20.7288	24.8784	23.2953	24.1178	26.4633	24.978	24.341	27.1888	24.6311	25.6618	26.4441	21.7758	25.6303	25.5252	24.5578	27.7555	27.2095	27	29.2462
FHL5	75.9508	28.601	28.5227	58.3797	30.5138	51.5712	31.1501	47.2511	53.618	29.4451	15.5207	18.8127	20.5991	18.1397	15.5725	21.6257	20.3623	17.4848	19.6864	17.1863
ZNF277	108.509	133.75	114.634	99.3226	131.291	103.785	111.102	115.478	98.3462	93.7338	102.871	102.181	98.5403	121.867	93.1036	103.95	96.1686	85.6033	100.288	101.354
FBXO36	25.9289	27.5002	36.4951	23.4591	24.1907	27.3909	23.8976	33.7094	26.1313	32.8222	33.1482	34.5918	43.8247	30.1072	26.052	24.2726	33.8608	41.7237	31.2178	52.0125
LINC00421	46.0625	55.6201	52.8105	52.062	66.8861	59.7867	69.7028	49.6599	51.4835	43.5584	43.2155	36.9234	53.7448	55.7909	56.1921	47.2704	45.7062	49.6193	63.8113	44.8669
GOSR1	174.171	160.569	167.688	154.495	151.923	171.433	168.059	182.56	175.745	167.041	171.31	163.858	179.927	157.107	188.506	160.515	183.226	194.207	186.434	181.097
RMND1	136.288	106.429	102.829	114.844	139.596	99.5835	123.225	103.548	103.082	115.215	189.494	112.204	130.068	105.362	143.559	144.908	120.06	176.137	163.426	169.013
RPRD1A	113.208	155.459	143.182	105.091	120.484	119.163	115.5	119.119	147.143	164.956	212.966	214.555	216.415	156.328	182.322	202.838	185.268	157.41	187.16	193.123
SLC44A4	33.9138	28.4885	32.2329	29.2513	30.766	29.1797	43.3816	29.0833	26.1602	30.9248	64.5504	61.6164	77.5033	154.489	47.7702	57.2053	61.0231	53.2652	48.5639	58.1607
DTWD1	124.707	80.5126	122.042	100.71	88.4435	92.9882	87.9492	115.106	103.353	95.1106	82.526	82.1094	85.2926	97.499	107.532	84.3815	91.4966	73.3788	67.1832	92.305
OR8B8	56.9665	50.6767	52.9181	68.3974	54.0668	59.4976	42.525	42.6319	60.7686	62.1737	41.5504	45.9163	45.4	61.6765	51.2434	73.187	53.3186	46.8102	52.5879	51.9827
HRH3	69.4964	65.4301	79.1489	78.5577	79.8355	76.1454	70.5108	80.7865	72.5564	82.7441	70.0625	75.7098	81.9741	84.5673	73.6956	74.1886	78.7611	79.7714	74.9522	80.661
UBE2W	59.98	77.2007	60.5704	60.846	53.3819	65.6955	58.4381	58.9342	65.9859	67.1375	58.2506	62.4883	54.6297	83.4187	43.8264	57.3227	55.7783	53.2006	56.1267	59.3474
RGR	35.5344	40.8732	45.4759	46.2355	46.0615	40.1509	40.9424	43.8011	40.9517	48.7289	49.0831	44.3475	47.5089	51.7463	43.5824	41.2458	42.5903	43.6408	48.2341	43.3512
AKR1E2	41.099	46.5557	47.4647	46.0865	45.2165	48.366	43.4029	42.6148	35.4054	45.3051	52.3151	40.4102	53.5605	45.7355	43.0398	44.3526	51.553	41.4158	44.7545	50.6073
CCDC148-AS1	14.2032	13.6235	13.797	14.3237	17.405	16.0945	19.6104	15.5642	19.5671	19.268	14.1769	12.7117	16.3057	14.8808	13.9731	15.9692	13.7287	17.7064	16.5109	13.1451
C1orf43	468.228	472.973	419.792	444.849	480.893	428.337	447.889	433.559	493.681	776.775	687.208	507.286	740.243	606.071	577.099	592.256	636.469	678.92	707.091	788.256
C1S	2796.62	2491.2	2666.49	2724.97	3388.62	2078.31	2759.34	2263.08	3284.57	1799.86	609.8	529.662	496.966	1885.77	796.452	1023.95	491.536	437.899	666.499	545.867
KCNIP2	41.6781	43.5963	48.8762	46.6172	47.4719	42.0162	41.056	40.9385	43.8756	42.6866	41.723	37.5115	37.8334	38.3787	47.6049	44.4669	37.1511	45.2701	42.7989	38.7566
RHOJ	118.329	111.832	103.64	117.68	96.5827	116.761	94.621	116.883	125.263	82.3294	91.6619	107.222	92.5445	69.315	128.926	124.361	72.8227	80.441	98.8211	91.18
IQCF3	33.0566	33.2673	31.1753	27.4884	32.0863	27.865	27.3909	43.948	28.2064	33.7755	31.0931	32.3372	31.4708	34.0596	27.8797	25.2961	27.443	39.7222	33.0709	31.5725
PGC	62.8397	62.5177	58.5916	59.4763	63.6258	62.677	57.8349	63.1651	68.387	67.9326	70.9528	62.8228	69.5914	64.772	62.0611	67.3006	66.9693	87.737	66.0798	74.1514
PTH2	72.247	65.9457	78.3049	69.8084	101.7	88.9284	62.7243	64.5314	65.2366	89.9896	81.6066	81.6066	79.8823	91.0811	72.0921	92.0729	74.9999	95.6676	74.1216	86.8046
GNG12	464.785	390.738	455.385	306.947	402.288	349.76	374.464	360.536	468.597	517.269	216.045	196.217	218.747	212.668	222.225	264.462	230.628	217.966	225.03	220.622
C8orf59	332.179	255.189	297.44	262.326	271.549	264.507	262.966	310.951	290.162	277.339	298.663	268.348	272.272	212.823	309.415	258.047	261.917	241.105	270.612	276.774
RP1L1	33.9452	32.7967	37.4953	25.7542	28.2732	32.1018	34.3764	38.7471	32.0335	29.9481	37.8357	29.2734	36.8427	29.7783	30.4292	40.5429	37.3832	43.7621	34.7382	36.7383
SCN1A	16.9227	15.6096	15.8397	16.1877	15.4412	14.3673	14.5531	13.3165	14.4184	15.2234	15.4762	14.9782	14.5969	15.3559	14.2181	17.897	15.8432	13.6433	15.5231	15.1742
RAPGEF6	112.331	119.157	125.154	119.017	108.038	106.942	105.449	126.098	116.539	98.024	100.71	122.399	95.9131	131.098	104.721	102.3	91.4085	80.8872	109.083	93.7235
WNK3	74.3872	115.985	76.846	66.2164	60.7183	71.5597	63.7544	82.9934	100.208	87.9116	46.2775	38.4922	40.9576	36.9009	37.6145	50.3992	38.6809	45.728	47.1321	43.4741
CPEB3	39.4189	39.8678	46.6038	44.6414	41.6504	41.3796	36.6881	45.1054	35.7321	33.8783	31.4349	33.8314	40.2748	31.8455	34.7661	29.731	36.9793	33.6917	37.2436	31.8305
OTOF	57.1219	51.0705	58.3197	70.436	53.6232	54.2871	48.0476	61.5116	43.4068	56.0361	47.9554	48.8634	56.5757	46.798	56.8551	62.052	60.7895	57.0872	54.9505	56.7
COL25A1	21.0139	23.0778	21.8118	23.2021	25.8888	25.0524	21.6938	19.3982	27.0689	23.6836	21.4673	22.3997	20.0621	21.8764	22.2636	23.5213	18.8819	27.9191	24.0176	19.53
PPIP5K1	72.0075	82.0275	84.7182	67.3428	71.3968	54.0852	69.5344	79.1505	80.4964	89.1568	78.7874	87.646	75.7305	63.9518	82.7498	74.2076	83.2122	84.1459	68.4865	70.5475
EVC2	50.6046	45.7154	66.6748	58.285	56.9541	64.4761	58.1112	75.0996	67.5309	43.0975	44.5586	43.6734	44.2066	58.2002	52.2848	49.862	41.0271	50.8457	47.0209	43.8886
MAP3K20	459.312	504.712	479.758	400.023	317.237	460.287	346.993	434.106	389.137	198.035	358.72	447.828	336.926	252.017	499.529	455.519	350.96	298.588	398.721	347.868
MAGI1	98.3338	92.3239	84.4985	84.2235	72.3171	77.6774	68.4211	92.5126	89.8668	65.8293	86.4371	114.481	106.114	113.78	103.833	88.785	115.178	98.3152	97.8414	108.75
ASXL2	107.925	113.54	95.2109	100.599	89.0905	103.317	98.1299	116.773	108.908	104.949	106.9	91.9257	111.574	101.1	98.7894	119.094	103.187	99.4683	101.514	104.312
GRID1	38.0081	42.4182	39.0536	40.2354	35.5464	38.5817	32.042	33.7841	36.2842	37.3376	35.4331	39.5163	35.6593	39.7183	42.2681	43.3609	38.1269	31.2352	38.8735	40.0331
ANO1	113.968	62.305	54.2886	66.5445	55.029	54.2815	64.5877	48.4237	60.2639	41.0321	216.307	236.684	261.478	70.387	325.193	187.602	228.005	149.263	255.702	254.001
WFS1	277.861	345.424	455.788	300.396	230.425	299.357	371.829	314.51	402.014	253.537	225.23	209.613	212.252	184.935	228.876	255.098	228.687	281.352	236.099	241.007
TERT	50.7998	45.1784	37.093	53.5362	46.9978	48.6847	50.1794	43.1106	37.2926	49.3278	46.7085	47.6766	45.3124	50.0283	52.7072	45.0481	53.3661	45.4127	49.193	43.4554
GALNTL6	17.567	19.2726	22.7272	21.8241	19.2949	15.5971	14.9687	18.1254	16.5763	23.2843	17.5176	20.291	18.7238	20.8348	21.0155	28.526	20.273	18.9547	19.5239	20.9758
SELENOI	52.6214	56.0395	47.9217	48.0615	54.6364	57.0065	55.4391	58.4597	57.2892	86.5866	81.6567	85.539	75.7532	83.4658	65.4822	75.8319	76.3341	77.3452	84.2531	62.2889
KLHL6	34.6403	36.1904	20.864	56.9243	31.6922	32.9886	24.909	40.0679	25.9148	21.7395	26.931	37.6137	27.0466	20.8833	24.1169	25.8485	28.7106	23.9803	25.1703	28.9153
SLC4A5	36.6948	40.7865	38.2002	35.5726	38.0763	36.411	37.7649	34.8393	40.7643	36.8428	39.909	39.1795	40.054	39.6046	41.7879	43.5932	41.0318	38.8087	35.9149	41.2359
CKAP5	202.699	267.848	241.422	187.293	216.296	180.292	191.759	205.121	220.429	235.91	283.144	210.693	216.751	163.731	225.296	210.049	211.033	262.116	264.438	259.309
ARMC8	72.2066	73.4499	66.1957	68.5662	67.5856	61.7731	60.6526	64.6781	72.7215	80.567	72.1538	65.8969	65.9752	63.26	65.3935	59.2998	63.3018	53.7517	67.4214	60.0776
ALS2	57.6001	48.1081	56.4888	56.2845	67.6415	61.2755	58.9874	65.0205	58.3241	73.029	62.9119	62.6241	61.6015	61.915	62.8875	56.4802	58.5554	44.0785	61.9444	54.8722
CDKL1	35.6567	39.8363	41.2296	36.7604	39.7862	47.8815	48.399	45.2048	37.9214	38.2852	30.8386	37.2291	30.6749	46.6192	44.6426	33.6812	36.4951	35.2834	29.5192	36.0485
FBF1	65.9035	59.8765	61.1796	65.0716	63.7618	64.9402	66.6272	58.5459	56.0751	60.7267	59.3789	63.965	66.9737	56.0049	69.8065	68.1003	62.9246	68.7009	69.8349	75.2061
STRIP2	18.3198	15.6073	19.0598	16.3563	15.9115	18.1611	16.0948	22.4453	16.9321	24.0913	24.3883	19.0943	20.9187	15.4412	18.7271	15.8632	22.0736	21.1823	23.9016	20.4734
VWA3B	28.0462	29.7627	30.8587	28.2372	29.7815	29.661	27.2767	28.6593	28.0277	32.3172	37.6715	39.7225	32.7498	33.4874	33.6945	30.1783	32.7541	34.1438	31.6021	31.5363
MED12L	41.6701	40.7971	44.0874	46.6745	41.1034	60.5028	41.8359	39.0813	45.7212	45.4811	45.3498	46.4189	49.689	42.8743	49.4604	48.4729	49.9756	44.566	44.8695	46.4424
FOXJ2	112.878	133.669	118.944	121.275	91.2246	128.654	139.377	108.921	130.068	88.0115	103.185	100.957	88.0278	112.874	108.162	120.07	108.549	100.879	115.468	110.879
ECE2	66.0643	68.4693	60.1005	53.6433	67.9225	64.0119	68.9959	64.3116	66.6801	82.0811	80.0685	63.1851	77.7967	66.066	67.5593	73.5235	77.3242	84.746	77.5916	82.4154
TTF2	21.3035	20.6676	27.5668	23.6212	22.0989	21.0239	24.0967	19.465	18.021	40.8601	59.6601	52.6726	44.8203	36.0961	44.1772	39.7108	54.0465	48.2313	44.3737	38.7769
CARD14	47.2393	43.2594	40.8176	49.629	47.9796	46.673	43.8118	48.3048	43.0019	47.5224	42.9656	44.9833	42.7082	47.9991	44.367	43.2585	47.4612	48.5439	43.5875	40.3921
PAK6	41.915	44.8245	39.7757	47.3293	38.1503	40.1567	54.0209	39.7989	38.8239	47.8578	71.6321	68.3785	81.994	55.0334	72.8864	69.7369	87.7049	87.2006	63.1157	93.7118
MCF2	22.5381	21.2053	30.0552	21.8652	24.0414	25.8816	23.8823	24.2252	22.3908	20.6722	19.2797	18.7074	20.4346	20.8321	19.6102	21.8551	18.6871	20.8216	24.187	19.1163
WDR19	109.076	117.994	132.041	111.759	114.225	130.123	110.965	136.74	117.149	82.6944	81.4355	100.251	80.8115	96.6167	97.5529	70.2235	70.7166	59.7373	88.4436	76.2548
MAK	27.8201	27.8677	27.8156	26.6171	31.6329	27.259	29.6648	24.5251	27.9834	32.8127	39.7867	54.3735	35.321	33.7969	32.4838	32.3479	40.4234	27.9122	34.4503	36.5307
KCNH7	27.6089	29.9763	35.701	35.876	30.6784	27.9932	27.6617	30.8333	32.2595	27.595	27.3389	32.397	28.6544	30.3335	27.9171	28.3734	29.8384	38.0712	31.3078	33.7733
POLK	98.0232	110.475	100.825	89.4462	101.056	110.205	93.8294	95.4042	96.3814	88.137	86.9196	130.435	100.42	93.0083	116.891	121.437	83.2043	75.0399	88.5388	76.7017
HIF3A	47.3667	38.5798	42.8834	42.6619	41.5409	43.4105	41.8477	40.8689	47.4714	44.5978	33.5306	37.0945	34.8349	40.4004	35.477	37.7879	35.7674	44.9831	35.0141	35.3743
STAB1	337.32	227.032	150.251	307.746	281.009	162.083	180.91	218.03	244.398	221.629	97.9245	93.0528	96.5288	130.823	106.554	90.5781	87.0973	91.1731	113.106	103.919
PP2672	40.3662	40.567	41.2958	34.1422	36.2017	34.4999	30.2511	32.4361	34.2993	36.612	52.3796	36.8627	37.0524	42.7345	36.1002	34.891	39.5802	36.1807	43.5586	36.6791
ABCB9	37.6163	37.9912	35.9156	43.5562	36.104	38.1835	43.4676	40.6324	33.7037	48.3841	34.146	37.2935	41.8487	39.0265	37.8968	34.3102	34.0155	33.6178	47.1652	43.9854
PTK7	152.703	187.764	173.291	119.191	171.545	170.49	179.138	156.556	163.526	113.401	262.688	277.612	210.274	160.817	359.936	317.335	230.826	292.819	265.493	261.413
ZNF26	84.2869	93.3104	89.0125	77.1742	77.3454	89.0005	88.0962	87.9393	95.4557	89.1591	104.233	101.017	93.4875	87.6831	102.22	83.3692	90.589	68.6873	89.0668	75.2497
ADAM9	204.677	182.141	140.499	164.265	226.112	134.054	140.8	92.5364	153.711	475.567	174.752	153.203	144.884	239.425	143.224	172.374	147.426	88.9337	134.151	129.45
GCLC	132.345	89.4165	67.1369	99.8882	78.2166	74.8693	92.6238	94.698	73.4323	238.191	608.141	638.877	418.242	138.17	351.995	445.161	642.569	479.204	620.988	364.665
TPH2	14.6362	14.8536	15.1142	15.8908	14.1222	16.0573	16.552	17.793	11.1246	16.1258	13.3569	15.8274	17.0212	16.2696	13.8745	12.5532	13.0947	13.5289	17.304	20.0682
SLC30A5	111.631	99.6278	110.072	106.27	115.819	100.784	111.026	85.0174	116.264	120.743	163.92	121.247	163.602	152.269	142.212	139.954	142.815	100.028	150.656	150.722
ITGA9	192.479	100.038	104.091	143.157	61.2996	80.3781	79.0039	100.094	134.08	75.7503	77.4194	75.2581	54.8328	48.9001	94.9865	116.24	72.1958	67.8084	83.1854	70.1227
ZNF317	90.9559	91.0268	112.582	93.1397	95.7617	109.144	113.343	90.0756	112.993	125.658	140.611	95.95	123.932	116.983	130.992	116.259	107.407	116.275	132.981	137.144
AQP10	38.9641	39.5647	42.0897	32.1778	37.905	38.8223	26.4565	32.4371	33.5859	34.4406	32.3686	32.863	33.0954	34.9521	39.1907	31.5858	38.4057	36.1245	43.4364	31.1591
RAP1A	203.289	189.634	172.19	207.762	196.383	176.48	170.351	164.878	190.424	220.737	130.238	129.288	125.376	174.34	111.248	134.622	143.073	114.287	128.756	129.988
UNC5C	46.3895	30.0573	43.0377	35.9372	32.923	38.8016	45.547	40.5653	37.9674	53.8221	44.3498	50.449	43.7913	37.8693	43.6218	53.9919	49.5368	42.8351	53.6299	50.849
MEGF10	26.3579	27.2931	21.7936	24.4248	27.1751	30.7229	21.7528	28.5204	29.7835	30.4093	27.5734	25.9376	25.9913	27.9337	25.274	28.3297	24.6531	27.4968	25.3484	25.0374
SLC38A4	12.4177	12.9678	12.2487	12.5989	14.7905	14.8912	13.599	12.5075	13.6949	12.2995	15.308	14.0533	10.5813	11.8233	12.0191	13.734	13.4744	17.4564	12.0413	12.5867
PDXDC1	54.9486	76.2484	55.5089	50.9852	65.7539	58.4695	53.5193	53.4351	65.6284	46.7667	49.8973	75.2885	65.2374	47.1328	77.5482	63.4482	62.823	64.3898	66.9218	59.9296
TFAP2E	85.442	106.846	87.1727	87.6443	125.157	92.6256	109.308	92.9143	104.878	101.291	75.4927	89.5528	81.2902	95.6231	89.4286	82.7936	92.8041	115.135	87.6706	95.009
ITGB2	138.203	147.813	65.1095	251.153	166.446	133.908	186.833	133.616	99.3184	79.0669	82.8492	72.1803	70.9519	87.004	71.1618	73.7097	79.1704	81.5653	91.9127	71.4446
PPHLN1	142.124	163.846	163.329	134.858	136.556	128.557	174.267	208.118	147.264	191.331	162.342	186.093	208.2	136.926	201.572	141.415	177.167	166.266	144.584	177.411
LRP1	241.257	216.79	243.892	209.532	268.783	210.177	234.978	217.29	263.14	159.578	101.106	101.88	89.8137	128.211	110.987	139.826	94.0337	93.9967	116.066	80.5553
ETS1	184.403	159.109	160.614	203.716	181.583	194.793	171.087	172.397	172.762	170.27	150.357	183.457	126.579	185.184	128.245	205.101	121.914	114.072	147.769	117.011
SCML4	28.1702	22.174	21.2075	31.5135	31.5862	22.285	25.7418	28.0406	26.1189	22.1703	20.7644	20.4329	21.2903	22.0364	21.0842	23.0922	21.3711	24.9089	23.1821	22.5588
DDX53	10.2428	9.80147	9.29142	13.3134	11.7062	12.1446	10.5864	8.9025	17.3387	9.66136	11.4073	11.7761	10.711	9.85938	8.8838	10.8493	10.2794	12.7475	13.3097	13.528
ENTPD4	136.545	131.961	102.237	123.117	125.149	89.8784	109.876	112.986	112.191	196.645	155.571	132.436	143.442	163.857	144.956	158.828	132.566	129.446	156.573	133.199
PIGQ	63.3946	69.8084	84.3761	71.8856	69.0785	77.3002	69.8114	66.334	72.9891	71.8737	75.1063	73.1289	78.0068	70.2722	75.4593	80.1778	84.3375	78.5574	85.0543	76.9908
DNAJC11	144.057	141.99	159.741	162.778	156.15	166.853	171.001	142.394	172.175	196.219	197.462	171.425	178.735	163.989	181.046	187.495	168.561	205.177	187.556	189.235
LINC00663	31.5748	39.0733	51.8435	57.4401	48.1929	63.429	49.1774	47.7657	48.5367	42.5556	38.0767	45.9386	40.988	42.6312	48.0078	43.438	36.7765	37.37	35.8034	40.5621
C11orf58	421.183	419.578	425.67	448.458	419.294	456.417	480.399	405.04	436.975	492.131	448.94	367.138	449.213	403.097	363.975	400.232	409.75	354.513	427.563	417.192
BAGE	17.2019	17.4405	17.2265	18.3642	15.9532	19.3076	18.7515	18.2759	15.5247	16.4536	18.5251	16.0514	17.7064	17.5351	15.5041	16.9173	16.7905	19.4969	18.1678	18.3695
CAMTA1	193.078	181.677	160.434	172.031	189.215	147.535	170.965	166.28	173.116	305.233	200.065	191.232	204.725	146.73	164.875	163.187	201.882	210.824	196.637	228.632
ABCB5	21.7013	26.3745	25.7296	28.5499	25.7653	27.5059	25.4106	22.7385	28.9001	25.0853	24.8504	26.9343	28.9569	27.1081	26.8281	27.7633	22.1212	26.7365	25.4473	31.3038
TTL	97.4266	94.5427	84.1615	97.4926	89.1371	89.2879	86.2729	91.6617	89.7211	114.684	123.296	92.7622	94.0366	100.168	104.316	92.6089	93.3194	94.1981	118.071	117.216
GRIK2	24.1545	21.3106	24.6868	18.5157	19.495	16.3645	20.325	14.5385	20.9211	15.5274	14.2003	14.9778	13.7615	14.6465	12.759	15.1809	13.7195	13.3309	13.9229	12.9295
OR4D2	29.9369	31.3689	25.7282	31.7474	34.0958	28.55	30.7868	23.5973	29.4086	29.7592	27.3211	27.1322	27.3065	39.3898	31.9998	34.5522	30.3573	23.8573	31.908	29.5572
DBF4B	42.8236	43.9177	53.464	43.2823	44.109	43.8366	48.7642	46.9042	50.1366	48.4853	54.7761	54.4363	49.3839	48.7739	54.3592	46.5455	46.5398	49.273	55.4642	48.577
SHISAL2A	33.1709	34.6317	30.1816	34.0747	34.5148	30.7387	28.5656	33.8453	31.1162	30.0915	50.0068	45.0111	42.7223	38.8313	53.8766	38.4339	36.6551	59.0276	52.3507	37.9041
ADAMTS4	55.321	109.246	60.3763	63.7444	72.7324	52.2619	57.0663	63.5611	90.8631	68.459	68.8701	65.9798	56.967	79.1242	65.9559	66.3129	74.7924	58.2236	57.8848	50.7761
POF1B	17.1558	16.685	14.4999	17.0399	14.3961	15.7205	16.5955	22.0234	17.7112	14.4541	15.8543	15.8721	16.2059	17.7402	14.271	14.6246	16.886	18.3612	15.8645	14.9804
LARP4	105.444	112.57	99.1665	95.8	101.49	96.7783	94.5495	92.7506	121.963	157.79	137.349	107.287	131.401	132.431	109.506	100.068	117.144	101.57	118.684	115.047
B4GALNT1	43.7092	34.8551	34.0075	41.1312	44.5015	32.4484	34.0692	34.8045	43.4971	43.9337	45.4101	40.7519	38.185	40.2174	45.3118	41.7151	38.8499	38.211	44.0861	40.8433
UBA1	548.566	593.664	530.881	509.362	487.979	523.933	545.633	554.725	604.476	848.491	849.905	775.114	775.926	599.797	769.897	781.381	784.081	811.388	820.884	744.755
SNX25	52.6916	54.3807	48.0836	50.7037	51.1561	42.5629	45.9228	45.1862	47.0094	45.0333	52.3347	48.8455	40.838	53.4025	59.0015	39.6677	40.5084	41.7782	42.214	45.5578
NOP9	86.9281	86.435	88.6064	84.1512	76.3044	91.6496	77.2822	81.3025	86.2646	88.3528	82.929	81.8061	77.0656	77.3495	82.6663	78.0724	86.2148	87.7519	82.0731	87.6364
CARF	30.6441	34.2576	33.8958	36.8955	29.9366	35.1755	35.3412	43.7888	40.4827	28.9522	30.8164	26.5822	36.6295	28.0039	37.0164	36.0373	32.6666	46.4162	37.562	31.573
PIGK	122.706	135.013	136.155	111.516	113.317	91.9925	94.7719	104.916	116.622	80.3069	94.4871	87.9283	87.7919	76.8738	72.4078	80.9445	75.4887	80.3701	92.377	80.1271
AKAP12	396.608	506.239	572.542	463.221	618.23	584.717	492.797	508.461	544.035	172.864	85.3211	115.1	80.1247	171.249	124.253	124.225	76.5211	70.6468	86.9024	95.1349
CXorf67	25.3526	25.312	25.6974	30.7737	22.8036	24.7209	26.8696	21.3999	24.1968	20.9539	24.8247	25.2203	25.0182	30.9131	24.8935	31.8026	29.405	27.8939	27.7931	31.4773
MYO1D	80.6755	46.2625	66.0451	81.7697	80.4844	49.69	58.4318	62.26	59.8227	44.5617	29.2323	26.1548	26.1785	31.7378	23.9372	30.1206	26.3655	32.6615	26.6731	23.0006
DUSP16	83.1568	93.5146	82.0287	95.9296	84.4133	90.7794	78.7917	88.8521	75.5501	251.822	83.1503	159.905	96.7053	115.075	111.711	112.447	101.481	111.881	119.251	97.9645
LOC645261	17.0124	16.0547	16.4505	15.4804	15.7875	18.9589	15.1116	16.8914	14.4411	14.5093	15.6474	14.148	14.2938	17.5599	15.3763	14.39	17.4433	17.0548	17.7582	16.1903
SOHLH2	35.9529	34.3668	32.0123	36.7071	40.2089	36.0203	27.3909	31.1605	39.1813	42.4954	42.6671	36.7984	34.7087	46.1718	46.0052	36.9564	36.6117	42.6111	42.2938	44.1306
CDH19	15.0163	13.1565	15.4139	16.6135	14.8449	15.5292	17.0793	18.264	16.6022	14.2428	12.8963	16.3567	15.5613	17.443	13.7337	14.5168	17.0676	14.0398	15.3856	17.212
FGD3	67.8427	60.2315	56.8887	76.8266	68.4182	71.7731	57.1131	71.9951	52.435	49.5046	64.8055	53.5746	50.4549	47.2242	46.3039	61.0996	65.8795	72.5583	65.3898	54.5092
CCNL1	440.829	673.576	293.837	337.043	350.284	348.36	471.958	450.442	502.977	278.837	275.941	513.902	261.123	399.55	344.945	246.478	243.594	134.63	364.685	258.027
ALOX15B	38.4807	48.7235	34.3036	47.2755	48.0129	65.4241	41.8589	51.628	43.2956	35.9764	33.4003	29.9611	37.5804	35.7255	37.428	40.5725	44.9626	38.151	38.231	37.6157
TAS1R1	42.3308	35.7786	37.8827	33.8122	47.9593	40.442	35.4973	31.48	31.4057	48.5698	35.6856	42.1857	39.7997	41.5313	46.5601	40.0015	46.4677	39.4188	34.552	36.2884
ASAH1	487.131	526.276	336.463	786.76	524.421	549.904	594.792	433.432	397.296	410.572	512.46	376.664	493.129	523.889	410.351	467.732	486.708	410.4	457.669	546.265
KLF7	196.876	138.078	176.288	153.065	113.365	167.303	135.326	152.039	180.172	110.442	80.5038	105.924	75.4314	115.009	85.0236	113.608	77.4938	82.127	78.1187	73.7411
AP1S3	12.841	12.9641	13.1064	14.2094	13.6478	12.6241	14.96	12.9103	13.8867	15.5481	15.241	16.1749	17.4787	16.7398	15.7839	15.3321	14.8484	15.5019	16.179	16.3877
OTUD5	194.431	197.145	206.102	205.437	216.476	221.934	198.692	201.56	201.17	196.482	199.412	174.091	197.678	208.635	215.2	220.09	190.427	222.839	216.08	189.889
SYNCRIP	256.248	276.887	245.657	228.512	221.79	232.637	242.868	253.21	263.137	338.633	396.627	331.377	331.634	249.357	261.508	321.347	333.504	316.938	336.816	315.901
TSTD2	15.1929	15.1255	21.5381	17.3614	17.5996	15.0886	15.7672	20.605	13.5519	16.3476	16.411	15.4385	16.4878	19.0058	17.9364	18.5636	16.2148	21.7932	14.2159	17.5416
SLC39A14	261.422	234.442	159.951	189.634	196.255	145.882	138.798	148.69	275.249	303.392	119.582	117.846	148.421	380.356	143.656	121.004	102.193	123.572	118.275	123.634
AFF4	128.071	172.073	116.602	104.401	118.879	117.876	115.998	105.99	120.987	185.847	104.539	164.026	99.8488	126.101	100.743	111.751	107.918	88.2316	99.6015	86.6943
EARS2	54.564	62.6043	52.3705	52.6067	51.9812	59.0205	59.0618	56.5258	56.6802	94.1298	66.3809	65.6125	75.4645	65.2573	76.3603	73.4635	79.7057	71.8838	81.7189	73.3718
GTF3C3	84.4528	81.4509	97.5444	95.6456	78.5654	78.1166	83.0501	90.0717	81.3035	91.8824	106.718	86.0401	91.9924	84.9167	102.289	92.6075	95.8401	76.0357	85.9865	92.6354
UBA6	97.1234	97.8103	92.4801	88.7492	92.3438	83.0149	93.8928	93.1767	94.6138	125.437	134.058	111.054	127.605	108.753	87.6163	96.2761	113.907	79.2505	110.627	96.6431
CCDC172	19.8176	22.4152	27.3912	22.6148	27.739	22.0956	22.4384	29.3064	26.6624	28.8467	27.9116	27.618	22.0299	29.9062	28.3921	29.1124	23.4141	27.2912	24.3405	29.609
PPP1R12B	235.274	255.286	301.385	202.66	189.599	181.421	191.774	221.301	225.778	237.515	59.1091	101.594	70.3715	78.0277	72.1964	84.2724	72.1063	78.1555	75.1636	60.5991
CA8	21.2629	19.8695	17.9974	20.9791	18.4535	18.7626	20.5383	22.4203	17.263	20.6529	30.5374	34.0917	33.4236	30.6042	25.9855	26.5255	32.2183	29.7521	32.1667	34.9425
TRAPPC10	99.2683	105.352	89.6037	113.844	77.9342	84.5727	67.2147	124.613	86.426	84.9562	107.618	94.7877	98.8765	135.249	92.3046	98.3332	94.2738	121.124	96.3026	110.825
ADGRG5	36.3939	46.035	46.7847	40.035	42.5707	41.8527	41.4969	44.3541	43.2167	40.3123	39.2283	35.3612	38.1703	43.3501	43.7567	39.3526	42.6821	36.968	44.1769	37.3584
AP5M1	113.473	107.678	110.259	112.842	113.105	96.2959	106.026	86.5551	112.195	139.097	149.422	125.107	154.335	107.672	136.636	124.868	141.103	121.013	140.72	141.965
NAA16	74.754	71.0283	85.8508	75.842	72.7345	93.3256	72.9629	80.6937	65.8243	69.1023	78.3383	89.4313	68.1929	74.6957	93.0431	90.356	75.1341	58.9911	83.0051	61.6193
LITAF	429.456	432.249	268.261	516.042	465.087	414.962	419.641	374.092	378.823	229.325	322.275	322.809	289.523	597.995	279.571	441.354	333.691	332.235	346.143	323.026
BRINP1	36.0175	20.8136	29.7078	36.4765	28.4493	27.7812	30.1149	21.6483	28.6812	21.6954	27.8803	31.0927	25.3176	61.8567	25.9239	31.0841	30.496	39.4483	37.8261	20.6249
SLC39A6	396.823	455.237	463.877	275.538	356.55	306.843	408.477	271.1	443.097	290.058	1315.19	992.764	1053.19	490.375	809.157	1088.32	1112.37	650.827	1190.37	800.157
TXNL4A	224.72	206.875	140.328	178.304	204.323	148.237	197.298	173.262	190.699	451.28	355.966	264.317	399.038	251.147	273.031	280.95	339.029	377.91	403.245	421.272
PPP1R1C	30.8617	29.2296	26.0098	29.0732	37.2947	36.7838	31.0419	32.7834	37.0971	33.5167	29.9169	29.6144	34.157	41.1344	32.9767	37.8924	33.5595	31.3082	31.6868	37.0875
CHD6	67.2435	87.8585	82.6172	65.8059	79.5037	78.4818	76.7483	68.585	70.9103	57.7622	84.3595	89.7628	94.8151	76.5489	98.7262	78.6179	95.6945	61.7005	74.7989	85.6197
IFIH1	53.9038	67.682	44.811	60.7717	46.6287	47.4082	53.788	39.786	37.8028	37.5856	43.4238	40.4144	51.7448	30.901	37.9398	47.1258	38.2597	34.5851	32.8425	42.115
MCOLN2	54.3408	46.9788	47.9613	62.3224	55.7648	44.4607	39.351	44.038	36.8797	36.9721	73.0013	50.5416	65.5756	51.6583	91.2158	47.3061	49.9229	50.602	67.4428	52.8084
CELF1	245.782	258.765	253.745	245.358	224.181	266.597	235.993	262.588	269.793	246.201	264.356	278.872	269.164	315.659	295.48	298.92	269.168	253.624	274.934	290.655
NRP2	114.775	169.161	136.344	118.283	158.394	100.473	118.265	102.51	150.444	78.6232	41.9006	38.0546	39.2815	43.1928	38.5918	56.3208	42.3396	45.5702	44.3478	41.2653
CLASP2	88.795	89.745	105.505	96.1681	84.1917	108.433	99.4922	99.9769	86.2339	64.8964	105.657	93.689	101.011	83.5111	115.125	96.3508	99.2456	76.0321	93.6937	101.582
FMN2	38.0133	54.2652	39.1029	35.4999	39.3426	45.4175	43.0448	41.077	38.2111	39.5899	34.5276	36.0118	33.7953	38.5319	35.8716	31.6477	41.434	42.7283	37.7569	32.2411
SORBS2	178.531	89.0393	135.512	140.371	169.492	115.491	128.989	109.362	164.028	362.259	127.179	123.336	110.232	52.4684	126.772	96.2498	144.843	122.451	121.958	134.63
TTLL3	67.0311	62.327	83.9359	75.7351	76.2135	94.9611	71.7544	72.0208	80.1609	61.746	61.8274	57.1944	63.4095	65.7404	87.2654	66.2316	65.7395	69.6142	74.6266	63.986
IREB2	89.1363	77.1571	92.7198	76.9902	78.3109	101.064	87.5346	87.8237	81.1811	112.882	101.888	89.437	88.7415	90.5063	108.014	91.7018	103.414	64.585	85.801	81.097
C17orf82	115.705	147.596	132.499	114.669	141.447	110.093	124.015	133.284	166.753	126.458	121.65	153.596	143.084	154.043	132.09	138.883	109.285	174.85	123.972	143.683
PRR5L	54.5161	57.2764	68.0221	48.3857	53.0146	62.0658	69.1678	53.0245	66.0728	50.1354	50.9353	41.3863	38.6392	34.0354	37.0347	33.0912	40.1037	45.2066	45.6032	44.9079
ACTR3B	76.3508	71.5378	78.2371	57.5884	63.9054	79.4796	82.6702	75.0277	78.1146	117.719	95.7697	78.2585	92.1981	62.0105	102.578	78.7887	116.157	79.0809	90.2141	100.423
PDZD3	56.5079	80.9927	74.0973	69.792	74.6878	64.7801	80.192	68.561	73.2598	78.3104	73.4484	82.5527	90.5979	78.381	81.665	83.5415	62.2441	69.8161	74.0588	81.4146
C19orf66	164.232	201.08	198.514	192.277	204.11	192.386	175.783	192.709	183.617	155.092	157.012	155.099	150.46	175.857	184.081	178.244	168.112	142.802	165.075	154.869
BEST3	16.9796	15.9683	15.9328	17.1862	18.3094	17.5653	16.0445	17.1653	16.2667	14.9174	15.437	16.6472	15.5631	16.8498	16.785	16.8691	14.2689	15.0566	14.3689	15.8813
CWC27	175.873	209.536	164.656	167.517	133.9	187.823	200.655	213.162	140.109	162.343	131.219	155.594	133.44	93.188	106.402	131.634	127.283	119.215	124.015	101.336
CYP4B1	39.0591	41.0042	41.9853	38.7395	50.6741	41.1717	41.5506	36.3269	37.4451	37.8485	40.7835	46.8501	44.8777	118.312	44.5273	46.1988	53.1465	43.6463	48.5446	47.5197
IFNLR1	48.3006	52.665	60.3765	59.6499	53.3206	51.6651	64.6484	49.0909	48.3729	56.11	57.1818	57.0949	56.1712	62.9959	54.87	64.2009	59.4303	53.8105	53.0882	62.1118
SLC2A4RG	66.1945	67.4249	85.5851	76.6727	71.2701	84.6159	89.1113	71.5542	93.0273	75.5915	104.681	75.5197	99.4444	80.3734	94.8212	80.7482	84.5202	91.8451	105.341	100.351
RSRC1	65.3837	78.4248	71.8965	66.7727	66.2178	63.746	73.1593	78.8132	57.0022	78.8892	67.302	71.8227	53.4424	43.8499	56.8217	55.469	58.2129	59.262	56.4398	52.4054
NPSA	14.2148	16.937	13.3299	13.6588	16.5616	12.5446	14.333	16.6427	21.3023	15.8119	13.7823	15.5389	14.2534	14.4218	15.5644	12.8494	18.973	15.7903	14.8541	13.6231
TMCC2	67.6524	56.4964	67.5688	93.6895	77.522	74.9148	65.0062	62.5126	71.0022	65.4792	61.483	67.5651	54.881	63.7206	64.2698	63.7829	60.9143	70.037	56.6489	58.9855
TYR	31.9673	37.9113	34.6067	35.3925	31.7641	33.9677	32.2499	31.2484	34.0332	40.6775	33.9743	33.1327	33.4807	42.5781	30.9799	38.0531	30.0929	43.135	33.0064	35.3821
SLC25A41	39.2574	33.6568	39.2951	44.3732	42.5863	45.2747	44.153	40.1297	41.2421	35.0707	34.1629	40.3974	29.2744	34.9962	37.8671	31.1262	37.5499	50.38	35.2071	33.7451
ZNF215	38.2194	32.7393	33.3214	35.3617	34.423	35.5513	36.9512	37.1681	25.3469	45.6092	50.2871	39.0774	50.0403	43.6191	41.9712	44.0124	35.5927	43.3399	39.5913	47.8612
PIAS2	65.1795	68.5264	65.2346	66.1676	59.3679	61.4387	63.9985	61.816	64.0887	60.4658	71.5442	65.6862	66.7175	59.5558	72.2848	64.8624	72.6141	61.1171	69.0204	63.1775
FAM189B	124.297	129.415	154.656	135.485	150.261	138.83	139.835	142.94	141.462	176.925	134.84	145.244	145.083	127.553	147.89	172.186	154.428	177	137.807	159.551
GABRG3	16.9654	17.0195	16.3981	14.6238	15.4854	18.1575	19.6524	16.9764	14.5582	15.942	17.2296	17.4462	18.8664	17.0904	20.7678	17.5109	19.2513	29.7911	17.085	16.5142
PTCH1	101.793	87.7386	90.2312	67.1456	72.8723	91.4816	63.5384	80.8767	76.487	46.1385	595.589	608.853	721.443	171.25	836.342	274.676	567.811	359.599	403.549	435.24
FYCO1	248.044	249.183	285.077	243.799	283.521	246.605	263.045	227.307	299.415	220.388	156.625	143.319	151.529	216.871	154.178	159.547	142.569	146.836	139.975	148.587
44810	88.5486	75.4782	65.7744	93.0271	91.7137	68.18	73.495	81.0603	76.5077	84.2458	83.6433	66.1767	68.5078	65.9773	79.2368	73.1754	74.8925	83.6059	86.7094	63.2567
COL9A1	32.6982	35.7009	33.6091	39.9292	35.7206	27.9204	40.8303	33.5247	31.3331	34.4396	41.5104	33.0048	39.9671	38.0553	39.9879	41.7304	38.3918	47.6394	44.6181	41.1833
RNH1	178.151	162.351	187.816	199.296	202.893	199.153	190.969	163.099	215.819	220.289	175.72	133.107	207.228	204.731	159.086	194.015	174.757	184.548	206.178	196.306
QRFPR	10.3288	11.8442	12.3497	13.6121	12.4325	12.2426	13.1008	15.5554	12.7118	14.7852	15.9067	11.7098	13.7782	12.8398	15.728	13.3175	12.783	14.9951	12.7364	15.3388
BPIFB6	20.4261	16.0426	19.974	19.7998	17.7164	24.8722	25.3145	19.0726	20.9801	20.7813	19.2769	18.5441	22.3749	24.0335	24.8121	18.6323	22.7472	28.4215	18.7936	24.3125
ANTXR2	251.604	355.908	414.613	288.062	332.092	263.286	306.547	249.766	402.179	161.033	113.93	110.526	111.945	222.158	125.389	206.566	112.564	92.0483	137.941	90.2506
SDS	61.7915	89.1431	61.3007	89.9791	56.7857	63.7101	78.1076	64.4324	61.2501	58.5492	60.0404	69.0503	66.4237	62.5947	60.271	67.2988	52.6614	54.0027	59.7754	58.1902
TGFB3	96.9817	65.8766	50.6472	62.2564	94.3785	60.345	64.7939	66.7251	83.4629	64.8896	88.9502	73.0538	72.0611	66.2064	65.7235	99.5216	90.4437	94.4565	82.1781	56.7805
AFAP1L1	85.2462	66.5317	101.185	78.8898	61.0527	83.0748	66.853	90.3196	96.2651	77.9258	64.078	55.3728	64.7557	59.4148	54.8394	62.9924	53.33	58.819	57.8572	63.0201
CLCC1	120.156	114.309	130.391	111.783	119.561	114.728	114.265	98.8468	122.48	128.295	164.522	135.943	162.269	134.116	158.761	126.781	134.817	131.573	147.329	144.251
KLK2	44.0419	40.7785	40.6569	46.9778	42.6391	45.8679	42.8405	38.6206	37.1526	42.948	60.0834	46.9317	54.1919	45.3415	54.7133	46.0455	52.0668	48.7098	45.5262	61.4797
POFUT2	72.5635	75.5102	81.66	77.9008	83.1323	81.2673	85.204	80.92	87.1197	85.6658	77.8248	88.7112	71.4288	72.056	81.9923	84.6249	76.7403	80.6486	83.1348	74.3314
ZACN	59.3755	59.1597	62.5267	87.4233	83.475	84.0482	52.1835	46.2979	56.6564	73.8729	64.1173	57.3368	55.7686	81.8987	56.7049	65.168	58.0898	92.0964	56.7273	65.3515
SERPINB5	19.4979	20.253	16.962	17.0067	20.0077	23.4427	18.9298	20.5216	18.2665	19.6883	27.5891	31.9349	19.033	23.9723	23.4072	18.1263	37.9331	41.2531	23.4391	21.9225
SLC22A7	50.1583	47.7746	54.9732	53.9246	52.8623	55.8904	50.0968	50.9429	54.1581	51.3831	48.6433	47.634	50.3618	48.6189	48.2281	56.3536	51.9627	54.9125	47.0977	48.1196
BPIFA4P	42.124	34.5278	34.9657	32.3663	53.8101	34.7875	35.3426	32.4063	40.5443	46.0426	43.8877	50.9109	49.5631	55.0726	49.7628	44.9779	41.8256	37.5021	44.296	49.8393
BBS9	61.2794	69.5125	71.9003	50.575	72.2121	62.6783	64.6112	52.8544	66.8077	59.9752	66.5576	69.1456	59.7836	46.3326	64.5363	65.2512	54.8745	57.3886	61.0196	61.4903
TNK2	62.6515	61.3896	60.374	65.67	64.8105	64.0042	61.7164	66.0589	55.3121	57.7366	57.6735	63.4332	59.8663	61.1175	56.0103	63.2352	56.1265	61.9957	66.0114	59.642
USP25	67.509	70.0449	72.0705	73.9974	81.0421	63.3137	66.3507	66.8601	82.37	58.483	66.2189	74.3355	67.4267	117.357	58.7234	64.734	65.458	59.8839	63.4142	55.1869
UGGT2	57.9521	60.26	55.3367	44.2807	49.3526	42.6757	49.1229	47.8187	53.474	64.5187	74.4459	70.9634	71.4189	54.479	75.3662	66.9136	59.4568	46.8574	67.3152	55.5259
ZCCHC7	196.769	180.597	188.057	207.615	153.83	180.445	182.351	199.27	185.532	134.514	143.551	175.632	175.306	142.642	184.9	178.273	155.282	158.527	151.873	175.48
CFI	649.454	845.152	523.228	562.116	1333.3	461.511	804.612	496.209	865.628	557.564	1004.75	993.528	646.716	648.434	715.526	1034.76	660.629	667.623	856.587	783.87
TAPBP	150.881	144.277	143.615	196.864	189.397	159.639	189.94	155.603	166.024	198.946	185.996	177.415	192.499	193.006	169.725	188.657	191.36	190.211	215.556	185.081
LMOD3	12.9573	12.9465	12.8703	11.5515	12.7914	15.1495	12.3796	13.687	13.3433	13.9501	12.0603	12.4904	12.2226	13.6564	13.3535	12.4269	12.5766	14.0143	12.3373	12.3302
GUSBP2	26.8329	27.4942	45.9605	30.5167	31.6007	33.9294	31.7706	27.8605	30.0189	26.6625	29.444	33.0129	30.4008	29.4835	28.2375	30.3017	29.6701	29.1892	27.3411	26.5352
IMMP2L	86.9789	66.6663	78.136	76.6116	79.8098	74.6204	82.9186	76.0212	72.7479	74.9416	53.1443	64.0403	68.0549	55	56.9929	64.1322	57.7273	54.5561	57.8797	67.9122
CA6	23.3965	19.7885	23.7956	29.0541	24.0211	27.7636	26.0959	22.1391	24.1933	20.7732	23.1549	17.1	23.8795	18.7188	24.7127	24.1191	26.4197	23.307	26.04	21.7831
KDELR1	700.687	730.827	750.519	680.183	692.322	711.48	684.496	722.294	726.434	696.993	722.111	714.354	780.004	643.261	805.85	769.345	724.674	871.261	731.635	777.083
PTPRM	295.928	245.212	266.179	272.384	271.806	269.837	260.259	284.415	286.024	216.632	218.826	207.178	168.21	288.762	212.128	254.14	181.223	182.886	195.402	200.655
LINC00824	32.3896	39.8821	40.6633	42.2978	37.302	38.2551	46.3824	36.4233	33.1543	36.1531	40.3051	42.1198	39.0254	41.0563	39.6776	42.003	30.1511	44.5559	43.3268	36.9331
TP63	28.1541	28.1759	29.9831	28.3871	28.6856	27.4573	26.3169	29.7012	27.7167	30.4101	28.1984	31.8207	30.6122	29.1159	26.9127	31.2937	30.6274	29.6253	30.3442	29.4573
PDZRN3	214.431	271.971	344.899	243.036	331.01	358.761	323.947	261.376	279.389	151.359	228.612	304.855	219.523	252.491	366.09	359.964	232.54	188.323	212.072	219.498
GATA1	76.7842	72.6348	91.0308	73.2673	78.5458	89.7791	63.6861	78.0153	61.6382	72.9417	69.2219	79.5709	81.3488	66.5593	77.4537	83.4526	76.6927	84.0769	83.4821	71.257
PIF1	33.0717	31.6569	30.8338	30.0775	32.8489	25.8338	27.9422	30.7712	29.5151	31.1544	40.9779	32.251	34.9703	31.4238	34.9707	36.1453	47.8245	44.2839	34.4599	42.0079
MBNL1	438.728	359.323	392.12	403.9	369.129	351.2	365.287	371.569	406.815	236.525	238.658	254.157	231.311	212.203	265.19	253.594	214.728	183.596	261.253	184.468
SCRN3	42.599	36.8539	35.3022	39.7684	38.3492	29.7321	36.9116	32.1562	38.6219	71.0777	48.4245	37.1283	48.5532	32.1834	47.4626	35.4336	41.6665	27.732	46.9516	38.4084
APOL4	44.2311	44.3196	49.2562	49.268	45.7914	44.22	54.1483	40.2775	54.8939	45.2581	62.1092	57.8808	72.7779	73.5809	65.5012	68.3796	69.9514	64.3448	69.598	61.8702
ELAVL3	40.7999	39.6725	41.6741	42.3352	41.7708	48.2494	46.9664	42.1699	46.946	39.8183	36.1966	37.6091	36.2594	40.1631	39.7061	45.9168	39.5868	57.1036	40.9634	45.2806
GDPD1	33.01	32.6877	36.7533	31.4111	36.4674	34.6836	36.9811	33.0496	33.8847	33.8039	27.7463	32.6766	33.3586	26.7642	33.0822	36.0119	38.2954	35.0328	32.0645	33.0438
CAPRIN2	208.209	229.954	265.81	236.251	224.183	221.441	241.913	250.027	222.676	197.127	154.116	153.527	156.461	127.036	197.613	154.43	144.88	109.239	146.573	134.928
ZMAT3	121.901	218.959	71.7502	103.28	125.255	62.1407	96.917	86.0067	91.4503	107.099	95.2105	71.9512	92.2098	66.3112	84.5229	78.7772	96.3464	69.2177	100.322	89.921
AGK	94.1346	72.1134	72.3139	74.0599	91.2329	67.9802	82.1274	77.5303	81.1125	114.211	93.1491	94.4113	96.9696	93.7952	84.9238	92.3073	98.4885	88.1798	89.6549	99.2641
MBD1	107.389	107.466	126.39	122.317	129.52	120.808	123.025	109.311	127.58	133.553	127.081	107.21	119.657	113.969	129.756	117.071	111.826	109.174	135.384	122.162
G6PC	20.4191	23.6553	24.7398	18.735	21.0808	19.6014	19.6509	22.6277	26.1496	23.7645	20.9924	26.2176	22.3932	24.8	25.4314	24.984	19.7591	26.8872	25.4418	21.6827
ZAP70	62.8328	72.1529	44.0752	85.4758	84.1386	53.0618	60.6771	66.3227	60.2094	40.7496	60.1083	65.0681	46.8978	64.951	58.2828	76.5724	60.3203	61.8301	78.0618	47.4609
SUGT1P1	27.5343	33.4601	39.0038	33.374	34.1727	36.7223	36.5038	32.3085	36.4621	31.858	39.8694	30.9031	29.5986	31.6249	39.6442	35.9991	33.2051	39.0747	28.3107	36.4284
SAE1	143.398	149.745	124.977	120.617	118.288	126.673	119.061	112.684	136.867	177.006	304.459	200.391	235.832	187.08	181.06	219.603	228.002	269.922	279.948	293.845
PTGIR	138.562	108.746	125.476	110.453	134.989	112.527	120.081	130.134	118.266	116.327	117.095	117.774	113.061	116.58	129.494	126.49	112.833	113.236	133.141	114.081
SLAMF1	48.098	37.6316	36.9428	49.0551	51.7335	43.6824	41.3266	34.7478	45.4673	37.5264	37.2059	40.6934	38.9423	39.4046	34.2971	42.7948	43.9902	36.7725	40.8683	35.5041
PIK3IP1	135.535	178.506	190.032	170.197	157.251	174.64	169.751	167.981	160.427	112.303	90.5378	107.029	106.579	153.086	107.425	110.719	110.187	117.634	117.859	101.211
LILRA5	29.5672	30.9903	29.7653	30.016	32.8488	31.0928	32.1166	30.3388	31.5989	31.8054	30.6287	29.2654	33.8078	30.6071	28.135	30.1309	28.6348	33.4551	27.7872	30.0927
SAMSN1	56.8502	92.7172	24.6049	99.2824	80.9214	44.8171	75.7429	42.6887	36.004	35.6246	27.0974	30.6119	25.7542	42.1137	26.7424	51.6189	29.3808	26.7203	42.0157	27.1326
RBM14	135.603	130.651	174.214	181.93	145.643	174.643	159.711	145.914	201.057	154.837	177.383	161.532	173.933	154.31	192.117	185.322	181.694	156.741	183.954	182.907
DAOA	17.0096	20.3765	21.6612	24.3939	17.3677	24.1285	21.2191	20.0973	18.8527	20.4178	20.563	21.6256	19.2334	20.133	20.9872	18.9482	19.6117	23.5232	21.6972	18.4207
KLHL17	48.3303	43.6144	48.1382	48.4577	55.4006	47.8854	47.3914	46.4463	43.629	49.6741	50.5564	54.4641	46.4464	59.322	52.4768	57.8939	48.1979	56.6172	51.6747	52.3014
OR10A5	26.3835	27.622	27.3872	25.3627	28.2732	26.1116	19.9183	20.1195	18.9307	25.579	30.1332	26.1155	26.2146	30.9243	28.3088	27.2242	21.4544	20.7403	36.649	30.3043
OR10A4	35.1458	43.5248	29.8879	34.5039	30.47	36.2332	32.6119	20.7133	30.7451	37.0669	32.6996	30.2418	53.0313	38.7575	33.7594	37.1663	45.4524	48.3798	35.4071	32.6898
TREML1	53.0802	66.6866	52.778	58.3534	65.0112	57.2824	66.5188	56.4793	65.5188	56.6808	56.937	60.4073	83.1203	60.4982	47.7115	74.5964	62.2054	65.7931	63.5346	68.4726
OR8D1	31.4843	35.4404	44.069	31.0985	40.3865	27.7852	35.4524	35.3192	36.5133	40.8264	39.9051	42.6749	33.1932	41.5329	33.6402	31.3312	41.7537	41.5062	44.9134	44.5198
PTPRS	167.551	139.078	149.406	127.662	130.159	160.019	142.539	149.465	155.66	131.345	183.554	182.961	163.981	120.8	190.171	179.431	182.96	179.08	186.957	183.508
BLID	23.5705	33.408	43.8734	27.8365	33.9025	38.0612	25.7541	29.1632	27.1876	20.2245	23.157	21.7079	25.1899	26.6009	21.509	23.2714	26.0563	18.6459	23.532	17.8625
GSX1	26.3217	29.9692	30.2563	27.1105	25.5057	27.1881	29.6095	30.4988	23.5722	27.0636	30.9259	31.9212	26.1968	25.0679	28.7095	26.3156	29.9773	27.7717	32.7315	27.2382
SMC1A	100.916	83.867	102.697	96.7882	86.8694	100.114	95.1188	98.2256	106.029	95.6921	163.298	119.087	130.01	100.947	105.109	111.003	123.32	122.444	150.861	134.057
RTN4IP1	40.8607	45.7586	48.5949	52.4434	51.6256	40.6386	40.7114	44.5383	47.6344	85.3766	82.1542	67.3384	86.2069	51.8916	70.7993	59.7246	57.3451	77.6967	81.576	82.0345
SMOX	70.1989	63.9539	71.3592	81.0057	73.2157	79.8815	75.4416	76.2	68.1383	84.115	86.5794	85.7305	77.4326	87.7698	75.3972	82.1228	76.4139	83.9155	85.1216	89.6728
OTUB2	36.5493	37.434	37.5666	37.5952	38.0747	35.2846	38.9742	34.6547	39.0613	37.2642	47.4288	46.1066	40.9425	58.9842	42.2047	44.3984	52.5985	56.5413	43.0978	50.4919
H6PD	135.522	158.811	188.388	151.649	133.829	154.359	143.328	123.107	142.696	132.475	128.49	121.039	148.275	190.316	162.89	154.248	151.92	135.156	146.334	145.881
SLA2	68.244	71.0687	62.1091	84.1042	80.223	73.7123	73.2743	72.2058	63.8888	63.2644	73.2439	74.4651	67.5414	83.8106	79.3279	98.007	68.4934	81.0667	80.4589	71.4326
KCNIP3	52.3214	47.2796	47.9175	55.7158	49.4864	50.7454	54.0803	53.384	45.8144	51.221	48.2994	48.315	47.3758	50.485	49.1275	44.2855	45.6909	46.2112	54.3896	44.3708
KLK4	63.1271	68.8746	74.3069	69.3758	77.3028	74.4181	70.5131	63.1752	71.0793	73.9844	108.453	88.1767	94.8948	73.8429	99.0391	76.393	91.6233	108.578	88.3613	89.1189
CMTM3	187.621	197.769	167.051	212.21	251.313	177.112	189.362	162.229	193.618	160.082	244.949	210.761	204.816	198.169	222.582	277.382	200.986	241.239	256.551	216.758
PNKD	117.175	117.96	115.454	119.462	122.445	126.541	132.405	114.923	118.288	129.002	125.462	109.868	150.724	168.691	130.477	131.459	141.207	155.739	145.79	149.112
CXADR	60.9869	87.0042	29.8054	29.0068	61.4473	34.9136	57.0428	33.8195	33.9067	69.706	234.682	291.857	208.001	143.229	219.154	267.734	239.27	233.185	217.153	271.946
TAGLN	4540.85	4179.87	3680	3242.3	4046.43	1808.57	2414.46	2190.62	4232.05	2259.75	373.677	562.568	345.727	1458.87	362.18	1158.95	286.247	507.124	491.495	345.256
RGS5	324.188	504.705	300.162	294.089	375.251	373.411	224.235	226.993	375.729	270.237	155.305	211.649	164.574	170.237	171.037	178.65	134.769	119.122	176.357	154.573
MS4A4A	139.181	131.098	39.5376	208.207	144.482	143.154	128.095	107.196	131.904	57.5497	35.3136	35.5466	34.1107	44.8074	36.7176	34.5551	35.5333	37.7921	64.1328	39.9128
CD209	97.4354	56.9711	66.0043	73.1198	81.8845	81.2943	73.7957	67.5578	78.9273	62.4812	55.9557	59.6652	55.0715	67.5053	47.001	50.8963	46.3463	66.6498	56.3776	47.0117
CFL1	1768.21	1664.5	1254.06	1709.86	1734.02	1293.47	1521.6	1406.9	1734.42	2814.86	2878.43	2163.11	2756.88	2574.58	1777.23	2755.2	2358.43	2938.57	2684.36	2586.53
BAP1	130.387	134.963	134.92	129.12	128.474	132.076	129.858	136.773	148.268	167.322	154.249	139.364	140.574	127.252	144.74	164.362	145.586	166.746	173.296	149.58
AGTRAP	117.871	115.439	103.051	116.364	118.362	101.965	125.614	123.688	115.339	109.139	124.818	115.972	131.112	170.049	114.837	119.425	123.378	144.904	122.751	123.631
CMTM1	47.317	32.0302	33.1898	37.1084	37.3097	37.2504	36.6445	41.068	36.801	37.6081	40.3853	41.6329	42.0385	39.2176	41.8182	42.7238	41.8606	45.5407	38.287	44.3502
ERVH-6	97.5725	94.9194	116.536	104.995	106.838	95.4824	92.4417	91.5949	90.0842	112.02	106.389	109.42	104.108	116.944	103.297	112.846	101.419	115.953	91.2287	111.572
LYZ	888.226	1032.22	94.3104	1411.59	763.121	1277.07	868.117	605.64	131.282	433.515	225.54	179.757	394.786	248.519	114.242	172.316	248.703	149.815	100.807	131.272
CD79B	41.6561	33.6736	30.7519	42.1879	38.3815	38.097	34.8571	37.9061	31.6596	31.7739	34.0093	33.3716	27.9253	30.2526	33.1618	39.1674	33.9433	33.7375	33.2901	33.9193
SF1	179.139	252.92	236.886	229.372	206.911	250.99	259.425	254.133	243.695	159.792	202.212	228.716	180.651	190.278	249.411	185.084	220.526	198.487	203.058	210.53
GEMIN7	83.07	82.9474	73.8139	80.4942	73.0422	64.3682	66.1632	69.8624	70.7949	96.075	89.5166	77.2344	73.9385	111.316	84.1064	87.2891	86.4839	116.071	98.2222	98.3867
STH	48.2472	56.7782	51.2429	48.2488	55.426	45.1886	46.0923	58.9442	48.6705	57.2658	53.2779	50.0733	64.4039	65.4457	58.8422	61.7881	59.7651	75.5974	64.1918	70.1975
ATN1	97.6117	93.1577	110.096	100.276	98.5038	111.166	96.9285	116.037	105.976	90.145	79.71	94.6438	85.0701	88.1259	95.6815	104.019	87.1346	91.4697	87.5393	80.3789
LLCFC1	25.051	32.1133	24.2959	31.86	27.7528	28.6324	24.1264	31.1782	23.8704	32.8356	29.4922	30.2015	26.7722	30.9922	27.7826	28.664	28.4313	33.2359	30.412	28.6321
CDKN3	78.5953	48.8722	31.4264	35.6039	37.8581	37.4308	38.9986	37.5662	37.4038	84.0209	341.392	127.357	162.551	56.2827	137.372	95.9972	179.078	296.969	315.327	230.481
RBM15	100.118	108.097	100.684	103.918	80.144	95.8166	108.867	117.01	110.978	92.1897	120.187	110.309	93.0274	89.7006	91.3928	94.1531	99.7399	108.678	111.658	114.951
MKL1	74.6985	81.8609	74.6936	70.2858	73.908	73.9033	75.9157	76.9123	74.5952	66.5359	61.6172	65.8803	62.0857	59.8401	55.5327	62.1313	61.6988	69.5818	67.1975	60.8061
TIMM10	314.669	204.327	243.499	181.744	207.433	162.288	225.917	288.468	191.202	312.151	369.391	181.786	332.56	193.199	202.759	203.263	219.809	432.313	283.515	250.117
GNG4	83.2044	144.103	139.401	75.0595	157.417	83.694	105.195	81.607	118.746	46.5815	50.394	42.4861	44.502	54.2617	38.6834	45.1444	39.9987	42.7674	49.4886	36.5853
GNG2	75.4012	77.6238	100.176	89.9052	115.599	97.3257	91.2249	77.824	85.9457	80.3527	57.8791	50.4616	52.3524	48.749	51.0945	71.2763	53.1219	48.0031	63.2439	52.4429
CDC25A	37.2297	31.8232	38.9331	35.7113	34.2884	37.5893	32.6971	39.2689	40.3729	42.3632	66.9973	50.3453	61.9279	40.5587	53.9977	49.201	58.0464	67.5548	59.5225	66.1794
BPIFC	43.6171	38.0116	49.2142	48.727	38.5641	45.3329	44.1363	33.5227	34.7435	47.8138	39.3677	47.9252	35.7125	44.0428	50.3822	54.273	33.384	41.8435	49.63	41.2756
ZAR1	21.2992	21.6664	22.3278	23.6983	23.9366	28.4178	27.3382	22.3202	23.6598	25.594	23.4515	24.9074	23.8065	22.4081	23.0149	23.6158	23.8559	27.3138	22.8543	25.066
POSTN	205.619	321.869	97.3489	419.488	114.523	105.833	54.1079	145.504	54.1412	180.229	44.0596	160.446	334.182	51.707	321.082	225.507	132.34	91.0495	284.916	151.844
CD79A	64.8325	59.6931	58.1342	96.8129	63.9256	61.1627	52.4072	51.8011	47.9297	52.0444	46.0405	50.4784	56.4456	57.8732	54.6674	59.4129	56.1968	67.1277	63.4831	55.0251
RHEB	277.552	264.292	221.503	207.209	313.119	195.969	217.252	197.558	260.351	323.927	311.098	296.621	256.667	328.341	228.916	228.706	278.404	273.367	303.856	283.287
PQLC2	51.1967	60.1305	75.5022	59.873	55.9474	73.3149	65.0466	83.5603	65.9807	85.6174	68.9113	67.3878	71.8784	71.4431	72.8205	68.133	74.4563	84.3767	68.3832	67.9643
IRAK1	141.385	139.717	123.352	147.862	172.401	136.725	157.876	147.801	175.886	225.754	147.575	119.417	141.281	167.713	116.355	139.663	144.891	158.642	164.835	149.255
XRN1	146.349	137.978	174.121	157.552	130.224	166.476	163.13	170.942	144.495	109.454	104.355	126.165	106.944	118.229	124.896	123.368	121.206	73.2945	108.361	102.628
LINC00520	138.882	130.819	119.3	156.814	150.31	129.819	189.318	152.278	115.595	188.887	143.179	126.483	163.228	160.734	134.172	123.805	111.572	163.805	117.334	147.381
JHY	35.4577	31.1574	36.2719	30.6742	46.0019	33.3566	38.0729	32.5696	38.9831	30.6019	40.459	50.1294	49.9411	55.2565	42.6065	41.0025	52.8483	46.484	38.1184	47.1342
TRIB3	66.3787	70.4748	70.0396	62.1387	72.8374	57.9921	56.9635	64.9538	77.0147	94.4654	72.0692	62.6774	64.8353	84.7513	68.5722	67.1975	71.515	76.9331	75.4815	63.3597
PHF23	155.097	151.296	128.196	143.433	165.217	145.776	144.492	154.283	169.289	234.779	274.966	180.188	250.507	191.965	187.549	222.971	246.721	236.868	248.468	271.755
CCDC116	41.3902	39.0941	44.7512	43.8396	34.9443	40.2775	47.7581	39.4694	42.8066	47.1548	38.2524	49.567	47.111	45.3541	45.8996	48.6064	56.3892	44.2708	53.0508	44.9484
ZFP82	81.8514	81.7326	128.883	107.336	96.1433	119.242	109.734	115.309	130.166	77.8184	82.2558	69.1456	91.5533	64.0482	79.3756	84.7472	91.5611	97.086	86.5599	89.4
ARPC5	445.845	416.351	335.825	409.493	424.496	339.716	357.37	349.687	403.673	452.208	492.051	409.642	492.176	618.816	362.591	493.873	408.82	519.493	474.211	470.693
FCRL5	55.0332	27.9536	30.4964	69.6427	40.637	32.5861	31.8565	28.8396	32.5949	29.4625	27.5734	26.9238	32.8065	31.4615	32.007	28.8105	29.871	32.096	31.6067	29.7799
ZNF385B	20.6586	27.5441	28.6192	21.4104	40.7341	36.6955	46.9639	27.9702	21.3622	28.2009	21.3489	19.722	24.5152	23.6749	37.9007	33.0816	23.427	33.7224	23.5408	22.3463
NKAPD1	93.5073	92.2392	93.9994	99.5664	88.4053	93.0221	99.2184	95.8784	101.831	94.0107	101.562	76.6761	90.5292	84.6779	102.552	98.5657	88.8335	76.2491	94.2639	102.747
MAP3K19	79.3469	70.5845	79.5045	69.3057	71.6794	72.9165	76.4694	56.362	58.8748	68.7118	81.8649	76.8532	76.8977	75.3582	69.6747	71.1555	88.6913	86.6987	72.5171	94.4187
MOG	25.3326	24.4728	24.4904	25.9955	22.9654	24.3959	19.2051	22.916	22.8202	25.15	22.7192	24.7565	24.9206	25.2852	28.543	25.0082	26.0563	23.4505	24.4422	27.0569
EXD2	77.569	76.3856	87.8146	77.3415	73.8247	83.0872	91.0188	83.5407	88.2184	78.6891	92.3745	78.1013	86.7695	94.2015	90.762	96.5217	87.2936	84.4998	86.2536	85.0825
CRISPLD2	342.158	513.431	347.447	336.564	797.819	180.35	209.146	264.364	355.149	218.807	233.403	180.294	211.912	492.909	236.223	298.229	188.914	229.481	240.16	175.227
ARHGDIB	330.403	228.635	163.954	475.817	364.579	231.695	272.972	249.971	216.563	205.218	236.586	175.449	162.157	250.456	190.876	216.425	180.287	195.842	232.546	183.901
RHOA	1159.79	846.807	1141.22	1067.94	1128.19	1012.21	1158.2	886.426	1253.68	1312.87	1378.98	843.13	1303.53	1226.16	875.369	1218.11	1106.85	1260.66	1454.08	1448.73
L3MBTL2	167.964	178.361	176.19	182.417	160.399	187.456	178.232	188.748	178.639	171.156	199.842	176.79	190.062	178.917	172.823	173.748	181.453	215.661	191.914	198.301
THSD4	67.9407	72.1327	52.0273	53.6088	89.4545	47.0146	279.458	59.0762	63.2426	50.0714	76.6179	104.917	92.5368	64.2414	110.804	96.2729	115.186	106.262	84.3832	81.5865
SAMD14	54.3531	52.3253	52.9184	59.2286	56.3082	63.5411	55.8275	58.01	60.4985	61.307	57.1332	48.6707	50.8558	56.635	55.6347	55.9763	51.6456	69.6613	62.2805	59.4383
MKS1	70.3165	82.2483	83.81	75.1163	67.1396	80.2155	75.4835	73.4271	80.4692	72.203	94.489	87.8326	88.0115	80.1331	84.377	79.3078	87.1781	78.9971	86.6325	90.8396
AKT1S1	73.5369	60.9484	75.8357	70.2712	71.4262	69.292	84.3144	68.241	85.6492	122.775	81.9653	73.6408	95.7891	105.518	84.6109	76.0963	107.751	118.756	95.6269	108.867
PACS2	237.533	225.884	281.562	229.733	248.659	262.977	234.457	248.359	270.911	228.1	280.377	237.291	264.126	246.622	284.119	280.48	272.033	287.332	252.186	279.464
BIRC5	61.8335	35.0217	40.4976	35.0481	36.2866	41.4657	36.8418	38.2241	34.239	50.8068	156.126	75.685	82.8957	56.0287	68.6497	68.2561	79.2139	163.328	136.333	113.3
ESYT2	204.2	289.166	276.454	209.553	205.812	177.201	161.126	190.242	283.387	197.552	118.845	131.454	116.616	152.373	104.537	120.776	113.82	89.2543	118.614	98.7673
LRRC41	101.771	117.302	101.945	90.9621	99.2716	100.387	117.337	87.7464	107.212	125.051	160.012	150.579	163.873	173.317	137.824	141.073	128.531	135.459	140.186	160.863
KLF6	697.412	960.078	431.264	513.686	428.552	414.397	511.302	560.755	527.148	397.063	274.888	1257.23	325.896	1315.98	382.017	362.608	244.439	225.644	347.162	449.956
IRGQ	104.873	114.435	117.553	94.3104	101.852	110.976	103.275	113.869	114.608	133.504	131.358	130.429	112.061	129.69	124.075	137.212	125.266	145.34	139.9	130.321
UCHL1	281.721	202.376	252.51	214.596	231.797	172.797	191.969	261.037	278.537	493.176	129.065	79.3321	128.665	62.7273	114.948	54.0252	115.919	170.601	132.977	147.386
POLR2B	362.072	335.778	371.038	347.251	319.366	304.873	355.12	314.602	393.44	429.866	489.319	407.218	414.375	375.73	419.616	389.789	404.726	371.548	411.366	442.215
C3orf79	16.1243	15.5311	15.8399	12.6432	14.3644	12.7572	15.6557	17.3157	15.1658	13.9169	14.3915	15.6932	12.6537	14.0039	12.2132	12.1942	15.5319	14.807	14.7729	14.1326
CYTH2	116.082	115.833	126.71	126.196	127.67	122.615	112.098	136.014	143.502	115.651	156.598	145.178	138.459	148.855	137.864	145.895	148.469	135.256	141.809	149.165
HNRNPM	185.359	215.202	248.53	229.244	220.079	263.106	223.032	217.415	241.935	230.246	387.908	313.49	328.026	291.983	265.125	336.681	311.491	328.505	324.185	311.595
RBM18	111.543	118.725	118.674	110.691	106.365	112.689	113.006	102.727	114.709	122.939	120.89	102.924	108.666	115.012	101.361	107.727	112.639	92.3365	104.834	116.649
SELENOW	1399.66	1075.12	1299.08	1272.6	1098.06	1026.17	1214.46	1130.69	1379.34	1137.07	981.773	1048.99	1120.3	960.475	968.492	790.187	1124.54	1091.93	925.598	1253.75
PSMB8-AS1	94.3926	65.9611	59.337	82.8791	77.2881	62.8137	67.7931	52.8477	62.9157	70.4194	50.7408	56.5371	51.2129	60.7925	45.1011	63.7492	51.638	59.0955	49.7111	51.8236
AKR1C1	149.723	115.14	118.816	115.881	82.4996	115.257	171.702	124.25	123.019	130.923	63.1543	64.7568	70.4748	70.7032	60.323	61.8721	68.1372	76.279	65.4528	67.8669
THUMPD3-AS1	70.5898	72.6601	87.1293	74.4064	74.65	59.7203	64.186	74.2315	75.7541	70.3337	89.5325	65.3228	75.4211	67.521	84.893	80.4834	84.8849	64.9277	76.8562	69.0279
MICALL2	72.0234	59.1926	58.4174	70.038	70.9453	53.2142	68.5212	64.9588	61.2463	74.8628	84.0823	83.7074	96.5896	64.7696	70.9007	63.8345	78.8804	79.7455	84.6171	78.5134
PDHA1	190.641	166.737	191.04	193.301	167.041	207.36	208.216	188.938	198.968	277.259	272.194	254.556	269.321	226.158	236.392	226.851	250.609	238.931	269.285	271.451
TOLLIP-AS1	25.8933	27.4038	28.0274	35.8982	23.253	24.0159	39.2834	38.704	27.1235	27.4589	27.23	19.0919	30.4339	26.0636	21.4212	24.0016	31.9493	28.5249	27.3032	25.3548
HEXDC	129.526	129.744	137.076	174.811	138.293	177.815	147.503	177.663	139.358	110.151	101.432	125.5	105.546	140.217	147.861	137.229	116.831	109.477	137.775	122.354
LOC100507477	29.0822	23.3158	28.9044	25.8585	29.3804	26.7248	30.202	23.9579	19.4571	61.4775	22.0886	19.2672	25.5815	25.9608	20.284	26.1101	21.9246	21.9531	20.5662	24.8759
RNF207	76.7481	73.6602	71.2579	75.4852	89.3515	74.2699	78.0401	70.7661	69.6594	75.9445	97.9895	102.196	94.5762	76.7118	99.3781	89.6962	96.6831	79.8784	86.5066	88.2145
TTC28-AS1	53.7795	56.007	64.2932	48.7798	55.4891	56.8002	52.3318	58.2138	52.9243	38.8716	59.3044	57.9569	53.6745	49.1973	60.4902	54.2556	48.3942	54.2738	55.684	45.0688
GLIDR	116.211	96.6349	123.897	112.077	126.611	126.704	122.384	135.445	118.447	182.379	136.475	117.799	118.062	85.6219	165.734	137.975	152.713	156.938	135.717	176.318
RPS24	4718.93	5126.92	5231.18	4785.36	4795.27	5038.11	5411.66	4967.48	4971.1	4619.96	4876.08	4793.27	4925.99	4943.96	4957.04	4979.18	4940.56	4209.15	4898.41	4600.92
ERVFRD-1	29.758	30.4402	21.1338	25.3948	30.0494	23.0285	23.5569	19.879	26.3345	28.0298	18.7814	29.828	20.8589	26.0618	25.615	32.7335	30.3356	27.0471	21.4798	32.812
LZTS2	205.673	228.346	219.826	221.427	214.416	255.561	218.896	255.465	216.247	174.568	177.652	240.191	185.843	192.917	210.795	205.573	205.689	168.57	190.543	204.861
PSMD6	207.715	209.396	183.065	213.021	201.276	197.121	221.663	220.158	233.849	428.396	357.744	246.16	294.872	243.01	243.759	260.471	291.927	279.573	289.433	289.844
PDSS2	63.0456	61.9821	75.6459	52.9526	55.6575	61.5449	56.3441	54.8607	53.8601	88.869	67.6813	58.2729	69.209	59.1182	56.5996	62.9183	60.2303	62.4188	60.7994	70.7674
UBR5-AS1	43.5032	40.2012	43.7432	47.9733	36.0661	36.3312	47.3852	57.8472	40.6647	32.0061	41.9272	50.3508	48.7671	43.914	64.4124	37.4327	50.8121	31.2385	45.5653	47.0183
CUTALP	35.7274	63.7775	67.1884	37.5251	31.1803	35.7394	37.0679	32.7591	64.5562	46.5547	34.2516	54.0394	56.7085	36.7829	40.7866	36.1096	35.404	36.2456	56.0868	58.5212
MTSS1L	49.0015	43.5642	42.4751	44.3322	40.5178	49.125	49.0572	38.5223	46.6112	45.8146	44.1949	47.0731	50.5151	42.529	44.5457	46.4132	50.0274	41.9738	45.1456	41.5159
DNM2	79.2976	72.1819	67.4219	72.6653	68.8594	61.931	66.6821	74.4677	66.559	77.3762	89.7249	78.2344	81.6772	88.2518	84.6161	77.4682	70.9217	86.1321	73.3111	89.1684
ADAM15	194.547	147.338	191.317	174.263	197.271	173.775	168.478	156.252	199.431	228.66	212.409	176.697	245.392	223.713	206.957	200.293	232.736	217.725	249.855	235.346
ANKRD36C	74.523	63.6598	61.132	43.6879	48.933	69.4004	54.3018	46.7518	65.1966	41.2498	57.278	53.1962	36.7463	40.3806	53.7841	36.7066	41.8256	29.5778	38.2491	42.2202
DCTN5	120.933	115.607	108.58	107.601	122.807	115.158	111.101	108.16	133.126	144.906	148.473	115.773	133.477	146.537	132.856	140.299	138.123	130.826	155.469	148.268
ARMCX5	78.0079	84.9803	96.5059	96.6558	93.6403	81.1138	99.4943	71.2331	90.4001	82.0232	92.9995	92.2499	78.9029	62.4594	78.731	85.2357	92.555	74.5129	86.2072	87.5996
FRY	149.043	138.232	126.118	119.796	146.022	97.8978	106.007	91.1973	127.05	58.9211	42.3624	47.1358	38.3607	33.6242	40.9665	74.6997	35.3173	38.7227	46.4641	41.4473
TCAIM	53.7224	54.654	53.9837	53.2289	53.6382	52.0392	63.8319	50.8069	55.5419	67.079	69.2715	55.7587	78.9776	68.6775	64.8253	57.4001	70.9207	64.5788	61.9221	73.6991
AGAP2-AS1	88.4326	132.561	115.408	120.764	119.906	106.742	114.028	103.908	117.924	111.307	117.8	89.9845	99.6092	83.7862	92.6657	98.9172	86.5215	131.469	100.532	100.994
FAM120A	291.906	279.106	260.522	263.867	281.415	265.722	267.721	287.34	273.45	428.307	340.817	339.012	348.878	295.786	317.636	321.77	331.794	275.625	318.775	293.084
PTCD2	65.4182	69.2835	79.4347	73.7809	83.2346	84.9682	79.0447	77.2637	74.0565	106.855	88.0468	63.9784	92.341	65.9706	95.6528	82.1032	84.7616	80.6569	90.4849	92.1702
ST7-AS1	26.5156	26.8679	28.2965	32.634	20.3351	29.8864	26.8588	20.9457	24.8039	28.5895	29.246	38.7094	26.194	23.4684	34.0283	28.6315	34.0523	34.77	30.6139	31.7311
GON4L	122.117	117.074	112.639	114.322	104.912	110.337	107.57	112.923	105.096	98.4892	111.752	123.715	115.813	114.083	117.372	115.478	122.797	131.827	120.099	127.085
EXD3	56.7201	48.8221	55.4979	56.8244	50.5947	67.0162	48.6233	50.8582	55.9442	50.5094	49.595	50.9965	54.6986	56.853	49.8814	52.7486	51.9849	57.5592	51.0127	51.0449
RPUSD3	99.9706	91.5283	92.8891	98.075	90.5307	102.07	93.9495	95.7985	89.7192	99.7292	96.441	98.8586	98.7786	100.469	104.464	104.406	100.437	107.734	98.1113	101.674
CBX3	330.286	309.961	292.962	298.337	344.297	342.07	279.521	328.629	297.958	396.7	501.91	453.79	380.421	347.248	407.334	445.639	350.759	288.09	386.665	367.688
CASC10	81.1103	86.9453	100.801	76.7812	90.1117	82.0684	93.2587	73.2689	82.7059	83.9043	78.5022	68.8526	77.5218	78.2818	76.9973	79.6008	80.8223	74.4114	72.6639	85.1225
TSGA10	22.0561	22.4235	22.045	21.184	23.6325	22.2155	25.3801	27.2194	23.5426	22.9897	31.3642	37.0637	29.2282	25.706	33.7779	23.749	29.2415	28.2186	23.9896	25.7222
KIAA2013	117.575	122.527	137.595	122.86	116.338	136.915	130.135	130.051	128.993	115.698	122.42	131.694	125.609	123.16	144.889	138.042	123.717	191.989	148.792	137.164
HUNK	65.1817	78.0631	61.0289	67.8873	79.425	54.6654	59.689	55.0879	81.2869	49.9448	63.1767	49.6528	56.9919	54.3578	57.4067	59.1241	55.2514	65.81	70.0233	61.1982
VIM	4029.01	4570.36	5373.16	4729.6	4378.44	4526.35	4775.87	4814.9	5320.67	3231.99	4714.73	4160.81	4503.81	2437.45	3992.56	3848.22	4715.27	4589.22	4319.1	4672.71
PRKCA-AS1	13.7007	11.4252	13.2308	12.9861	11.5354	11.5309	12.4883	14.1107	11.6543	12.4889	13.6573	13.7837	13.273	13.0149	12.3092	13.0822	13.1395	12.757	13.9567	11.9278
CD55	777.227	916.13	764.565	524.605	575.764	448.865	612.227	468.469	695.899	652.147	164.133	275.22	205.234	2897.7	142.503	269.713	158.279	155.906	194.284	107.114
SLC19A1	48.5201	48.0485	52.9176	50.3886	48.2528	59.8348	51.5494	52.1154	47.4238	62.2689	58.9985	59.9006	64.6324	55.6564	58.4782	62.0499	63.4056	66.9346	64.4266	66.5194
CRTAC1	43.4366	43.3058	47.0596	56.1088	48.2208	48.0068	39.5387	43.4074	42.9777	47.3505	39.0122	50.3128	43.9314	46.1626	50.949	59.421	44.5666	48.9841	45.8295	42.5108
HINT1	945.827	859.766	793.629	794.484	847.208	747.69	965.81	759.158	692.344	863.15	1379.01	980.152	1490.35	1333.62	1103.37	1147.16	1307.73	1534.79	1186.84	1490.15
FBXO28	131.966	117.149	150.44	122.639	125.009	129.271	141.591	113.777	143.599	120.132	143.241	128.316	165.521	150.226	147.061	132.009	143.501	121.46	129.14	149.353
MYL12A	256.338	222.81	165.516	227.869	249.261	182.743	212.328	167.308	218.359	339.084	249.593	237.414	258.421	330.466	227.945	247.156	205.701	206.103	179.814	214.339
LOC100130417	52.0139	52.2291	53.6823	45.087	55.4781	49.8275	53.2096	59.5711	54.2927	59.7606	76.1233	72.0161	77.441	66.0424	82.6352	92.5615	83.0416	83.2758	94.1749	81.6822
ASB16-AS1	39.6472	46.2186	45.8598	46.8269	54.867	48.2059	44.8466	38.7278	53.8793	42.4279	66.0999	42.1983	64.2478	58.3144	61.9589	57.5483	54.7487	62.4076	84.0188	64.5851
C17orf64	32.9314	25.2872	25.689	22.3826	32.5932	30.2128	34.7546	28.8579	28.7041	35.3074	26.3174	23.5903	30.7475	34.8742	40.2939	31.1262	25.8341	27.1871	26.3349	29.2264
LINC00661	34.728	44.3191	52.5578	40.913	38.2878	40.5718	33.2878	42.4735	37.3403	38.2152	40.1846	39.824	39.7968	46.3765	39.5237	38.1855	33.5868	39.5474	46.5389	43.3231
DAAM1	216.343	219.075	179.9	200.096	139.476	141.614	159.354	165.946	178.433	138.732	163.374	199.505	167.682	126.467	182.393	190.136	180.151	148.601	149.724	162.577
C22orf42	32.3464	30.9102	26.3375	25.4689	28.8528	29.4018	27.8148	23.1825	32.4552	30.432	30.6092	29.5422	33.7046	29.4563	33.8563	35.7691	30.6526	42.3424	32.4995	34.1466
CACNA1D	49.695	47.1018	64.276	40.6897	59.6976	35.2295	40.1028	31.833	42.6542	41.9678	186.156	123.139	136.356	81.2501	259.926	151.043	164.355	133.389	246.976	173.579
DIAPH3-AS1	22.6595	21.5102	23.6973	26.4081	25.0158	25.3221	26.9762	23.1572	24.102	27.669	24.1575	25.1365	22.3055	24.7095	25.4	28.6946	25.9923	27.7647	21.538	22.3007
IGFBP5	933.438	943.49	1616.37	1045.38	960.933	1418.64	1444.79	1213.64	1681.74	718.025	643.697	464.549	969.5	242.465	546.876	291.755	964.732	614.597	497.012	489.974
ATP5PD	646.754	488.367	491.911	563.294	573.19	492.252	556.707	563.466	538.63	872.296	777.838	575.488	741.691	661.796	523.342	623.01	658.257	782.733	753.867	715.006
BTBD7	152.219	139.938	161.135	141.906	129.219	148.763	154.536	161.631	154.081	112.339	161.587	132.5	169.273	127.628	165.784	167.119	168.491	147.343	161.599	178.741
LOC101928817	38.7265	41.2192	36.8317	43.9156	38.2852	44.8285	46.4327	38.1674	40.1529	38.9305	63.3814	95.7724	65.5506	55.383	75.9003	38.9017	67.6552	41.4015	44.6556	92.291
CSNK1A1	269.802	329.091	284.998	236.579	308.996	269.839	282.982	270.129	293.678	304.886	341.131	381.617	326.408	344.916	306.321	323.684	325.316	261.083	291.183	299.739
PEX13	42.8488	58.032	52.0526	43.7361	44.017	50.6024	46.4208	37.9605	51.4531	48.1206	58.7156	68.26	63.1298	57.1253	51.5324	56.1931	59.05	46.2217	57.7491	53.2693
MESP2	70.5014	72.5916	80.3685	92.9894	89.8153	86.7742	90.0599	78.7814	89.5429	87.4235	80.4147	82.8634	86.1397	97.7202	81.986	99.425	88.3815	95.0697	88.0731	87.4106
NBEAL2	74.0765	79.5148	68.1	110.477	75.4646	78.448	62.9254	87.0319	75.8308	58.8115	95.7928	77.2816	88.2458	74.9357	78.2824	90.3224	75.9576	99.4682	89.8909	82.0197
GPR180	33.4771	31.6964	30.6184	30.8575	31.4397	29.2118	30.8355	28.0632	38.79	35.1529	42.3539	33.2002	39.5346	33.3098	35.5547	37.2048	40.5628	32.7964	40.0392	43.2911
EME2	69.8504	63.2943	70.7062	65.4305	60.174	67.6792	59.6378	60.3301	57.0199	95.0676	78.1153	75.5632	84.4542	68.2174	87.9228	84.8326	77.0373	77.7664	83.6386	78.0218
LINC00893	17.8708	19.5981	16.9535	16.4019	15.8524	15.8161	16.3502	17.6454	19.4577	11.217	13.8947	18.2128	17.9808	11.4843	23.8093	12.9818	22.4251	13.2286	13.6495	14.7861
SMTN	198.066	276.045	179.059	137.941	168.472	170.123	142.775	166.031	169.762	161.348	163.071	218.185	154.316	252.532	189.121	197.02	155.204	201.42	174.756	159.563
LINC01138	38.0344	39.5757	41.1844	42.7368	41.9326	40.0968	42.4267	46.534	35.2338	43.0361	34.1643	44.7658	44.9732	37.2745	39.7537	47.9362	47.5936	42.1142	42.4155	38.7685
MTMR11	148.905	161.434	198.707	168.23	184.214	144.992	170.237	166.34	168.55	114.008	91.9449	128.605	87.3568	113.226	116.076	120.836	96.2172	94.8552	104.761	89.0198
ZNF207	289.874	282.567	313.021	289.065	281.811	329.878	291.46	309.746	320.031	313.652	384.086	333.472	352.117	301.407	389.626	334.172	362.525	314.994	356.462	351.535
[truncated: 18,187 more rows]
