# Supplementary material for: Gene expression analysis in endometriosis: Immunopathology insights, transcription factors and therapeutic targets
Source: Front Immunol. 2022 Nov 30;13:1037504. doi: 10.3389/fimmu.2022.1037504 (PMC9748153; doi:10.3389/fimmu.2022.1037504)
Supplement: Supplementary file 1 [file DataSheet_1.zip › Raw data and code/Set of immune response genes.xlsx]

## Sheet: Sheet1
Antigen Processing and Presentation	Antimicrobials	BCR Signaling_Pathway	Chemokine Receptors	Chemokines	Cytokine Receptors	Cytokines	Interferons	Interleukins	Interleukins Receptors	Natural Killer Cell	TCR Signaling Pathway	TGF-b Family Members	TGF-b Family Members Receptors	TNF Family Members	TNF Family Members Receptors
AZGP1	HAMP	CD79A	C5AR1	C3	ACVR1B	ADIPOQ	IFNA10	IL11	IL10RA	HLA-A	CD3D	BMP1	ACVR1B	TNFRSF11B	TNFRSF10B
B2M	PI3	CD79B	ACKR2	C5	ACVR1C	ADM	IFNA13	IL12A	IL10RB	HLA-B	CD3E	BMP10	ACVR1C	TNFSF10	TNFRSF10C
CALR	CAMP	LYN	CCR1	CAMP	ACVR2A	ADM2	IFNA14	IL12B	IL11RA	HLA-C	CD3G	BMP15	ACVR2A	TNFSF11	TNFRSF10D
CANX	DEFB4A	SYK	CCR10	CCL1	ACVR2B	AGRP	IFNA16	IL13	IL12RB1	HLA-E	CD247	BMP2	ACVR2B	TNFSF12	TNFRSF11A
CD1A	PPBP	BTK	CCR3	CCL11	ACVRL1	AGT	IFNA17	IL15	IL12RB2	HLA-G	CD4	BMP3	ACVRL1	TNFSF13	TNFRSF12A
CD1B	REG3G	BLNK	CCR4	CCL13	ADCYAP1R1	AMBN	IFNA2	IL16	IL13RA1	KIR3DL1	CD8A	BMP4	AMHR2	TNFSF13B	TNFRSF13B
CD1C	CXCL14	VAV3	CCR5	CCL14	ADIPOR1	AMELX	IFNA21	IL17A	IL13RA2	KIR3DL2	CD8B	BMP5	BMPR1A	TNFSF14	TNFRSF13C
CD1D	CXCL16	VAV1	CCR6	CCL15	ADIPOR2	AMH	IFNA4	IL17B	IL15RA	KIR2DL1	PTPRC	BMP6	BMPR1B	TNFSF15	TNFRSF14
CD1E	SLPI	VAV2	CCR7	CCL16	ADRB1	ANGPTL5	IFNA5	IL17C	IL2RB	KIR2DL2	LCK	BMP7	BMPR2	TNFSF18	TNFRSF17
CD4	CXCL8	RAC1	CCR8	CCL17	ADRB2	ANGPTL7	IFNA6	IL17D	IL17RA	KIR2DL3	FYN	BMP8A	TGFBR1	TNFSF4	TNFRSF18
CD8A	CXCL10	RAC2	CCR9	CCL18	AGTR1	APLN	IFNA7	IL17F	IL17RB	KIR2DL4	ZAP70	BMP8B	TGFBR2	TNFSF8	TNFRSF19
CD8B	CXCL9	RAC3	ACKR4	CCL19	AGTR2	AREG	IFNA8	IL18	IL17RC	KIR2DL5A	LCP2	GDF1	TGFBR3	TNFSF9	TNFRSF1A
CD74	CXCL5	PPP3CA	CCRL2	CCL2	AMHR2	MANF	IFNB1	IL19	IL17RD	KLRC1	LAT	GDF10			TNFRSF1B
CREB1	CXCL11	PPP3CB	CMKLR1	CCL20	ANGPT1	CDNF	IFNE	IL1A	IL17RE	KLRC2	ITK	GDF11			TNFRSF21
CTSB	CXCL6	PPP3CC	CX3CR1	CCL21	ANGPT4	ARTN	IFNG	IL1B	IL18R1	KLRC3	TEC	GDF15			TNFRSF25
CTSE	CXCL1	CHP1	CXCR3	CCL22	ANGPTL1	AVP	IFNK	IL1F10	IL18RAP	KLRD1	NCK1	GDF2			TNFRSF4
CTSL	CXCL12	PPP3R1	CXCR4	CCL23	ANGPTL2	AZU1	IFNW1	IL36RN	IL1R1	PTPN6	NCK2	GDF3			TNFRSF6B
CTSS	CXCL13	PPP3R2	CXCR5	CCL24	ANGPTL3	BDNF		IL36A	IL1R2	PTPN11	VAV3	GDF5			TNFRSF8
FCER1G	CXCL2	CHP2	CXCR6	CCL25	ANGPTL4	BMP1		IL37	IL1RAP	ICAM1	VAV1	GDF6			TNFRSF9
FCGRT	PF4	NFAT5	ACKR3	CCL26	ANGPTL6	BMP10		IL36B	IL1RL1	ICAM2	VAV2	GDF7
PDIA3	XCL1	NFATC1	CYSLTR1	CCL27	APLNR	BMP15		IL36G	IL1RL2	ITGAL	GRAP2	GDF9
HFE	CXCL3	NFATC2	CYSLTR2	CCL28	AR	BMP2		IL1RN	IL20RA	ITGB2	GRB2	GDNF
HLA-A	DEFB103B	NFATC3	ACKR1	CCL3	AVPR1A	BMP3		IL2	IL20RB	PTK2B	PAK1	INHA
HLA-B	CCL13	NFATC4	EDNRA	CCL3L1	AVPR1B	BMP4		IL20	IL21R	VAV3	PAK2	INHBA
HLA-C	CCL1	HRAS	EDNRB	CCL3P1	AVPR2	BMP5		IL21	IL22RA1	VAV1	PAK3	INHBB
HLA-DMA	DEFB1	KRAS	FPR1	CCL3L3	BMPR1A	BMP6		IL22	IL22RA2	VAV2	PAK4	INHBC
HLA-DMB	CCL8	NRAS	FPR2	CCL4	BMPR1B	BMP7		IL23A	IL23R	RAC1	PAK6	INHBE
HLA-DOA	ELANE	FOS	FPR2	CCL4L2	BMPR2	BMP8A		IL24	IL27RA	RAC2	PAK5	LEFTY1
HLA-DOB	DEFB103A	JUN	GPR17	CCL4L1	BRD8	BMP8B		IL25	IFNLR1	RAC3	RHOA	LEFTY2
HLA-DPA1	DEFA3	CARD11	GPR32	CCL5	C3AR1	BTC		IL26	IL2RA	PAK1	CDC42	NODAL
HLA-DPB1	DEFA1	BCL10	GPR33	CCL7	C5AR1	MYDGF		IL27	IL2RB	MAP2K1	PPP3CA	TGFB1
HLA-DQA1	TMSB10	MALT1	PTGDR2	CCL8	CALCR	C3		IFNL2	IL2RG	MAP2K2	PPP3CB	TGFB2
HLA-DQA2	DEFA6	CHUK	C5AR2	CKLF	CALCRL	C5		IFNL3	IL31RA	MAPK1	PPP3CC	TGFB3
HLA-DQB1	DEFA5	IKBKB	CXCR1	CMA1	ACKR2	CALCA		IFNL1	IL3RA	MAPK3	CHP1
HLA-DRA	DEFA4	IKBKG	CXCR2	CTSG	CCR1	CALCB		IL3	IL4R	TNF	PPP3R1
HLA-DRB1	LCN2	NFKB1	LTB4R	CX3CL1	CCR10	CAMP		IL31	IL5RA	CSF2	PPP3R2
HLA-DRB3	LCN1	RELA	LTB4R2	CXCL1	CCR3	CAT		IL32	IL6R	IFNG	CHP2
HLA-DRB4	COLEC10	NFKBIA	PLAUR	CXCL10	CCR4	CCK		IL33	IL7R	KIR2DS1	NFAT5
HLA-DRB5	BPI	NFKBIB	PLXNA1	CXCL11	CCR5	CCL1		IL34	CXCR1	KIR2DS3	NFATC1
HLA-E	S100A9	NFKBIE	PLXNA2	CXCL12	CCR6	CCL11		IL4	CXCR2	KIR2DS4	NFATC2
HLA-F	S100A8	CD81	PLXNA3	CXCL13	CCR7	CCL13		IL5	IL9R	KIR2DS5	NFATC3
HLA-G	DCD	CD19	PLXNA4	CXCL14	CCR8	CCL14		IL6	ST2	NCR2	NFATC4
HLA-H	LCN6	CR2	PLXNB1	CXCL16	CCR9	CCL15-CCL14		IL6ST		TYROBP	SOS1
MR1	S100A12	PIK3R5	PLXNB2	CXCL17	ACKR4	CCL15		IL7		LCK	SOS2
HSPA1A	HTN3	PIK3R1	PLXNB3	CXCL2	CCRL2	CCL16		CXCL8		FCGR3A	HRAS
HSPA1B	LCN8	PIK3R2	PLXNC1	CXCL3	CD40	CCL17		IL9		FCGR3B	KRAS
HSPA1L	DEFA1B	PIK3R3	PLXND1	CXCL5	CMKLR1	CCL18		TXLNA		NCR1	NRAS
HSPA2	CCR10	PIK3CA	PTAFR	CXCL6	CNTFR	CCL19				NCR3	FOS
HSPA4	CELA1	PIK3CB	ROBO1	CXCL9	CRHR1	CCL2				FCER1G	JUN
HSPA5	DEFB106A	PIK3CD	ROBO2	CCN1	CRHR2	CCL20				CD247	CARD11
HSPA6	PENK	PIK3CG	ROBO3	DEFA1	CRIM1	CCL21				ZAP70	BCL10
HSPA8	BPIFC	AKT3	RXFP3	DEFA3	CRLF1	CCL22				SYK	MALT1
HSP90AA1	MMP12	AKT1	XCR1	DEFA5	CRLF2	CCL23				LCP2	CHUK
HSP90AB1	BPIFB6	AKT2		DEFB1	CRLF3	CCL24				LAT	IKBKB
ICAM1	LEAP2	GSK3B		DEFB103B	CSF1R	CCL25				PLCG1	IKBKG
IFNA1	SFTPD	INPP5D		DEFB104A	CSF2RA	CCL26				PLCG2	NFKB1
IFNA2	LCN9	CD22		DEFB4A	CSF2RB	CCL27				SH3BP2	RELA
IFNA4	BPIFB2	CD72		EDN1	CSF3R	CCL28				PIK3CA	NFKBIA
IFNA5	PTGDS	PTPN6		EDN2	CX3CR1	CCL3				PIK3CB	NFKBIB
IFNA6	TMSB4X	LILRB3		EDN3	CXCR3	CCL3L1				PIK3CD	NFKBIE
IFNA7	PGLYRP1	FCGR2B		FGF10	CXCR4	CCL3P1				PIK3CG	CD28
IFNA8	ZC3HAV1	RASGRP3		FGF2	CXCR5	CCL3L3				PIK3R5	ICOS
IFNA10	TMSB15A	PLCG2		HTN3	CXCR6	CCL4				PIK3R1	CD40LG
IFNA13	S100B	PRKCB		CXCL8	ACKR3	CCL4L2				PIK3R2	PIK3R5
IFNA14	S100A13	IFITM1		LECT2	CYSLTR1	CCL4L1				PIK3R3	PIK3R1
IFNA16	S100A6	IGH		PF4	CYSLTR2	CCL5				FYN	PIK3R2
IFNA17	DEFB119	IGHA1		PF4V1	ACKR1	CCL7				SHC2	PIK3R3
IFNA21	DEFB107A	IGHA2		PLAU	EDNRA	CCL8				SHC4	PIK3CA
IFNG	DEFB105A	IGHD		PPBP	EDNRB	CD320				SHC3	PIK3CB
KIR2DL1	SERPIND1	IGHD1-1		PPBPP1	EGFR	CD40LG				SHC1	PIK3CD
KIR2DL2	DEFB129	IGHD1-14		PROK2	ENG	CD70				GRB2	PIK3CG
KIR2DL3	DEFB127	IGHD1-20		RNASE2	EPOR	ADA2				SOS1	AKT3
KIR2DL4	S100P	IGHD1-26		SAA1	ESR1	CER1				SOS2	AKT1
KIR2DS1	S100A7	IGHD1-7		SAA2	ESR2	CGA				HRAS	AKT2
KIR2DS3	DEFB104A	IGHD2-15		SBDS	ESRRA	CGB3				KRAS	MAP3K8
KIR2DS4	DEFB126	IGHD2-2		SEMA3A	ESRRB	CGB1				NRAS	MAP3K14
KIR2DS5	DEFB106B	IGHD2-21		SEMA3B	ESRRG	CGB2				ARAF	PDCD1
KIR3DL1	DEFB104B	IGHD2-8		SEMA3C	FGFR1	CGB5				BRAF	CTLA4
KIR3DL2	DEFB107B	IGHD3-10		SEMA3D	FGFR2	CGB7				RAF1	PTPN6
KLRC1	PGLYRP3	IGHD3-16		SEMA3E	FGFR3	CGB8				MICA	CBLC
KLRC2	PGLYRP2	IGHD3-22		SEMA3F	FGFR4	CHGA				MICB	CBL
KLRC3	S100A10	IGHD3-3		SEMA3G	FGFRL1	CHGB				ULBP3	CBLB
KLRD1	S100A2	IGHD3-9		SEMA4A	FLT1	CKLF				ULBP2	IL2
LTA	DEFB125	IGHD4-11		SEMA4B	FLT3	CLCF1				ULBP1	IL4
CIITA	DEFB123	IGHD4-17		SEMA4C	FLT4	CLEC11A				KLRK1	IL5
MICA	DEFB105B	IGHD4-23		SEMA4D	FPR1	CMA1				HCST	IL10
MICB	DEFB132	IGHD4-4		SEMA4F	FPR2	CMTM1				CD48	IFNG
NFYA	BPIFB3	IGHD5-12		SEMA4G	FPR2	CMTM2				CD244	CSF2
NFYB	LCN12	IGHD5-18		SEMA5A	FSHR	CMTM3				PPP3CA	TNF
NFYC	PGLYRP4	IGHD5-24		SEMA5B	GALR2	CMTM4				PPP3CB	CDK4
LGMN	S100A11	IGHD5-5		SEMA6A	GALR3	CMTM5				PPP3CC	RASGRP1
PSMB8	S100A5	IGHD6-13		SEMA6B	GCGR	CMTM6				CHP1	PDK1
PSMC1	S100A3	IGHD6-19		SEMA6C	GHR	CMTM7				PPP3R1	PLCG1
PSMC2	S100A1	IGHD6-25		SEMA6D	GHRHR	CMTM8				PPP3R2	PRKCQ
PSMC3	DEFB128	IGHD6-6		SEMA7A	GHSR	CNTF				CHP2	TRAC
PSMC4	DEFB108B	IGHD7-27		SLIT1	GIPR	CORT				NFAT5	TRAJ1
PSMC5	HTN1	IGHE		SLIT2	GLP1R	CRH				NFATC1	TRAJ2
PSMC6	LMBR1L	IGHG1		TNC	GLP2R	CSF1				NFATC2	TRAJ3
PSMD1	S100A7A	IGHG2		TYMP	GNRHR	CSF2				NFATC3	TRAJ4
PSMD2	DEFB118	IGHG3		XCL1	GPER1	CSF3				NFATC4	TRAJ5
PSMD3	COLEC12	IGHG4		XCL2	GPR17	CSH1				PRKCA	TRAJ6
PSMD4	TMSB4Y	IGHJ1			GPR32	CSH2				PRKCB	TRAJ7
PSMD5	DEFB131A	IGHJ2			GPR33	CSHL1				PRKCG	TRAJ8
PSMD7	DEFB134	IGHJ3			PTGDR2	CSPG5				SH2D1B	TRAJ9
PSMD8	DEFB130A	IGHJ4			C5AR2	CTF1				SH2D1A	TRAJ10
PSMD10	DEFB124	IGHJ5			HNF4A	CCN2				IFNGR1	TRAJ11
PSMD11	DEFB121	IGHJ6			HNF4G	CTSG				IFNGR2	TRAJ12
PSMD13	DEFB116	IGHM			HTR3A	CX3CL1				IFNA1	TRAJ13
PSME1	DEFB115	IGH			HTR3B	CXCL1				IFNA2	TRAJ14
PSME1	DEFB114	IGHV1-18			HTR3C	CXCL10				IFNA4	TRAJ15
PSME2	DEFB113	IGHV1-2			HTR3D	CXCL11				IFNA5	TRAJ16
PSME2	DEFB112	IGHV1-24			HTR3E	CXCL12				IFNA6	TRAJ17
RELB	DEFB110	IGHV1-3			IFNAR1	CXCL13				IFNA7	TRAJ18
RFX5	TMSB15B	IGHV1-45			IFNAR2	CXCL14				IFNA8	TRAJ19
RFXAP	DEFB133	IGHV1-46			IFNGR1	CXCL16				IFNA10	TRAJ20
SLC10A2	S100Z	IGHV1-58			IFNGR2	CXCL17				IFNA13	TRAJ21
TAP1	MAVS	IGHV1-69			IGF1R	CXCL2				IFNA14	TRAJ22
TAP2	TMSB4XP8	IGHV1-8			IGF2R	CXCL3				IFNA16	TRAJ23
TAPBP	S100A14	IGHV1-38-4			IL10RA	CXCL5				IFNA17	TRAJ24
THBS1	LCN10	IGHV1-69-2			IL10RB	CXCL6				IFNA21	TRAJ25
SEM1	S100A16	IGHV2-26			IL11RA	CXCL9				IFNB1	TRAJ26
KLRC4	DEFB136	IGHV2-5			IL12RB1	CCN1				IFNAR1	TRAJ27
AP3B1	DEFB135	IGHV2-70			IL12RB2	DEFA1				IFNAR2	TRAJ28
RFXANK	DEFB117	IGHV3-11			IL13RA1	DEFA3				TNFSF10	TRAJ29
PSMD6	DEFB110	IGHV3-13			IL13RA2	DEFA5				TNFRSF10D	TRAJ30
PSME3	ZC3HAV1L	IGHV3-15			IL15RA	DEFB1				TNFRSF10C	TRAJ31
PSMD14	S100A7L2	IGHV3-16			IL2RB	DEFB103B				TNFRSF10B	TRAJ32
CLEC4M	MBL3P	IGHV3-20			IL17RA	DEFB104A				TNFRSF10A	TRAJ33
IFI30	DEFB4B	IGHV3-21			IL17RB	DEFB4A				FASLG	TRAJ34
PROCR	BPIFB4	IGHV3-23			IL17RC	DKK1				FAS	TRAJ35
ADRM1	IFNAR1	IGHV3-30			IL17RD	EBI3				GZMB	TRAJ36
ECPAS	AZU1	IGHV3-30-3			IL17RE	EDN1				PRF1	TRAJ37
TRPC4AP	DEFB131B	IGHV3-30-5			IL18R1	EDN2				CASP3	TRAJ38
CD209	DEFA1A3	IGHV3-33			IL18RAP	EDN3				BID	TRAJ39
UBXN1	LCN1P1	IGHV3-35			IL1R1	EGF					TRAJ40
ERAP1	S100G	IGHV3-38			IL1R2	EPGN					TRAJ41
TAPBPL	DEFA7P	IGHV3-43			IL1RAP	EPO					TRAJ42
KIR2DL5A	DEFB130B	IGHV3-48			IL1RL1	EREG					TRAJ43
ERAP2	DEFB108F	IGHV3-49			IL1RL2	ESM1					TRAJ44
ULBP3	DEFB131C	IGHV3-53			IL20RA	FAM3B					TRAJ45
ULBP2	TCHHL1	IGHV3-64			IL20RB	FAM3C					TRAJ46
ULBP1	TINAGL1	IGHV3-66			IL21R	FAM3D					TRAJ47
KIR3DL3	IFNGR1	IGHV3-7			IL22RA1	FASLG					TRAJ48
RAET1E	SLC22A17	IGHV3-72			IL22RA2	FGF1					TRAJ49
RAET1L	WFIKKN1	IGHV3-73			IL23R	FGF10					TRAJ50
UBR1	WFDC2	IGHV3-74			IL27RA	FGF11					TRAJ52
RAET1G	IL6	IGHV3-9			IFNLR1	FGF12					TRAJ53
PDIA2	UMODL1	IGHV3-38-3			IL2RA	FGF13					TRAJ54
	TGFB1	IGHV3-69-1			IL2RB	FGF14					TRAJ56
	PF4V1	IGHV4-28			IL2RG	FGF16					TRAJ57
	MMP9	IGHV4-30-1			IL31RA	FGF17					TRAJ58
	ANOS1	IGHV4-30-2			IL3RA	FGF18					TRAJ59
	TLR4	IGHV4-30-4			IL4R	FGF19					TRAJ61
	IFNG	IGHV4-31			IL5RA	FGF2					TRAV1-1
	SPAG11B	IGHV4-34			IL6R	FGF20					TRAV1-2
	A2M	IGHV4-39			IL7R	FGF21					TRAV2
	CTSL	IGHV4-4			CXCR1	FGF22					TRAV3
	NFKB1	IGHV4-59			CXCR2	FGF23					TRAV4
	APOBEC3G	IGHV4-61			IL9R	FGF3					TRAV5
	FABP6	IGHV4-38-2			INSR	FGF4					TRAV7
	NOD2	IGHV5-51			KDR	FGF5					TRAV8-1
	MBL2	IGHV5-10-1			LEPR	FGF6					TRAV8-2
	SFTPA1	IGHV6-1			LGR4	FGF7					TRAV8-3
	RBP1	IGHV7-4-1			LGR5	FGF8					TRAV8-4
	TLR2	IGHV7-81			LGR6	FGF9					TRAV8-6
	SLC40A1	IGK			LHCGR	VEGFD					TRAV8-7
	PLAU	IGKC			LIFR	FIGNL2					TRAV9-1
	IL1B	IGKDEL			LTB4R	FLT3LG					TRAV9-2
	PAEP	IGKJ			LTB4R2	FSHB					TRAV10
	HJV	IGKJ1			LTBR	GAL					TRAV12-1
	MUC5AC	IGKJ2			MC1R	GALP					TRAV12-2
	CTSS	IGKJ3			MC2R	GAST					TRAV12-3
	OBP2A	IGKJ4			MC3R	GCG					TRAV13-1
	PLTP	IGKJ5			MC4R	GDF1					TRAV13-2
	MX1	IGKV@			MCHR1	GDF10					TRAV14DV4
	DDX58	IGKV1-12			MCHR2	GDF11					TRAV16
	IFNL1	IGKV1-13			MET	GDF15					TRAV17
	IRF3	IGKV1-16			MLNR	GDF2					TRAV18
	SFTPA2	IGKV1-17			MPL	GDF3					TRAV19
	LPA	IGKV1-27			MTNR1A	GDF5					TRAV20
	LBP	IGKV1-33			MTNR1B	GDF6					TRAV21
	RBP4	IGKV1-37			NGFR	GDF7					TRAV22
	SFTPA1	IGKV1-39			NMBR	GDF9					TRAV23DV6
	NOX4	IGKV1-5			NPR1	GDNF					TRAV24
	LTF	IGKV1-6			NPR3	GH1					TRAV25
	IFNB1	IGKV1-8			NR0B1	GH2					TRAV26-1
	RBP5	IGKV1-9			NR0B2	GHRH					TRAV26-2
	FABP7	IGKV1D-12			NR1D1	GHRL					TRAV27
	FABP5	IGKV1D-13			NR1D2	GIP					TRAV29DV5
	FABP3	IGKV1D-16			NR1H2	GKN1					TRAV30
	FABP2	IGKV1D-17			NR1H3	GMFB					TRAV34
	FABP4	IGKV1D-33			NR1H4	GMFG					TRAV35
	R3HDML	IGKV1D-37			NR1I2	GNRH1					TRAV36DV7
	BPIFA3	IGKV1D-39			NR1I3	GNRH2					TRAV38-1
	BPIFB1	IGKV1D-42			NR2C1	GPHA2					TRAV38-2DV8
	OASL	IGKV1D-43			NR2C2	GPHB5					TRAV39
	CRABP2	IGKV1D-8			NR2E1	GPI					TRAV40
	CRABP1	IGKV2-24			NR2E3	GREM1					TRAV41
	RBP7	IGKV2-28			NR2F1	GREM2					TRBC1
	DUOX1	IGKV2-30			NR2F2	GRN					TRBC2
	OBP2B	IGKV2-40			NR2F6	GRP					TRBD1
	RBP2	IGKV2D-24			NR3C1	GUCA2A					TRBD2
	LCN15	IGKV2D-28			NR3C2	HAMP					TRBJ1-1
	CETP	IGKV2D-29			NR4A1	HBEGF					TRBJ1-2
	FABP12	IGKV2D-30			NR4A2	HDGF					TRBJ1-3
	FABP9	IGKV2D-40			NR4A3	HDGFL3					TRBJ1-4
	BPIFA1	IGKV3-11			NR5A1	HGF					TRBJ1-5
	LCNL1	IGKV3-15			NR5A2	HTN3					TRBJ1-6
	C8G	IGKV3-20			NR6A1	IAPP					TRBJ2-1
	SPAG11A	IGKV3-7			NRP1	IFNA1					TRBJ2-2
	PI15	IGKV3D-11			NRP2	IFNA10					TRBJ2-3
	NOX1	IGKV3D-15			OGFR	IFNA13					TRBJ2-4
	PMP2	IGKV3D-20			OPRD1	IFNA14					TRBJ2-5
	APOD	IGKV3D-7			OPRK1	IFNA16					TRBJ2-6
	ORM2	IGKV4-1			OPRL1	IFNA17					TRBJ2-7
	ORM1	IGKV5-2			OPRM1	IFNA2					TRBV2
	TNF	IGKV6-21			OSMR	IFNA21					TRBV3-1
	CTSG	IGKV6D-21			OXTR	IFNA4					TRBV4-1
	PRTN3	IGKV6D-41			PGR	IFNA5					TRBV4-2
	MAPK1	IGL			PGRMC2	IFNA6					TRBV4-3
	PML	IGLC1			PLAUR	IFNA7					TRBV5-1
	AEN	IGLC2			PLXNA1	IFNA8					TRBV5-4
	CYBB	IGLC3			PLXNA2	IFNB1					TRBV5-5
	BPIFA2	IGLC6			PLXNA3	IFNE					TRBV5-6
	ISG20	IGLC7			PLXNA4	IFNG					TRBV5-7
	BCL3	IGLJ			PLXNB1	IFNK					TRBV5-8
	ISG20L2	IGLJ1			PLXNB2	IFNW1					TRBV6-1
	NOX5	IGLJ2			PLXNB3	IGF1					TRBV6-2
	NOX3	IGLJ3			PLXNC1	IGF2					TRBV6-3
	DUOX2	IGLJ4			PLXND1	IL10					TRBV6-4
	TLR3	IGLJ5			PPARA	IL11					TRBV6-5
	TFRC	IGLJ6			PPARD	IL12A					TRBV6-6
	IFIH1	IGLJ7			PPARG	IL12B					TRBV6-7
	LRP1	IGLV@			PRLHR	IL13					TRBV6-8
	TRIM5	IGLV1-36			PRLR	IL15					TRBV6-9
	IDO1	IGLV1-40			PTAFR	IL16					TRBV7-2
	GDF15	IGLV1-44			PTGDR	IL17A					TRBV7-3
	NEDD4	IGLV1-47			PTGDS	IL17B					TRBV7-4
	ADIPOQ	IGLV1-50			PTGER1	IL17C					TRBV7-6
	STAT3	IGLV1-51			PTGER2	IL17D					TRBV7-7
	STAT1	IGLV10-54			PTGER3	IL17F					TRBV7-8
	IFNL2	IGLV11-55			PTGER4	IL18					TRBV7-9
	SOCS3	IGLV2-11			PTGFR	IL19					TRBV9
	SEMG1	IGLV2-14			PTH1R	IL1A					TRBV10-1
	TNFSF10	IGLV2-18			PTH2R	IL1B					TRBV10-2
	CCL20	IGLV2-23			RARA	IL1F10					TRBV10-3
	SOCS1	IGLV2-33			RARB	IL36RN					TRBV11-1
	RNASEL	IGLV2-8			RARG	IL36A					TRBV11-2
	IRF1	IGLV3-1			ROBO1	IL37					TRBV11-3
	IL15	IGLV3-10			ROBO2	IL36B					TRBV12-3
	APOBEC3F	IGLV3-12			ROBO3	IL36G					TRBV12-4
	PLAAT4	IGLV3-16			RORA	IL1RN					TRBV12-5
	CHIT1	IGLV3-19			RORB	IL2					TRBV13
	IFNA1	IGLV3-21			RORC	IL20					TRBV14
	CD40	IGLV3-22			RXFP1	IL21					TRBV15
	TLR7	IGLV3-25			RXFP2	IL22					TRBV16
	PPIA	IGLV3-27			RXFP3	IL23A					TRBV17
	HFE	IGLV3-32			RXRA	IL24					TRBV18
	ZYX	IGLV3-9			RXRB	IL25					TRBV19
	NLRX1	IGLV4-3			RXRG	IL26					TRBV20-1
	PGC	IGLV4-60			S1PR1	IL27					TRBV24-1
	VEGFA	IGLV4-69			S1PR2	IFNL2					TRBV25-1
	IKBKE	IGLV5-37			SCTR	IFNL3					TRBV27
	ISG15	IGLV5-39			SDC1	IFNL1					TRBV28
	DHX58	IGLV5-45			SDC2	IL3					TRBV29-1
	TNFAIP3	IGLV5-48			SDC3	IL31					TRBV30
	TFR2	IGLV5-52			SDC4	IL32					TRDC
	FCN2	IGLV6-57			SORT1	IL33					TRDD1
	MUC4	IGLV7-43			SSTR1	IL34					TRDD2
	F2R	IGLV7-46			SSTR2	IL4					TRDD3
	ELN	IGLV8-61			SSTR5	IL5					TRDJ1
	IL27	IGLV9-49			ST2	IL6					TRDJ2
	MAPT				TACR1	IL6ST					TRDJ3
	LYZ				TEK	IL7					TRDJ4
	CCL5				TGFBR1	CXCL8					TRDV1
	LEP				TGFBR2	IL9					TRDV2
	CYLD				TGFBR3	INHA					TRDV3
	KLKB1				THRA	INHBA					TRGV9
	CST4				THRB	INHBB					TRGV8
	CSRP1				TIE1	INHBC					TRGV5
	MAPK14				TNFRSF10A	INHBE					TRGV4
	JUN				TNFRSF10B	INS					TRGV3
	ITGAV				TNFRSF10C	INS-IGF2					TRGV2
	IRF5				TNFRSF10D	INSL3					TRGJP2
	CCR6				TNFRSF11A	INSL4					TRGJP1
	IL12B				TNFRSF12A	INSL5					TRGJP
	TLR8				TNFRSF13B	INSL6					TRGJ2
	GNLY				TNFRSF13C	JAG1					TRGJ1
	CD81				TNFRSF14	JAG2					TRGC2
	EIF2AK2				TNFRSF17	FGF7P6					TRGC1
	APOM				TNFRSF18	FGF7P3					TRAV6
	CACYBP				TNFRSF19	KITLG
	NOD1				TNFRSF1A	KL
	MAPK8				TNFRSF1B	LACRT
	MAPK3				TNFRSF21	LECT2
	BST2				TNFRSF25	LEFTY1
	BPHL				TNFRSF4	LEFTY2
	PLA2G2A				TNFRSF6B	LEP
	GRN				TNFRSF8	LHB
	NEWENTRY				TNFRSF9	LIF
	PDGFRA				TRHR	LRSAM1
	GNAI1				TSHR	LTA
	WNT5A				TUBB3	LTB
	FURIN				VDR	LTBP1
	ADAR				VIPR1	LTBP2
	TYK2				VIPR2	LTBP3
	NOS2				XCR1	LTBP4
	TRAF3					MDK
	TPT1					MIA
	TPM2					MIF
	NEO1					MLN
	AHNAK					MSTN
	TLR1					NAMPT
	TK2					NDP
	PRDX2					NENF
	MX2					NGF
	FGF2					NMB
	FGA					NODAL
	TCF7L2					CCN3
	F2RL1					NPFF
	TKFC					NPPA
	MSR1					NPPB
	NFKBIZ					NPPC
	LMBR1					NPY
	EPPIN					NRG1
	SRC					NRG2
	MPO					NRG3
	ELAVL1					NRG4
	ROBO3					NRTN
	SP1					NTF3
	SOD1					NTF4
	PDF					NTS
	DLL4					NUDT6
	ECD					OGN
	SLC11A1					OSGIN1
	DMBT1					OSM
	STING1					OSTN
	SKIV2L					OXT
	SEMG2					ENDOU
	LTA					PDGFA
	DES					PDGFB
	DCK					PDGFC
	DAXX					PDGFD
	TNFRSF10A					PDGFRA
	TNFRSF10B					PDGFRB
	EED					PDGFRL
	CCL4					PDYN
	LIMS1					PENK
	LALBA					PF4
	APOBEC3H					PF4V1
	TMPRSS6					PGF
	SPINK5					PLAU
	MARCO					PMCH
	BECN1					PNOC
	TNFSF11					POMC
	KNG1					PPBP
	CSK					PPBPP1
	KLRK1					PPBPP2
	KCNH2					PPY
	JUND					PRL
	JAK1					PRLH
	CREB1					PROK1
	CLDN4					PROK2
	CCL28					PSPN
	RNASE3					PTH
	RN7SL1					PTH2
	IRF7					PTHLH
	IREB2					PTN
	ILK					PYY
	IL18					QRFP
	IL17A					RABEP1
	LTB4R					RABEP2
	APOBEC3A					REG1A
	MASP2					RETN
	TRIM27					RETNLB
	RELA					RLN1
	IL7R					RLN2
	IL1A					RLN3
	PTX3					RNASE2
	IFNAR2					S100A6
	IFN1@					SAA1
	SYTL1					SAA2
	APOBEC3C					SBDS
	DDX17					SCG2
	PTGS2					SCGB3A1
	HTR1A					SCT
	SEPTIN7					AIMP1
	CD40LG					SECTM1
	CD14					SEMA3A
	CD8A					SEMA3B
	CD4					SEMA3C
	MASP1					SEMA3D
	PROC					SEMA3E
	MAP2K2					SEMA3F
	MAP2K1					SEMA3G
	HRG					SEMA4A
	NDRG1					SEMA4B
	IRF9					SEMA4C
	TRIM22					SEMA4D
	LANCL1					SEMA4F
	PPP4C					SEMA4G
	HMOX1					SEMA5A
	HMGB1					SEMA5B
	HLA-B					SEMA6A
	RNASE7					SEMA6B
	ABCC4					SEMA6C
	HGF					SEMA6D
	HDAC1					SEMA7A
	IFNLR1					SLIT1
	PLSCR1					SLIT2
	B2M					SLURP1
	BACH2					SPP1
	TANK					SST
	PIK3CG					STC1
	ARRB1					STC2
	RSAD2					TAC1
	STAB2					TDGF1
	TBK1					TDGF1P3
	PDYN					TG
	PDGFRB					TGFA
	PDCD1					TGFB1
	PCSK2					TGFB2
	PCSK1					TGFB3
	ARG2					THPO
	AQP9					TNC
	FASLG					TNF
	APOH					TNFRSF11B
	BIRC5					TNFSF10
	ANXA6					TNFSF11
	IL22					TNFSF12
	VTN					TNFSF13
	VIM					TNFSF13B
	VCAM1					TNFSF14
	PRDX1					TNFSF15
	GFAP					TNFSF18
	GBP2					TNFSF4
	ALB					TNFSF8
	SLC29A3					TNFSF9
	OAS1					TOR2A
	AGER					TRH
	UNC93B1					TSHB
	TNFSF4					TSLP
	NOS1					TXLNA
	ACTG1					TYMP
	ACTA1					UCN
	ACO1					UCN2
	SERPINA3					UCN3
	CXCR1					UTS2
	CCL15					UTS2B
	CCL14					VEGFA
	CCL4					VEGFB
	CCL16					VEGFC
	CCL19					VGF
	CCL13					VIP
	CCL18					XCL1
	CCL17					XCL2
	CCL26
	CCL22
	CCR3
	CCL28
	CCL4L1
	ACKR2
	CCR7
	CCL27
	CCR8
	ACKR4
	CCR10
	CCL2
	CCL21
	CCL7
	CCL5
	CCL3
	CCL20
	CCL11
	CCR5
	CCL23
	CCL25
	CCL1
	CCL3L3
	CCL4L2
	CXCL12
	XCL1
	CCL8
	CCL3L1
	CCR1
	CCL24
	XCL2
	CXCL1
	CXCL10
	CXCR4
	CXCL2
	CXCR6
	CCR4
	CXCL11
	TAFA5
	TAFA3
	TAFA4
	TAFA1
	TAFA2
	CCL15-CCL14
	IL6
	TNF
	IL1B
	IL18
	PTK2B
	VEGFA
	IL4
	CDH1
	CD40
	DEFB103B
	F2RL1
	MMP9
	LTBP1
	DEFB4A
	TNFSF10
	IL13
	IL10
	IL2
	PPARG
	FGR
	MIF
	CRP
	JAK2
	IL1A
	PTK2
	PTGDR
	CD86
	HCK
	ARRB1
	GNAI1
	VDR
	OLR1
	GRK2
	TXK
	RNASE2
