# Supplementary material for: Gene expression analysis in endometriosis: Immunopathology insights, transcription factors and therapeutic targets
Source: Front Immunol. 2022 Nov 30;13:1037504. doi: 10.3389/fimmu.2022.1037504 (PMC9748153; doi:10.3389/fimmu.2022.1037504)
Supplement: Supplementary file 1 [file DataSheet_1.zip › Raw data and code/Set of immune response pathways.xlsx]

## Sheet: Sheet1
EGFR signaling pathway	Hedgehog signaling pathway	IL-6 signaling pathway	JAK/SATAsignaling pathway	MAPK signaling pathway	mTOR signaling pathway	NF-KB signaling pathway	NOTCH signaling pathway	PI3K signaling pathway	WNT signaling pathway
PIK3CA	CSNK1A1	SOS1	CD300A		PIK3R1	TAB1	RBPJL	AKT1	TLE1
PRKCA	CSNK1D	CEBPB	IL23R		PIK3CA	CHUK	DTX2	AKT2	BTRC
SOS1	CSNK1E	JAK3	AGT	AKT3	EIF4A2	CREB1	CREBBP	AKT3	APC
SHC1	CSNK1G2	IL6R	PTK2B	PLA2G4B	PTEN	ATF2	CTBP1	BAD	HNF1A
HRAS	CSNK1G3	IL6	GH1	RASGRP1	TSC1	MAPK14	CTBP2	BTK	CTBP1
EGF	FBXW11	MAPK3	GHR	RASGRP2	TSC2	TICAM1	DTX3L	CDKN2A	CREBBP
EGF	GAS1	ELK1	IL4	CACNG3	AKT1	AGER	PTCRA	EXOSC1	CTNNB1
PIK3R1	STK36	SHC1	IL6R	CACNG2	AKT1	DUSP3	JAG1	CD55	CTNNB1
ELK1	GLI1	HRAS	IL12B	TAB1	EIF4G2	DUSP4	DTX1	DAPP1	APC
CSNK2A1	GLI2	IL6ST	JAK2	MAP3K2	TSC2	DUSP6	DVL1	FOXO1	APC
EGF	GLI3	CSNK2A1	IL23A	GADD45G	TSC2	DUSP7	DVL2	GRB2	GSK3B
GRB2	GSK3B	GRB2	PRLR	DUSP14	EIF4E	ELK1	DVL3	GSK3A	PPARD
JAK1	BMP8A	JAK1	CCL5	MAP4K1	EIF4E	TAB2	DTX3	GSK3B	PPARD
JUN	IHH	JUN	SOCS1	DUSP10	MKNK1	FOS	EP300	IARS1	PPARD
PLCG1	LRP2	MAPK3	JAK3	CHP1	TSC1	LY96	SNW1	IGFBP1	BTRC
PRKCA	DHH	MAP2K1	LYN	CHUK	TSC1	TAB3	DTX4	INPP5D	CTBP1
PRKCB	WNT16	PTPN11	PTPN1	RASGRP4	EIF4G2	HMGB1	NCSTN	S100A9	CSNK2A1
MAPK3	SUFU	RAF1	STAT3	PLA2G4E	EIF4G1	APP	KAT2A	PDPK1	CTNNB1
MAPK8	RAB23	SRF	STAT5A	MAP3K8	EIF4G1	TICAM2	DLL1	PIK3CA	GSK3B
MAP2K1	CSNK1G1	STAT3	STAT5B	ATF2	EIF4G3	IKBKB	HDAC1	PPP1R13B	MYC
RAF1	WNT4	JAK2	STAT6	CRK	EIF4G3	IRAK1	HDAC2	CYTH3	PPP2CA
RASA1	PRKACA	CEBPB	AGT	CRKL	EIF4G3	IRAK2	HES1	PTEN	MAP3K7
MAP2K4	PRKACB	FOS	GH1	MAPK14	PDK2	JUN	RBPJ	RPS6KA1	AXIN1
SHC1	PRKACG	HRAS	IL6R	DAXX	PDK2	MEF2A	JAG2	RPS6KA2	FZD1
SRF	PRKX	PTPN11	IL12B	GADD45A	PDK2	MEF2C	HES5	RPS6KA3	BTRC
STAT3	PTCH1	STAT3	IL23A	DDIT3	EIF4A1	ATF1	LFNG	RPS6KB1	CREBBP
STAT5A	HHIP	HRAS	CCL5	DUSP1	PIK3R1	NFKB2	MFNG	SFN	DVL1
EGFR	SHH	CSNK2A1	IL23R	DUSP2	PDPK1	NFKBIA	NOTCH1	SHC1	HDAC1
ELK1	BMP2	GRB2	AGT	DUSP3	EIF4A1	NFKBIB	NOTCH2	SOS1	TLE1
FOS	BMP4		GH1	DUSP4	EIF4G2	PPP2CA	NOTCH3	SOS2	SMAD4
HRAS	BMP5		IL6R	DUSP5	EIF4A2	PPP2CB	NOTCH4	TEC	WNT1
SOS1	BMP6		IL12B	DUSP6	EIF4E	PPP2R1A	APH1A	YWHAB	FRAT1
MAP3K1	BMP7		IL23A	DUSP7	PDK2	PPP2R1B	DLL4	YWHAE	TAB1
PIK3CA	BMP8B		CCL5	DUSP8	PDPK1	PPP2R5D	MAML3	YWHAG	PPARD
STAT1	SMO		SOCS1	DUSP9	PPP2CA	MAPK1	PSENEN	YWHAH	WIF1
RASA1	WNT1			EGF	RPS6KB1	MAPK3	PSEN1	YWHAQ	NLK
MAPK8	WNT2			EGFR	MKNK1	MAPK7	PSEN2	YWHAZ	BTRC
STAT1	WNT3			ELK1	EIF3A	MAPK8	RFNG		CCND1
HRAS	WNT5A			ELK4	EIF4G3	MAPK11	ADAM17		MAP3K7
CSNK2A1	WNT6			AKT1	EIF4EBP1	MAPK9	MAML2		MAP3K7
PIK3R1	WNT7A			AKT2	EIF4G1	MAPK10	NUMB		MAP3K7
PLCG1	WNT7B			MECOM	MTOR	MAP2K1	KAT2B		TAB1
EGFR	WNT8A			FGF1	AKT1	MAP2K2	NUMBL		PPARD
GRB2	WNT8B			FGF2	RHEB	MAP2K3	CIR1		CSNK2A1
PRKCB	WNT10B			FGF3	PIK3CA	MAP2K6	NCOR2		CSNK2A1
	WNT11			FGF4	PDPK1	MAP2K7	MAML1		AXIN1
	WNT2B			FGF5	PIK3R1	RELA
	WNT9A			FGF6	PIK3R1	RPS6KA1			APC2
	WNT9B			FGF7	PIK3R1	RPS6KA2			NFAT5
	ZIC2			FGF8	EIF4G1	RPS6KA3			WIF1
	WNT10A			FGF9	EIF4G1	RPS27A			FZD10
	WNT5B			FGF10	EIF4G1	S100A12			CHP1
	PTCH2			FGF11	EIF4G1	S100B			CSNK1A1L
	BTRC			FGF12	MKNK1	SAA1			CREBBP
	WNT3A			FGF13	SHLD2P3	NOD2			PRICKLE1
				FGF14		MAP2K4			CSNK1A1
				FGFR1		MAP3K7			CSNK1E
				FGFR3		TLR3			CSNK2A1
				FGFR2		TLR4			CSNK2A2
				FGFR4		TRAF6			CSNK2B
				RRAS2		RPS27AP11			CTBP1
				MRAS		UBA52			CTBP2
				TAB2		RPS27AP11			CTNNB1
				FLNA		MAPKAPK3			PRICKLE2
				MAPK8IP3		IKBKG			DVL1
				FLNB		RIPK1			DVL2
				FLNC		RIPK2			DVL3
				FOS		RPS6KA5			EP300
				MAPK8IP2		MAPKAPK2			DKK1
				RASGRP3		CD14			DAAM1
				PLA2G2D		CDK1			PLCB1
				FGF20		NFKBIA			FBXW11
				FGF21		IKBKB			FRAT2
				FGF22		NFKBIB			DAAM2
				CACNG5		NFKB1			FZD2
				CACNG4		ZBP1			CACYBP
				RPS6KA6		TICAM1			DKK4
				GNA12		RIPK3			DKK2
				MKNK2		DHX9			GSK3B
				GRB2		RIPK1			APC
				PLA2G2E		TLR3			JUN
				NR4A1		NKIRAS2			RHOA
				HRAS		MYD88			LRP6
				HSPA1A		RELA			LRP5
				HSPA1B		NKIRAS1			SMAD2
				HSPA1L		CHUK			SMAD3
				HSPA2		IKBKG			SMAD4
				HSPA6		NFKBIB			MMP7
				HSPA8		RIPK3			MYC
				HSPB1		NFKB2			NFATC1
				FAS		TAB1			NFATC2
				IKBKB		NFKBIA			NFATC3
				IL1A		RIPK2			NFATC4
				IL1B		IKBKB			LEF1
				IL1R1		NFKBIB			WNT16
				FASLG		NOD1			NLK
				JUN		NFKB1			PLCB2
				JUND		IRAK2			PLCB3
				KRAS		MAP3K7			PLCB4
				PLA2G2C		APP			WNT4
				STMN1		RPS27A			PPARD
				ARRB1		UBC			PPP2CA
				ARRB2		TAB3			PPP2CB
				MAPT		S100B			PPP2R1A
				MAX		S100A12			PPP2R1B
				MEF2C		NOD2			PPP2R5A
				MAP3K1		NKIRAS2			PPP2R5B
				MAP3K3		UBB			PPP2R5C
				MAP3K4		RELA			PPP2R5D
				MAP3K5		SAA1			PPP2R5E
				MAP3K11		TRAF6			PPP3CA
				MOS		UBE2N			PPP3CB
				MYC		IRAK1			PPP3CC
				GADD45B		HMGB1			PPP3R1
				ATF4		NKIRAS1			PPP3R2
				NF1		AGER			PRKACA
				NFATC2		AGER			PRKACB
				NFATC4		CHUK			PRKACG
				NFKB1		UBA52			PRKCA
				NFKB2		AGER			PRKCB
				NGF		UBE2V1			PRKCG
				NRAS		IKBKG			MAPK8
				NTF3		NFKBIB			MAPK9
				NTF4		TAB1			MAPK10
				NTRK1		CHUK			PRKX
				NTRK2		CREB1			PSEN1
				PLA2G3		ATF2			CTNNBIP1
				PAK1		MAPK14			VANGL2
				PAK2		AGER			CHD8
				ECSIT		DUSP3			RAC1
				TAOK3		DUSP4			RAC2
				PDGFA		DUSP6			RAC3
				PDGFB		DUSP7			SENP2
				PDGFRA		ELK1			CCND1
				PDGFRB		TAB2			ROCK1
				NLK		FOS			CHP2
				MAP3K20		PEDS1-UBE2V1			SFRP1
				PLA2G1B		MEF2A			SFRP2
				PLA2G2A		MEF2C			SFRP4
				PLA2G4A		MAP3K1			SFRP5
				PLA2G5		MYD88			SOX17
				PPM1A		ATF1			SIAH1
				PPM1B		NFKB2			PORCN
				PPP3CA		NFKBIA			SKP1
				PPP3CB		NFKBIB			MAP3K7
				PPP3CC		IRAK4			TBL1X
				PPP3R1		TLR7			TCF7
				PPP3R2		ECSIT			TCF7L2
				PPP5C		TLR8			TP53
				PRKACA		TLR9			SKP1P2
				PRKACB		PPP2CA			WNT1
				PRKACG		PPP2CB			WNT2
				PRKCA		PPP2R1A			WNT3
				PRKCB		PPP2R1B			WNT5A
				CACNA2D3		PPP2R5D			WNT6
				PRKCG		MAPK1			WNT7A
				MAPK1		MAPK3			WNT7B
				MAPK3		MAPK7			WNT8A
				GNG12		MAPK8			WNT8B
				MAPK7		MAPK11			WNT10B
				MAPK8		MAPK9			WNT11
				MAPK11		MAPK10			WNT2B
				MAPK9		MAP2K1			WNT9A
				MAPK10		MAP2K2			WNT9B
				MAPK13		MAP2K3			FZD5
				MAP2K1		MAP2K6			TBL1XR1
				MAP2K2		MAP2K7			FZD3
				MAP2K3		PELI2			CXXC4
				MAP2K5		PELI1			WNT10A
				MAP2K6		RELA			FOSL1
				MAP2K7		PLK2			WNT5B
				PRKX		TNIP1			CAMK2A
				TAOK1		SDC4			CAMK2B
				PTPN7		IRF1			CAMK2D
				PTPRR		CXCL8			CAMK2G
				MAP4K2		CXCL2			VANGL1
				RAC1		CXCL3			AXIN1
				RAC2		NFKB1			AXIN2
				RAC3		TNFAIP3			FZD1
				RAF1		NFKBIA			FZD4
				RAP1A		RELB			FZD6
				RAP1B		TNFAIP2			FZD7
				RASA1		ZFP36			FZD8
				RASA2		TNFRSF9			FZD9
				RASGRF1		PTGS2			TCF7L1
				RASGRF2		TRAF1			CUL1
				CACNG8		GCH1			NKD1
				CACNG7		CCL20			NKD2
				CACNG6		NFKBIE			RUVBL1
				RELA		IL6			CCND2
				RELB		CXCL1			BTRC
				RPS6KA1		NFKB2			CCND3
				RPS6KA2		REL			WNT3A
				RPS6KA3		CCN2			TBL1Y
				RRAS		CD83			CER1
				BDNF					ROCK2
				MAPK12					RBX1
				CHP2
				MAP2K4
				PLA2G2F
				SOS1
				SOS2
				SRF
				BRAF
				STK3
				STK4
				MAP3K7
				TGFB1
				TGFB2
				TGFB3
				TGFBR1
				TGFBR2
				TNF
				TNFRSF1A
				TP53
				TRAF2
				TRAF6
				CACNA1A
				CACNA1B
				CACNA1C
				CACNA1D
				CACNA1E
				CACNA1F
				MAP3K12
				CACNA1S
				CACNA2D1
				CACNB1
				CACNB2
				CACNB3
				CACNB4
				IL1R2
				CACNG1
				MAPKAPK3
				FGF23
				DUSP16
				PLA2G12A
				CASP3
				PLA2G6
				PLA2G10
				PLA2G12B
				PTPN5
				MAP4K3
				IKBKG
				MAPKAPK5
				MKNK1
				LAMTOR3
				JMJD7-PLA2G4B
				FGF18
				FGF17
				FGF16
				CACNA1I
				CACNA1H
				CACNA1G
				RPS6KA4
				MAP3K14
				MAP3K6
				MAP3K13
				RPS6KA5
				CACNA2D2
				MAPKAPK2
				CD14
				TAOK2
				CACNA2D4
				MAP4K4
				MAPK8IP1
				RAPGEF2
				CDC25B
				FGF19
				CDC42
