# Supplementary material for: Gene expression analysis in endometriosis: Immunopathology insights, transcription factors and therapeutic targets
Source: Front Immunol. 2022 Nov 30;13:1037504. doi: 10.3389/fimmu.2022.1037504 (PMC9748153; doi:10.3389/fimmu.2022.1037504)
Supplement: Supplementary file 1 [file DataSheet_1.zip › Raw data and code/The grouping of GSE7305.xlsx]

## Sheet: Sheet1
GSM175766	Endometriosis
GSM175767	Endometriosis
GSM175768	Endometriosis
GSM175769	Endometriosis
GSM175770	Endometriosis
GSM175771	Endometriosis
GSM175772	Endometriosis
GSM175773	Endometriosis
GSM175774	Endometriosis
GSM175775	Endometriosis
GSM175776	Endometrium
GSM175777	Endometrium
GSM175778	Endometrium
GSM175779	Endometrium
GSM175780	Endometrium
GSM175781	Endometrium
GSM175782	Endometrium
GSM175783	Endometrium
GSM175784	Endometrium
GSM175785	Endometrium

## Sheet: Sheet2
Sample	Endometriosis	Endometrium
GSM175766	1	0
GSM175767	1	0
GSM175768	1	0
GSM175769	1	0
GSM175770	1	0
GSM175771	1	0
GSM175772	1	0
GSM175773	1	0
GSM175774	1	0
GSM175775	1	0
GSM175776	0	1
GSM175777	0	1
GSM175778	0	1
GSM175779	0	1
GSM175780	0	1
GSM175781	0	1
GSM175782	0	1
GSM175783	0	1
GSM175784	0	1
GSM175785	0	1
