# Supplementary material for: Gene expression analysis in endometriosis: Immunopathology insights, transcription factors and therapeutic targets
Source: Front Immunol. 2022 Nov 30;13:1037504. doi: 10.3389/fimmu.2022.1037504 (PMC9748153; doi:10.3389/fimmu.2022.1037504)
Supplement: Supplementary file 2 [file DataSheet_2.zip]

Archive with 4 entries (3 files):
- Raw data for supplementary materials/
- Raw data for supplementary materials/LASSO-SVM-RFE-Random forests Venn.xlsx
- Raw data for supplementary materials/Random forests_features_importance.csv
- Raw data for supplementary materials/SVM-RFE_features_importance.csv
