# Supplementary material for: Gene expression analysis in endometriosis: Immunopathology insights, transcription factors and therapeutic targets
Source: Front Immunol. 2022 Nov 30;13:1037504. doi: 10.3389/fimmu.2022.1037504 (PMC9748153; doi:10.3389/fimmu.2022.1037504)
Supplement: Supplementary file 2 [file DataSheet_2.zip › Raw data for supplementary materials/Random forests_features_importance.csv]

	Endometriosis	Endometrium	MeanDecreaseAccuracy	MeanDecreaseGini	t.stat	p.value	-log10(p)	FDR
ZFPM2	0.0287666666666667	0.0333714285714286	0.0275301587301587	0.5782	22.111	4.1567e-11	10.381	3.5261e-10
GATA6	0.0304666666666667	0.0325	0.0300857142857143	0.6324	18.239	5.2238e-11	10.282	3.5261e-10
TCF21	0.0224095238095238	0.0227190476190476	0.0196976911976912	0.4198	19.302	3.2115e-10	9.4933	1.4452e-09
ARX	0.0246	0.0225333333333333	0.0223873015873016	0.4196	16.3	1.5176e-09	8.8188	4.0975e-09
PEG3	0.0201666666666667	0.0187333333333333	0.0174746031746032	0.3532	15.845	2.8138e-09	8.5507	6.9065e-09
BNC2	0.0197190476190476	0.0232333333333333	0.0191955266955267	0.4488	15.313	1.0949e-11	10.961	2.9561e-10
HOXC6	0.0321333333333333	0.0362	0.0317412698412699	0.658	13.84	5.118e-11	10.291	3.5261e-10
PBX3	0.0260333333333333	0.0224190476190476	0.0223714285714286	0.4902	13.068	6.325e-10	9.1989	1.8975e-09
AEBP1	0.0242333333333333	0.0224666666666667	0.0215714285714286	0.3792	14.362	8.3291e-11	10.079	4.4977e-10
KLF2	0.0266666666666667	0.0289666666666667	0.025315873015873	0.5774	12.407	2.3067e-07	6.637	4.4486e-07
CEBPD	0.00356666666666667	0.0045	0.00384920634920635	0.1522	7.1124	6.7856e-06	5.1684	8.7243e-06
HOXB6	0.0287666666666667	0.0282	0.0249746031746032	0.563	-7.8341	5.7858e-07	6.2376	1.0414e-06
GRHL2	0.00646666666666667	0.00913333333333333	0.00735555555555556	0.2432	-5.9863	1.404e-05	4.8526	1.7231e-05
MSX1	0.02275	0.0248666666666667	0.0199222222222222	0.4996	-12.191	5.6904e-10	9.2449	1.8975e-09
DLX5	0.0215666666666667	0.0165333333333333	0.0177730158730159	0.4948	-10.741	3.2262e-09	8.4913	7.259e-09
DLX6	0.00606666666666667	0.0057	0.00564285714285714	0.1534	-6.9266	1.8974e-06	5.7218	2.8461e-06
HOXA11	0.0175	0.0218333333333333	0.017984126984127	0.3784	-11.645	6.2348e-08	7.2052	1.2949e-07
HOXA10	0.02	0.0208666666666667	0.018947619047619	0.398	-13.019	4.6415e-10	9.3333	1.7903e-09
SALL1	0.0181666666666667	0.0169333333333333	0.0150190476190476	0.38	-8.5643	2.6591e-06	5.5753	3.5898e-06
HOXB3	0.0219333333333333	0.0233	0.0205428571428571	0.4838	-7.5967	2.1316e-06	5.6713	3.0291e-06
EHF	0.0108333333333333	0.0121	0.0108571428571429	0.2706	-8.4325	9.1882e-07	6.0368	1.5505e-06
SOX17	0.00257142857142857	0.00286666666666667	0.00253333333333333	0.0496	-8.0304	1.501e-06	5.8236	2.384e-06
RORB	0.00146666666666667	0.0015	0.00146031746031746	0.0558	-5.7209	2.6529e-05	4.5763	3.1142e-05
MSX2	0.005	0.00386666666666667	0.00419047619047619	0.1274	-4.9339	0.00037175	3.4298	0.00040149
PGR	0.00416666666666667	0.00246666666666667	0.00275396825396825	0.1354	-4.6365	0.00020695	3.6841	0.00023281
ELF3	0.001	5e-04	0.000666666666666667	0.0398	-3.2146	0.0063283	2.1987	0.0063283
HEY2	0.00233333333333333	0.00166666666666667	0.00183333333333333	0.0786	-3.2984	0.0040681	2.3906	0.0042246
