# Supplementary material for: Gene expression analysis in endometriosis: Immunopathology insights, transcription factors and therapeutic targets
Source: Front Immunol. 2022 Nov 30;13:1037504. doi: 10.3389/fimmu.2022.1037504 (PMC9748153; doi:10.3389/fimmu.2022.1037504)
Supplement: Supplementary file 2 [file DataSheet_2.zip › Raw data for supplementary materials/SVM-RFE_features_importance.csv]

	Rank Freq.	Importance	t.stat	p.value	#NAME?	FDR
HOXB6	0.78	0.005420463	-7.8341	5.79E-07	6.2376	1.04E-06
RORB	0.78	0.004587214	-5.7209	2.65E-05	4.5763	3.11E-05
ELF3	0.74	0.004735456	-3.2146	0.0063283	2.1987	0.0063283
HOXC6	0.68	0.003934558	13.84	5.12E-11	10.291	3.53E-10
HOXB3	0.3	0.003258904	-7.5967	2.13E-06	5.6713	3.03E-06
BNC2	0.2	0.003542722	15.313	1.09E-11	10.961	2.96E-10
GATA6	0.2	0.003263025	18.239	5.22E-11	10.282	3.53E-10
CEBPD	0.2	0.000779341	7.1124	6.79E-06	5.1684	8.72E-06
TCF21	0.16	0.003527964	19.302	3.21E-10	9.4933	1.45E-09
EHF	0.16	0.002621305	-8.4325	9.19E-07	6.0368	1.55E-06
HOXA10	0.16	0.00196242	-13.019	4.64E-10	9.3333	1.79E-09
MSX2	0.12	0.000690924	-4.9339	0.00037175	3.4298	0.00040149
PEG3	0.1	0.003389547	15.845	2.81E-09	8.5507	6.91E-09
ARX	0.1	0.003282827	16.3	1.52E-09	8.8188	4.10E-09
SALL1	0.1	0.002121049	-8.5643	2.66E-06	5.5753	3.59E-06
ZFPM2	0.08	0.003537618	22.111	4.16E-11	10.381	3.53E-10
KLF2	0.04	0.003219991	12.407	2.31E-07	6.637	4.45E-07
DLX5	0.04	0.001847789	-10.741	3.23E-09	8.4913	7.26E-09
MSX1	0.02	0.002290425	-12.191	5.69E-10	9.2449	1.90E-09
HOXA11	0.02	0.001905777	-11.645	6.23E-08	7.2052	1.29E-07
SOX17	0.02	0.000713703	-8.0304	1.50E-06	5.8236	2.38E-06
